# Supplementary material for: Analyzing longitudinal trait trajectories using GWAS identifies genetic variants for kidney function decline
Source: Nat Commun. 2024 Nov 20;15:10061. doi: 10.1038/s41467-024-54483-9 (PMC11579025; doi:10.1038/s41467-024-54483-9)
Supplement: Supplementary file 3 — Supplementary Data 1 [file 41467_2024_54483_MOESM3_ESM.xlsx]

## Sheet: SupplementaryData_1
Supplementary Data 1: Genetic association for eGFR-decline for the 595 variants across approaches. We show results for genetic association with eGFR decline analyses for the seven approaches and the 595 SNPs. All analyses were conducted on the UKB 150K dataset (n=149,263; m=1,321,370), except for the LMM age model RI&RS 350K (UKB 350K; n=348,275, m=1,520,382); we additionally show results from th…
									difference model			time model RI&RS						age model RI&RS						age model RI&RS uncorrelated						age model RI-only						BLUPS&LinReg			age model RI&RS 350K						difference model Gorski et al. (2022)
SNPID	Type	Chr	Pos	Locus name	Known SNP	EA	OA	EAF	beta_decline	SE_decline	P_decline	beta_main	SE_main	P_main	beta_decline	SE_decline	P_decline	beta_main	SE_main	P_main	beta_decline	SE_decline	P_decline	beta_main	SE_main	P_main	beta_decline	SE_decline	P_decline	beta_main	SE_main	P_main	beta_decline	SE_decline	P_decline	beta_decline	SE_decline	P_decline	beta_main	SE_main	P_main	beta_decline	SE_decline	P_decline	N	EAF	beta_decline	SE_decline	P_decline
rs3107155		1	2060524	PRKCZ	no	T	C	0.399868	0.0072303	0.00716116	0.312662	-0.0178382	0.0389134	4.56337e-06	0.0045516	0.00498106	0.360833	-0.180967	0.0518755	0.000485957	0.00315348	0.00401882	0.432644	-0.18709	0.0447922	2.95752e-05	0.00375573	0.00366566	0.305567	-0.17302	0.0457652	0.000156483	0.00183984	0.00242355	0.447763	0.00115844	0.00213215	0.586909	-0.197339	0.0360692	4.4769e-08	0.00290109	0.00311487	0.351665	290417	0.3924	0.0002	0.0046	0.9662
rs6698680		1	2329661	PRKCZ	no	A	G	0.535589	-0.00416133	0.0070459	0.554787	-0.0057494	0.0382918	0.133236	-0.0102632	0.00489863	0.0361631	-0.0067991	0.0510545	0.894056	-0.00866732	0.00395426	0.0283888	-0.0126589	0.0440952	0.774051	-0.00839234	0.00360689	0.0199796	0.0129215	0.0450747	0.774367	-0.0126806	0.00238948	1.11556e-07	-0.00484722	0.00209779	0.0208547	-0.0157874	0.0354524	0.656093	-0.00720385	0.0030616	0.0186251	343307	0.5048	0.0025	0.0043	0.5717
rs284316		1	10733081	CASZ1	no	T	C	0.663097	-0.0117448	0.00749894	0.117304	-0.00862608	0.0407521	0.0342852	-0.00837482	0.00521599	0.108363	-0.0637301	0.0543166	0.240675	-0.00692398	0.00420738	0.0998326	-0.0668007	0.0469144	0.154482	-0.00701385	0.0038385	0.067666	-0.0608266	0.0479407	0.204519	-0.00608049	0.00254063	0.0166979	-0.00423059	0.00223271	0.058117	-0.0893243	0.0377165	0.0178706	-0.00701061	0.00325521	0.0312681	300894	0.6489	-0.0022	0.0048	0.6487
rs6660242		1	10845840	CASZ1	no	G	A	0.305154	0.000381342	0.00767918	0.960394	-0.0119253	0.0417322	0.00426947	-0.000594815	0.00534793	0.911439	-0.0981197	0.0556162	0.0776964	-0.00274299	0.00431405	0.52489	-0.0846884	0.0480209	0.0778059	-0.00322475	0.00393586	0.412601	-0.0435802	0.0490714	0.374489	-0.00770037	0.00260185	0.00308073	-0.00235338	0.00228637	0.303338	-0.158712	0.0385718	3.87793e-05	0.00107931	0.00333806	0.746442	294284	0.313	0.0081	0.005	0.1054
rs7516435		1	15868692	AGMAT	no	G	A	0.314108	0.00339569	0.00755556	0.653123	-0.02308	0.041053	1.89086e-08	0.00474504	0.00526072	0.367072	-0.28247	0.0547411	2.47231e-07	0.00895522	0.004243	0.0348095	-0.28947	0.047276	9.20583e-10	0.00851757	0.00387161	0.0278076	-0.31441	0.048317	7.66985e-11	0.0119059	0.00256006	3.30987e-06	0.00357727	0.00224956	0.111789	-0.316616	0.0379867	7.80382e-17	0.0118277	0.00328385	0.000316092	343325	0.3243	0.0094	0.0046	0.04009
rs11260709		1	16557691	AGMAT	no	C	T	0.337148	-0.00170072	0.00742119	0.818737	-0.0105098	0.0403343	0.00917062	0.00235624	0.00517074	0.648616	-0.127502	0.0537634	0.017716	0.0017543	0.00416732	0.67378	-0.117384	0.0464092	0.0114292	0.00169936	0.00380131	0.654843	-0.0479193	0.0473901	0.311937	-0.00533497	0.00251222	0.0337031	-0.00021886	0.00220957	0.921098	-0.118702	0.0373524	0.00148374	0.000279954	0.00322855	0.930901	306950	0.3157	-0.0026	0.0048	0.5788
rs7515150		1	18808056	KLHDC7A	no	G	C	0.873387	-0.006274	0.010586	0.553404	-0.0246951	0.0575384	1.77232e-05	-0.00427258	0.0073608	0.561612	-0.215857	0.0766057	0.0048368	-0.00742435	0.00593411	0.210888	-0.194335	0.0661376	0.00330018	-0.00873364	0.00541386	0.106703	-0.183532	0.0675683	0.0066032	-0.00784015	0.00357212	0.0281769	-0.00460087	0.00315183	0.144363	-0.19534	0.0529886	0.000227472	-0.0108348	0.00458327	0.0180802	340451	0.8797	-0.0083	0.0068	0.2186
rs2144734		1	23699168	C1orf213	no	T	C	0.739438	0.00135969	0.0080195	0.865366	-0.0190478	0.0435772	1.23735e-05	-0.0043881	0.00558023	0.431655	-0.174627	0.0580793	0.00264168	-0.00321884	0.00450368	0.474788	-0.168448	0.0501496	0.000782695	-0.00363873	0.0041085	0.375803	-0.170128	0.051255	0.000902735	-0.00289254	0.00271626	0.286922	-0.00245251	0.0023877	0.304355	-0.195352	0.0402929	1.24619e-06	-0.000328324	0.00348419	0.924924	343314	0.7128	0.0006	0.0048	0.9042
rs114165349		1	27021913	GPN2	no	G	C	0.976564	-0.00530166	0.0231849	0.819127	-0.0609938	0.125884	1.26573e-06	-0.0127355	0.0160531	0.427582	-0.586735	0.16733	0.000454308	-0.0061978	0.0129591	0.632468	-0.593215	0.144379	3.98051e-05	-0.00687688	0.01181	0.560372	-0.405088	0.147335	0.00597021	-0.0251124	0.00772988	0.00115919	-0.00610497	0.006903	0.376485	-0.701655	0.116683	1.82055e-09	0.00255266	0.0100857	0.800194	329792	0.967	0.0215	0.013	0.09743
rs74063828		1	27820165	GPN2	no	C	G	0.0852189	0.02314	0.0125723	0.0656885	-0.0191777	0.0683266	0.00500484	0.00894674	0.00876061	0.30714	-0.225492	0.0911356	0.0133533	0.00631003	0.00706604	0.371855	-0.217583	0.0786589	0.00567279	0.0075802	0.00644263	0.239369	-0.254998	0.0802825	0.0014921	0.00689301	0.00426546	0.106093	0.00164787	0.00374328	0.659778	-0.254584	0.0632543	5.70517e-05	0.00605831	0.00546479	0.267601	307054	0.1068	-0.0102	0.0077	0.1848
rs12402264		1	28539639	ATPIF1	no	G	C	0.254431	0.00689763	0.0080621	0.392241	-0.0157235	0.0438155	0.000332608	0.00536779	0.00561657	0.339223	-0.199843	0.0584414	0.000627488	0.00590042	0.00453007	0.192747	-0.19206	0.0504682	0.000141527	0.00560906	0.00413257	0.174694	-0.180244	0.0515605	0.000472771	0.0047484	0.00273072	0.0820564	0.00227337	0.00240039	0.343597	-0.198466	0.0405605	9.935e-07	0.00542359	0.00350505	0.121776	343284	0.2562	-0.0042	0.0049	0.3961
rs2991341		1	43706662	WDR65	no	T	C	0.418205	0.00516439	0.00714554	0.469839	-0.0228021	0.0388226	4.2783e-09	0.00179853	0.00496832	0.717353	-0.219921	0.0518146	2.19381e-05	0.00159326	0.0040105	0.691167	-0.22492	0.0447572	5.03081e-07	0.00175443	0.00365751	0.631456	-0.216781	0.045733	2.13689e-06	-0.00011277	0.00241816	0.962804	-0.000232169	0.0021275	0.913101	-0.218169	0.0359721	1.3223e-09	0.00355276	0.00310346	0.252304	307054	0.4038	0.0059	0.0045	0.188
rs514595		1	46036960	TESK2	no	T	C	0.159655	-0.00409831	0.00963895	0.670704	-0.0288123	0.052377	3.7834e-08	0.00492138	0.00670273	0.462807	-0.240401	0.0698768	0.000581174	0.00205833	0.00540804	0.703496	-0.26773	0.0603428	9.13604e-06	0.00458066	0.00493234	0.353046	-0.384226	0.0616388	4.56864e-10	0.0140676	0.00326152	1.60918e-05	0.000365851	0.00286988	0.898561	-0.307507	0.0483465	2.01548e-10	0.00694775	0.00417576	0.0961475	342869	0.1638	0.0033	0.0058	0.5723
rs688540		1	48002447	FOXD2	no	A	G	0.863311	0.00168285	0.0101973	0.868921	-0.00274064	0.0554305	0.621004	-0.00712214	0.00710628	0.316234	0.00635323	0.0740192	0.9316	-0.00767328	0.00572899	0.18045	-0.0164913	0.0639292	0.796436	-0.00636085	0.00522584	0.223532	0.0364599	0.0652642	0.576401	-0.0120753	0.0034561	0.000476018	-0.00292891	0.00303611	0.334701	-0.120636	0.0514339	0.0190043	-0.00340119	0.0044372	0.443368	293353	0.8641	-0.0025	0.0069	0.7156
rs3820201		1	53581670	SLC1A7	no	A	G	0.625336	-0.0146055	0.00734055	0.0466255	-0.0197292	0.0398889	7.58203e-07	-0.0107343	0.00510576	0.0355209	-0.145937	0.0531684	0.00605545	-0.00909533	0.00412029	0.0272845	-0.154276	0.0459089	0.000778269	-0.00906256	0.00375832	0.0158955	-0.200852	0.0469225	1.86533e-05	-0.00467987	0.00248446	0.0596116	-0.00571177	0.00218553	0.00896436	-0.139522	0.0369395	0.000158754	-0.0062768	0.0031929	0.0493153	304061	0.626	0.0009	0.0047	0.8468
rs1183394		1	54222571	NDC1	no	G	A	0.883031	0.00410907	0.0109409	0.707239	-0.0221711	0.0594736	0.000193161	0.000402827	0.00761062	0.957788	-0.213154	0.0791815	0.00710432	-0.000656223	0.00614175	0.914911	-0.187652	0.0683542	0.00604634	-0.00213773	0.00560315	0.702815	-0.11253	0.0698716	0.107285	-0.0104254	0.00371856	0.00505332	-0.00218246	0.00325752	0.502876	-0.201279	0.0548392	0.000242292	-0.00255978	0.00474404	0.589489	308583	0.8814	-0.0111	0.0071	0.1147
rs17413465		1	55718708	MIR4422	no	C	A	0.810941	-0.00667738	0.0090029	0.458275	-0.0115476	0.0489334	0.0182825	-0.00491441	0.00627787	0.433737	-0.0745172	0.0653045	0.253842	-0.00609687	0.00505998	0.228236	-0.0754174	0.056391	0.181094	-0.00602943	0.00461752	0.191632	-0.0851995	0.0576059	0.13914	-0.00680304	0.00305506	0.02596	-0.00400876	0.00268049	0.134777	-0.0884152	0.0451652	0.0502791	-0.00819239	0.00390594	0.0359575	341858	0.8124	-0.0136	0.0055	0.01446
rs1757915		1	56615809	PPAP2B	no	G	A	0.644372	-0.00343809	0.00731356	0.638285	-0.0136192	0.0397366	0.000609634	-0.00791178	0.00508481	0.11972	-0.142842	0.0530346	0.00707445	-0.00738445	0.00410269	0.0718779	-0.128937	0.045801	0.00487604	-0.00803968	0.00374156	0.0316556	-0.104555	0.046782	0.0254224	-0.00766552	0.00247007	0.0019134	-0.00500848	0.00217748	0.0214427	-0.194082	0.0368533	1.39311e-07	-0.00405524	0.00318114	0.202391	340451	0.6664	0.0029	0.0046	0.5312
rs77770952		1	56924475	PPAP2B	no	C	G	0.0408504	-0.0177981	0.0176777	0.314027	-0.018811	0.0959537	0.0499478	-0.0228159	0.0122269	0.0620377	-0.0325596	0.127766	0.798848	-0.0218937	0.00987411	0.0266055	-0.0620796	0.110355	0.573747	-0.0207725	0.00900256	0.0210339	-0.0491264	0.112739	0.663016	-0.0235917	0.00592044	6.75465e-05	-0.0114757	0.00526326	0.0292339	-0.136763	0.0888605	0.123788	-0.0206307	0.00767859	0.00721485	340705	0.0311	0.0152	0.0127	0.2335
rs2815367		1	67500762	SLC35D1	no	A	G	0.648203	-0.000619159	0.00736477	0.933001	-0.0114542	0.0400095	0.00419876	-0.00640264	0.00511924	0.211046	-0.0919795	0.0533745	0.0848398	-0.00446475	0.00413043	0.279725	-0.103359	0.0461022	0.0249654	-0.0039151	0.00376824	0.298818	-0.117133	0.0471102	0.0129063	-0.00432548	0.00248916	0.0822598	-0.00274949	0.00219275	0.209881	-0.115995	0.0369765	0.00170713	-0.0012067	0.00319612	0.705763	343340	0.6334	0.0011	0.0045	0.8016
rs4415537		1	68009663	SLC35D1	no	C	T	0.244347	0.00392568	0.00821168	0.632608	-0.0102644	0.0446277	0.0214493	-0.00374624	0.00571466	0.512115	-0.1339	0.0595254	0.0244854	-0.00206776	0.00461037	0.653792	-0.128682	0.0514128	0.0123182	-0.00182753	0.00420598	0.663921	-0.0727175	0.052538	0.166331	-0.00567816	0.00278014	0.0411123	-0.00203153	0.00244492	0.406022	-0.142952	0.0412275	0.000525641	-0.000557884	0.00356268	0.875567	307054	0.2721	0.002	0.0049	0.679
rs7536433		1	78023173	AK5	no	C	T	0.787791	0.0034241	0.00860909	0.690829	-0.0245049	0.046773	1.61562e-07	-0.00516602	0.00599475	0.388822	-0.235944	0.0624027	0.00015629	-0.00279962	0.0048341	0.562496	-0.236142	0.0538749	1.17048e-05	-0.00369787	0.00440916	0.40165	-0.264178	0.0550277	1.58108e-06	-0.0015742	0.00291319	0.588942	-0.00242986	0.00256324	0.343149	-0.216203	0.0433571	6.15091e-07	-0.00160123	0.00374673	0.669112	340451	0.7804	-0.0074	0.0053	0.1596
rs1887251		1	82957845	LOC101927498	no	C	T	0.634351	-0.00158678	0.00732168	0.828424	-0.0155264	0.0397876	9.53151e-05	-0.00605181	0.00509516	0.234932	-0.141077	0.0530974	0.00788643	-0.00220494	0.00411046	0.591668	-0.144473	0.045855	0.00162933	-0.00320835	0.0037487	0.392078	-0.127283	0.0468386	0.00657867	-0.00441182	0.00247786	0.0749948	-0.00167726	0.00217993	0.441653	-0.172141	0.0368362	2.96815e-06	-0.00363981	0.00318186	0.252656	342988	0.6402	0.0024	0.0045	0.5823
rs7514579		1	94051350	BCAR3	no	A	C	0.766648	-0.00924338	0.00834459	0.267989	-0.0181522	0.0453381	6.23806e-05	-0.00535224	0.00579884	0.356018	-0.224591	0.0604094	0.00020105	0.000724983	0.00467811	0.876842	-0.218762	0.052171	2.75227e-05	0.000387538	0.00426763	0.927645	-0.192521	0.0533008	0.000303943	-0.00108535	0.00281994	0.700324	-0.00116959	0.0024845	0.637816	-0.213661	0.0419368	3.49356e-07	-0.000973985	0.00362227	0.788016	306950	0.7519	0.0106	0.0051	0.03889
rs10493872		1	94890418	ABCA4	no	T	G	0.312934	0.00355341	0.00762983	0.641412	-0.016797	0.0414594	5.09327e-05	-0.00122728	0.00530378	0.817007	-0.176295	0.0552788	0.00142711	0.000782058	0.0042795	0.854998	-0.177295	0.0477475	0.000204745	0.0012487	0.00390382	0.749069	-0.192878	0.0487894	7.71126e-05	0.00279296	0.00258084	0.279168	-0.00108154	0.00227169	0.634005	-0.162633	0.0383303	2.20725e-05	0.0015979	0.00331384	0.629673	302620	0.2816	-0.0015	0.0051	0.7703
rs11166440		1	100808363	CDC14A	no	G	A	0.372603	0.00525391	0.00729266	0.471256	-0.0131459	0.0396272	0.000908807	-0.00248132	0.00508016	0.625245	-0.0994961	0.0528646	0.059826	-0.00511984	0.00409796	0.211533	-0.0966616	0.0456418	0.034191	-0.00465533	0.00373768	0.212945	-0.129868	0.0466326	0.00535459	-0.00282292	0.00247503	0.254052	-0.00354351	0.00217128	0.102684	-0.144205	0.0367327	8.64716e-05	-0.00626591	0.00317351	0.0483325	340044	0.3765	-0.0054	0.0045	0.228
rs7528419		1	109817192	SYPL2	no	G	A	0.222488	-0.00173759	0.00842577	0.836617	-0.0270132	0.0458101	3.71446e-09	0.000667209	0.00587362	0.90956	-0.274884	0.061101	6.83917e-06	0.00453138	0.00473629	0.338703	-0.279686	0.0527608	1.1531e-07	0.00351988	0.00432112	0.415316	-0.299711	0.0538961	2.68678e-08	0.00450981	0.00286368	0.115296	0.00152425	0.00250866	0.543457	-0.314099	0.0424783	1.42651e-13	0.00476972	0.00367059	0.193794	340451	0.226	0.0056	0.0052	0.2803
rs12145677		1	110023610	SYPL2	no	A	G	0.298748	0.00355294	0.00768112	0.643684	-0.0286236	0.0417335	6.97716e-12	-0.00265279	0.0053448	0.619662	-0.266806	0.0556423	1.62871e-06	-0.0030811	0.00431028	0.474717	-0.267188	0.0480529	2.6977e-08	-0.00360191	0.00393208	0.359651	-0.247171	0.049108	4.82662e-07	-0.00496301	0.00260217	0.0564877	-0.00247679	0.00228695	0.278806	-0.283256	0.0385581	2.04666e-13	0.00271279	0.00333428	0.415872	342819	0.3112	0.0022	0.0047	0.6374
rs78366259		1	113254648	PPM1J	no	G	A	0.0305463	-0.0254298	0.0203788	0.212086	-0.0217792	0.110821	0.0493855	-0.0283613	0.0142547	0.0466358	-0.162289	0.148058	0.27303	-0.0204163	0.0114893	0.0755743	-0.170791	0.127764	0.1813	-0.0196681	0.0104741	0.0604132	-0.167408	0.130256	0.198717	-0.0201097	0.00690412	0.00358319	-0.0127193	0.00606747	0.0360566	-0.229193	0.102512	0.0253685	-0.0153597	0.00886418	0.0831357	306766	0.041	-0.0147	0.0118	0.2145
rs12736457		1	113258293	PPM1J	no	G	C	0.128658	-0.00555274	0.0105122	0.59735	-0.0395136	0.057101	4.53561e-12	-0.0172002	0.00729487	0.018383	-0.382231	0.0760975	5.09742e-07	-0.0133377	0.00588933	0.0235316	-0.38062	0.0657076	6.94242e-09	-0.0144156	0.00537024	0.00726767	-0.362725	0.0671635	6.64692e-08	-0.0126985	0.00355452	0.000353611	-0.00856382	0.00312981	0.00621583	-0.460289	0.0527337	2.59838e-18	-0.00638096	0.00455639	0.161383	335315	0.1222	0.0046	0.0067	0.4935
rs17602729		1	115236057	AMPD1	no	G	A	0.871943	-0.00813633	0.0104917	0.438044	-0.0281841	0.0570186	7.70208e-07	-0.00402036	0.00730885	0.582274	-0.361783	0.0762103	2.06538e-06	0.000663609	0.00589317	0.910343	-0.369012	0.0658304	2.08002e-08	0.00127316	0.00537809	0.812866	-0.346748	0.0672977	2.57298e-07	0.00299759	0.00356899	0.400966	-0.00126407	0.00312377	0.685728	-0.312468	0.0528805	3.44838e-09	0.00128835	0.00456657	0.777847	336582	0.8756	-0.0005	0.0067	0.944
rs57445665		1	117021122	CD58	no	G	A	0.798468	-0.00870126	0.00881069	0.32336	-0.0102948	0.0478751	0.031529	-0.00988495	0.00613498	0.107129	-0.0875621	0.0639238	0.170756	-0.0102331	0.00494894	0.0386662	-0.0752824	0.0552112	0.172716	-0.011085	0.00451443	0.0140716	-0.0149552	0.0563966	0.790872	-0.0157544	0.00298737	1.33736e-07	-0.00637021	0.00262323	0.0151673	-0.155823	0.044409	0.000450197	-0.00503789	0.00383426	0.188877	307054	0.7966	0.0086	0.0056	0.1234
rs267738		1	150940625	CERS2	no	T	G	0.779559	-0.00483975	0.0084758	0.567995	-0.0386738	0.0460545	4.60325e-17	-0.00431031	0.00589424	0.464612	-0.373805	0.0614391	1.1749e-09	-0.00194447	0.0047566	0.682692	-0.38896	0.0530684	2.32274e-13	-0.00142394	0.00433866	0.742762	-0.388174	0.0541846	7.86242e-13	-0.000472658	0.00286781	0.86909	-0.00192303	0.00252356	0.446042	-0.434067	0.0426567	2.57704e-24	0.000715335	0.00368251	0.845979	340273	0.788	-0.0049	0.0054	0.3655
rs4971092		1	155143946	KRTCAP2	no	T	C	0.879641	-0.0111444	0.0108646	0.305007	-0.0142799	0.0590185	0.0155406	-0.0114225	0.00754532	0.130066	-0.147921	0.0786251	0.0599271	-0.00942239	0.00608596	0.121572	-0.127195	0.0678769	0.0609449	-0.011376	0.00555077	0.0404201	-0.0164621	0.0693665	0.812408	-0.019996	0.00366432	4.84486e-08	-0.00616624	0.00323475	0.0566201	-0.18235	0.0544014	0.000802614	-0.0067321	0.00469883	0.151939	342386	0.8809	-0.0166	0.0068	0.01457
rs180921974		1	155268131	KRTCAP2	no	G	T	0.0228751	-0.0507752	0.023758	0.0325847	-0.0737141	0.128916	1.0799e-08	-0.0372496	0.0164676	0.0236999	-0.553997	0.172454	0.00131649	-0.035814	0.0133268	0.00720276	-0.540543	0.148958	0.000284812	-0.0382283	0.0121406	0.00163967	-0.388639	0.151905	0.010515	-0.0512324	0.00799246	1.45488e-10	-0.022518	0.00707351	0.00145572	-0.466822	0.118939	8.68059e-05	-0.0325496	0.010248	0.00149238	312497	0.0193	-0.0097	0.0173	0.5729
rs4442348		1	163739717	LOC100422212	no	G	A	0.498973	-0.0108575	0.00704792	0.123436	-0.0102076	0.0383019	0.00769912	-0.0120891	0.00490643	0.0137434	-0.0307002	0.0510612	0.54768	-0.00857623	0.00395709	0.0302132	-0.0492064	0.0440852	0.264352	-0.00815928	0.00360951	0.0237919	-0.0325037	0.0450332	0.470435	-0.012596	0.00238657	1.30699e-07	-0.00543237	0.0020984	0.00963151	-0.0429432	0.0354108	0.22524	-0.00932106	0.00306144	0.00232966	343197	0.4934	-0.0014	0.0043	0.7455
rs4656220		1	170649277	PRRC2C	no	C	T	0.629272	-0.00100242	0.00729481	0.890703	-0.0149306	0.0396368	0.000165378	0.00178992	0.00507428	0.724281	-0.154198	0.0528761	0.0035439	0.00113646	0.00409539	0.781399	-0.156432	0.0456678	0.000613999	0.00220879	0.00373565	0.554338	-0.182552	0.0466696	9.17199e-05	0.00519173	0.00246858	0.0354548	0.000192463	0.00217194	0.929389	-0.13284	0.0366333	0.000287676	-0.000459197	0.0031657	0.884668	343198	0.6091	-0.0023	0.0044	0.5975
rs6700683		1	171478706	PRRC2C	no	T	A	0.527932	-0.00837718	0.00705639	0.23516	-0.0173272	0.0383525	6.25103e-06	-0.00782892	0.00491599	0.111266	-0.156485	0.0511384	0.0022137	-0.00456778	0.00396406	0.2492	-0.15707	0.0441563	0.000375038	-0.00477491	0.00361684	0.186773	-0.19278	0.0451241	1.9361e-05	-0.00164145	0.00239598	0.493291	-0.0036576	0.00210094	0.0816973	-0.178346	0.0354487	4.88084e-07	-0.00340709	0.00306319	0.266024	309600	0.5339	0.0043	0.0045	0.3368
rs60077625		1	172098794	PRRC2C	no	A	G	0.31561	0.00282039	0.00756265	0.709196	-0.0159354	0.0410864	0.000105144	-0.00436369	0.00526684	0.407378	-0.135845	0.0548218	0.0132163	-0.000305645	0.00424658	0.942622	-0.151661	0.047339	0.00135692	-0.000575912	0.00387341	0.881804	-0.129478	0.0483479	0.00740593	-0.00430138	0.00255975	0.0928815	-0.000560531	0.00225168	0.803409	-0.151912	0.0380278	6.47854e-05	0.00146315	0.00328464	0.655992	343221	0.3216	-0.0002	0.0046	0.9725
rs1011731		1	172346548	PRRC2C	no	A	G	0.567763	0.00526475	0.00708921	0.457699	-0.00932337	0.0385167	0.0154958	0.00558213	0.00492633	0.257165	-0.100024	0.0513511	0.0514372	0.00487623	0.00397437	0.219854	-0.0867364	0.044339	0.0504421	0.00403997	0.00362447	0.265007	-0.0881967	0.0452828	0.0514537	0.00150516	0.00239282	0.529329	0.00165479	0.00211072	0.433046	-0.126773	0.0356328	0.000374108	0.00399307	0.00307662	0.19433	339734	0.5647	-0.0053	0.0044	0.228
rs3795503		1	180905694	KIAA1614	no	C	T	0.684534	3.54102e-05	0.00757015	0.996268	-0.0215482	0.0411259	1.61166e-07	0.00258605	0.00526588	0.62336	-0.237167	0.0548037	1.5089e-05	0.000626731	0.00424889	0.882734	-0.216878	0.0473254	4.59355e-06	0.000546404	0.00387552	0.887879	-0.179591	0.0483519	0.000203847	-0.00371954	0.00256002	0.146242	-0.00140519	0.00225391	0.532992	-0.216469	0.0380373	1.26487e-08	-0.00190856	0.00328605	0.561371	305964	0.6475	-0.0011	0.0047	0.8206
rs9943067		1	182975102	LAMC1	no	T	C	0.422419	-0.00945342	0.00712477	0.184564	-0.0125739	0.0387071	0.00116051	0.000721469	0.00495464	0.884226	-0.127376	0.0516181	0.0136015	8.95712e-05	0.00399841	0.982128	-0.132649	0.0445871	0.00292979	0.000195479	0.00364813	0.957267	-0.160865	0.0455722	0.000415792	0.00340962	0.00241265	0.157589	-0.000138724	0.00212132	0.947859	-0.132327	0.0357665	0.000215885	-0.00230208	0.00309018	0.456294	282135	0.4232	0.0012	0.0046	0.789
rs78444298		1	184672098	EDEM3	no	A	G	0.0195908	0.0112889	0.0256062	0.659311	-0.0839361	0.139036	1.57375e-09	-0.00889549	0.0176835	0.614938	-0.605675	0.185063	0.00106522	-0.0262807	0.014288	0.065865	-0.595168	0.159796	0.000195739	-0.0276942	0.0130225	0.0334519	-0.612236	0.163432	0.000179631	-0.0292672	0.0085766	0.000643835	-0.0159781	0.0076238	0.0360997	-0.808682	0.128116	2.75837e-10	-0.0254385	0.0110748	0.0216214	312082	0.0163	-0.0285	0.0183	0.1203
rs10911877		1	186506612	PTGS2	no	G	A	0.740341	-0.0108815	0.0080126	0.174449	-0.0135638	0.0435368	0.00183681	-0.00386711	0.00556924	0.487452	-0.122029	0.0580239	0.0354607	-0.00181243	0.00449405	0.686731	-0.122089	0.050111	0.0148366	-0.00223295	0.00409947	0.585967	-0.128446	0.0512136	0.0121409	-0.00242158	0.002709	0.371374	-0.00175124	0.00238566	0.462909	-0.165127	0.0402923	4.16506e-05	-0.00313018	0.00348001	0.3684	341832	0.7539	-0.0119	0.005	0.01789
rs12727107		1	199185297	LINC01222	no	G	A	0.450366	-0.00647597	0.00720851	0.368985	-0.00887743	0.0391785	0.0234595	-0.00990966	0.0050154	0.0481744	-0.00299656	0.0522567	0.954272	-0.00883247	0.00404716	0.0290827	-0.00778839	0.0451281	0.862979	-0.00846941	0.00369183	0.0217862	0.00773616	0.0461129	0.866768	-0.0125118	0.00244333	3.04281e-07	-0.00544491	0.0021462	0.0111817	-0.0266357	0.0362543	0.462529	-0.00934938	0.00313231	0.00283776	343236	0.4859	-0.007	0.0043	0.1037
rs3850625		1	201016296	CACNA1S	no	G	A	0.881548	0.000346768	0.0108205	0.974434	-0.0345698	0.0587908	4.10755e-09	-0.00699969	0.00752149	0.352049	-0.378722	0.0783147	1.32728e-06	-0.00133956	0.00607533	0.825489	-0.379995	0.0676584	1.95328e-08	-0.0022401	0.00554419	0.686181	-0.329153	0.0691977	1.96887e-06	-0.00550513	0.00366464	0.133038	-0.00194422	0.00322165	0.546187	-0.43327	0.0545913	2.08839e-15	0.00319716	0.0047141	0.497637	326559	0.8851	0.0097	0.007	0.1685
rs12024377		1	205537858	MFSD4	no	G	A	0.629634	0.00274104	0.00730314	0.70742	-0.0128438	0.0396887	0.00121189	-0.00263622	0.00508673	0.604281	-0.099607	0.0529388	0.0599	-0.00270211	0.00410141	0.51001	-0.100674	0.0457063	0.0276225	-0.0030497	0.00374129	0.41499	-0.0776272	0.0466997	0.096461	-0.00583993	0.00247675	0.018379	-0.00210613	0.00217441	0.332747	-0.111134	0.0367385	0.00248671	-0.000848847	0.0031761	0.789269	306950	0.6347	0.0041	0.0046	0.3771
rs2808454		1	207231751	PFKFB2	no	T	A	0.541778	0.0110499	0.00706196	0.117655	-0.0152155	0.0383783	7.35442e-05	0.0006512	0.0049145	0.894585	-0.131668	0.0511613	0.0100665	-0.00252475	0.00396483	0.524264	-0.127633	0.0441796	0.00386575	-0.00282686	0.00361618	0.434377	-0.14701	0.0451193	0.0011212	-0.00144386	0.002388	0.545423	-0.00208917	0.00210262	0.320417	-0.172424	0.0355505	1.2348e-06	-0.00161863	0.0030691	0.597919	343022	0.5397	-0.0041	0.0043	0.348
rs77683436		1	208052513	CD34	no	T	C	0.939022	-0.000290809	0.0147206	0.984239	-0.0238872	0.0800054	0.00282972	-0.00372245	0.0102568	0.716663	-0.246897	0.106851	0.0208532	-0.000663692	0.00827453	0.936071	-0.233971	0.0922788	0.0112302	-0.00192815	0.00754702	0.798349	-0.194975	0.0942422	0.0385591	-0.00840045	0.00499781	0.0927971	-0.00232868	0.00438288	0.595203	-0.212155	0.0743227	0.00431064	-0.00388636	0.00640951	0.544288	340423	0.938	0.0058	0.009	0.5192
rs10779552		1	211429355	RCOR3	no	G	A	0.579991	-0.00686869	0.00713033	0.335395	-0.0053202	0.0387481	0.169748	-0.0093643	0.00496129	0.0590988	-0.0465968	0.0516313	0.366798	-0.00560632	0.00400385	0.161446	-0.0474269	0.0445943	0.287548	-0.00565546	0.00365327	0.121611	-0.0542821	0.0455681	0.233564	-0.0050333	0.00241602	0.0372236	-0.00385172	0.00212295	0.0696294	-0.0829502	0.0358738	0.0207632	-0.00489282	0.00310003	0.114495	307054	0.5838	0.0041	0.0045	0.3621
rs7535253		1	214744893	PTPN14	no	C	T	0.789262	-0.000328278	0.00862226	0.969629	-0.0252515	0.0468457	7.04232e-08	-0.00545156	0.00600228	0.363749	-0.269271	0.0625625	1.67865e-05	-0.00317109	0.00484365	0.512669	-0.271174	0.05402	5.17564e-07	-0.00318948	0.00441598	0.470136	-0.273767	0.0551635	6.95196e-07	-0.0019643	0.00291846	0.50091	-0.00304451	0.00256716	0.235646	-0.221409	0.0433913	3.35306e-07	-0.00471782	0.0037484	0.208168	342848	0.7789	-0.0038	0.0052	0.4667
rs947517		1	220087195	RNU5F-1	no	A	G	0.213969	-0.0124469	0.00858053	0.146893	-0.00570685	0.0466298	0.221005	-0.00664375	0.00596836	0.265641	-0.0550062	0.0621607	0.376211	-0.00190018	0.00481508	0.693116	-0.0654167	0.0536865	0.223038	-0.00225662	0.00439221	0.607407	0.00229767	0.0548499	0.966586	-0.00851961	0.00290812	0.00339415	-0.000910622	0.00255476	0.721511	-0.118835	0.0431127	0.00584505	0.00125051	0.00372248	0.73692	307054	0.2215	-0.0083	0.0053	0.1193
rs61830291		1	221001142	LOC101929730	no	A	C	0.903153	0.000231215	0.0119555	0.98457	-0.0411659	0.0649444	2.32439e-10	0.00103272	0.00830997	0.901098	-0.390766	0.0865518	6.34343e-06	0.00222264	0.00670834	0.7404	-0.406406	0.0747385	5.40527e-08	0.00301789	0.00611742	0.621782	-0.501408	0.0763549	5.15107e-11	0.0124299	0.00405159	0.00215577	-0.000174519	0.00355961	0.960897	-0.405788	0.059977	1.33002e-11	0.00739738	0.0051838	0.153575	302537	0.9031	0.0165	0.0078	0.03376
rs417237		1	228532195	OBSCN	no	G	T	0.381158	0.000987095	0.00723529	0.891483	-0.0128041	0.0393166	0.00112757	-0.00113883	0.00503636	0.821108	-0.142322	0.052435	0.00664337	-0.000289095	0.00406173	0.943258	-0.142311	0.045272	0.00166994	-0.000273562	0.00370467	0.941136	-0.16663	0.046243	0.000314195	0.00301363	0.00245001	0.218679	-0.000821569	0.00215422	0.702924	-0.129913	0.0363781	0.000355453	-0.000179969	0.0031443	0.954357	340451	0.3706	-0.0045	0.0045	0.3184
rs2783971	decline	1	243474536	SDCCAG8	no	A	C	0.46596	-0.0206157	0.00706563	0.0035263	-0.0195269	0.0383913	3.65564e-07	-0.0209005	0.0049164	2.12802e-05	-0.101689	0.0512243	0.0471279	-0.0185356	0.00396525	2.94921e-06	-0.1115	0.0442352	0.0117156	-0.0178178	0.00361663	8.37449e-07	-0.132575	0.0451822	0.00334417	-0.0175347	0.0023907	2.22647e-13	-0.0115641	0.00210355	3.86009e-08	-0.109423	0.0355052	0.00205714	-0.0175192	0.00306749	1.12283e-08	343197	0.476	-0.0053	0.0043	0.2149
rs593881		1	245575662	KIF26B	no	G	A	0.537158	0.00667734	0.00705524	0.343927	-0.0115353	0.0383325	0.00261903	0.00622105	0.00490631	0.204811	-0.140151	0.0511132	0.00610826	0.00351489	0.0039587	0.374601	-0.132342	0.0441445	0.00271863	0.00336709	0.00361118	0.351127	-0.123621	0.0451035	0.00612866	0.00463095	0.00238521	0.0521943	0.00157478	0.00210061	0.45345	-0.117072	0.0354517	0.000959129	0.000970163	0.00306391	0.751515	343278	0.5274	-0.0026	0.0043	0.5488
rs1047891	stable	2	211540507	CPS1	no	A	C	0.315748	-0.0208628	0.00754616	0.00569826	-0.0509812	0.0409815	1.64819e-35	-0.0145511	0.00524938	0.00557265	-0.544452	0.0546095	2.11172e-23	-0.00718915	0.00423301	0.0894435	-0.546961	0.0471383	4.08204e-31	-0.00756449	0.00386023	0.0500445	-0.513122	0.0481368	1.59348e-26	-0.00781385	0.00254385	0.00212872	-0.00680548	0.00224676	0.00245392	-0.582333	0.0378612	2.36378e-53	-0.00434866	0.00327548	0.184299	306950	0.3005	-0.0038	0.0049	0.4409
rs3791221		2	226933	SH3YL1	no	G	A	0.349882	-0.00575982	0.00736077	0.43392	-0.0179601	0.0399916	7.09486e-06	-0.000819337	0.00511484	0.872733	-0.155885	0.0533596	0.00348525	-0.0018675	0.00412708	0.65091	-0.156241	0.0460758	0.000696663	-0.00171219	0.00376339	0.649138	-0.166657	0.0470832	0.000400757	-0.00205143	0.00248766	0.409575	-0.00154282	0.00219158	0.481448	-0.154364	0.0370048	3.02786e-05	-0.0022195	0.00319367	0.487076	340451	0.3693	-0.0075	0.0045	0.09878
rs1595810		2	12115479	LOC100506457	no	A	G	0.196626	-0.000449891	0.00882663	0.95935	-0.0184626	0.0479585	0.000118311	0.00269073	0.00613984	0.661213	-0.206687	0.0640025	0.00124106	0.00229383	0.00495677	0.643532	-0.1895	0.0552836	0.000608711	0.00137887	0.0045214	0.760393	-0.156104	0.0564754	0.00570818	-0.00109715	0.00299106	0.713761	4.22176e-05	0.00262802	0.987183	-0.153438	0.0445317	0.000569911	-0.000116544	0.00384285	0.975806	343059	0.189	0.0025	0.0055	0.6467
rs807624		2	15782471	DDX1	no	G	T	0.642116	-0.0108003	0.00732471	0.14035	-0.0282844	0.0397969	1.18942e-12	-0.0109385	0.00509802	0.031904	-0.310371	0.0530976	5.07065e-09	-0.00542618	0.00411202	0.186974	-0.313692	0.0458486	7.84269e-12	-0.0059622	0.00375019	0.111873	-0.274701	0.0468129	4.41502e-09	-0.00850229	0.00247599	0.000594991	-0.00430678	0.00218083	0.0482883	-0.318702	0.0368157	4.89256e-18	-0.00283395	0.00317982	0.372806	340451	0.6273	0.0001	0.0045	0.9773
rs11689993		2	15816026	DDX1	no	G	A	0.391752	-0.00134109	0.00722184	0.852681	-0.00969655	0.0392447	0.0134824	0.00321602	0.00503366	0.522887	-0.0982273	0.0523738	0.0607263	0.00197145	0.00405765	0.627067	-0.0903667	0.0452358	0.045753	0.00129795	0.00370262	0.725928	-0.108716	0.0462238	0.0186757	0.00235212	0.00245148	0.337322	-0.000161517	0.00215021	0.940122	-0.132149	0.0362829	0.000270404	3.27273e-06	0.00313633	0.999167	343062	0.4066	-0.0014	0.0043	0.7407
rs4567937		2	18676265	NT5C1B-RDH14	no	A	G	0.315463	0.0193913	0.00755861	0.010305	-0.0243451	0.0410699	3.07802e-09	0.00935525	0.00525771	0.0751866	-0.254762	0.0548414	3.3977e-06	0.00175768	0.00424304	0.678692	-0.235268	0.0473694	6.81843e-07	0.000451435	0.00387042	0.907148	-0.19223	0.0484028	7.1456e-05	-0.00150717	0.0025626	0.556437	0.000338514	0.00225053	0.880437	-0.243525	0.037956	1.40232e-10	-0.000878657	0.00327733	0.788622	343038	0.3072	0.0018	0.0047	0.7077
rs72801857		2	26054368	ASXL2	no	T	C	0.0321623	0.0210964	0.0199461	0.290209	-0.0743186	0.108402	7.11724e-12	0.0267808	0.0138521	0.0531974	-0.882405	0.144501	1.02144e-09	0.0195415	0.0111877	0.080692	-0.823796	0.124774	4.06126e-11	0.0172041	0.0101988	0.0916291	-0.688206	0.127397	6.59422e-08	0.00768108	0.00670559	0.252013	0.00644519	0.0059387	0.277797	-0.876065	0.100089	2.09574e-18	0.0203576	0.00865132	0.0186174	338815	0.036	-0.0009	0.012	0.9416
rs1260326		2	27730940	GCKR	no	C	T	0.606621	0.00704385	0.00719	0.327249	-0.0417278	0.0390475	1.20413e-26	0.00557509	0.00499719	0.264576	-0.497056	0.0521027	1.45708e-21	0.00729074	0.0040348	0.0707703	-0.488589	0.0450024	1.88979e-27	0.00672253	0.00367907	0.0676664	-0.449427	0.0459734	1.44401e-22	0.00507393	0.00242756	0.0366057	0.00183521	0.00214073	0.391291	-0.501073	0.0361254	1.00316e-43	0.00649981	0.00312088	0.0372807	304165	0.6511	0.0028	0.0047	0.5528
rs116443177		2	27764122	GCKR	no	T	C	0.147797	0.0102159	0.0100237	0.308123	-0.0218563	0.0544915	6.0504e-05	0.00460795	0.00697965	0.509128	-0.332255	0.0726113	4.7491e-06	0.00681975	0.00562572	0.225421	-0.315671	0.0626885	4.77007e-07	0.00574674	0.00513313	0.262911	-0.269546	0.0640573	2.57864e-05	0.00368495	0.00339969	0.278407	0.00172388	0.00298445	0.56352	-0.356274	0.0503785	1.53276e-12	0.0062274	0.00435077	0.152336	221114	0.1623	0.0006	0.0096	0.9502
rs2301343		2	40680149	SLC8A1	no	T	G	0.754218	0.0035265	0.00821008	0.667537	-0.0212365	0.0446215	1.94488e-06	-0.0071491	0.00571855	0.211244	-0.183272	0.059488	0.00206483	-0.00576885	0.00461131	0.210928	-0.187944	0.0513639	0.00025322	-0.00581244	0.00420658	0.167051	-0.16768	0.0524681	0.00139434	-0.00886965	0.00277805	0.00140927	-0.00423893	0.00244443	0.0828984	-0.166675	0.041314	5.47747e-05	-0.00231856	0.00357125	0.51619	340347	0.743	-0.0048	0.005	0.3373
rs4952981		2	43428651	ZFP36L2	no	T	C	0.499315	0.00166269	0.00705236	0.813616	-0.0244481	0.0383179	1.77192e-10	0.00511982	0.00491233	0.297303	-0.253621	0.0511684	7.18492e-07	0.00440326	0.00396206	0.266417	-0.255789	0.0441889	7.11348e-09	0.00438329	0.00361406	0.225191	-0.305273	0.0451318	1.34512e-11	0.0105681	0.00238906	9.71082e-06	0.0011189	0.00209975	0.594121	-0.254111	0.0354825	8.00177e-13	0.00211317	0.00306536	0.490592	340347	0.4968	0.0032	0.0043	0.4589
rs112694524		2	43453721	ZFP36L2	no	A	G	0.0718774	-0.0310234	0.0137942	0.024513	-0.0330863	0.0749276	1.00721e-05	-0.0253853	0.00959679	0.00816574	-0.24174	0.0998795	0.0155086	-0.0236716	0.0077479	0.00224935	-0.24086	0.0862707	0.00524042	-0.0233158	0.00707009	0.00097465	-0.269534	0.0881628	0.00223415	-0.0173814	0.00467537	0.000201096	-0.0147951	0.00410694	0.000315322	-0.388993	0.0695851	2.27135e-08	-0.0168423	0.00601895	0.00513908	61771	0.0528	-0.0234	0.014	0.09464
rs4952818		2	46537056	EPAS1	no	C	T	0.476105	0.000272579	0.00704256	0.969126	-0.0164515	0.0382609	1.71048e-05	0.0023076	0.0048968	0.637465	-0.174951	0.0510262	0.0006068	0.00448744	0.00395034	0.255974	-0.180524	0.0440808	4.21847e-05	0.00464704	0.00360372	0.197222	-0.192496	0.0450233	1.9081e-05	0.00451902	0.00237815	0.0574041	0.00145987	0.00209683	0.486286	-0.161289	0.0353978	5.20504e-06	0.00120505	0.00305802	0.693536	342191	0.5097	0.0063	0.0043	0.148
rs941352		2	54574344	SPTBN1	no	C	A	0.198065	-0.00487492	0.00879741	0.57949	-0.0250287	0.0478058	1.64755e-07	3.28101e-05	0.00611875	0.995722	-0.282749	0.0638018	9.35898e-06	0.00193109	0.00493915	0.695815	-0.289612	0.0551013	1.47422e-07	0.00242203	0.00450414	0.590761	-0.301071	0.0563037	8.93711e-08	0.00478945	0.00297921	0.107917	-0.000605966	0.00261932	0.817047	-0.247252	0.0443092	2.40615e-08	0.00169865	0.00382712	0.657155	343304	0.1889	-0.0095	0.0055	0.08406
rs354211		2	54932516	SPTBN1	no	T	C	0.349123	-0.00433809	0.00739639	0.557531	-0.00479948	0.0401883	0.232383	-0.00695298	0.00513441	0.175678	-0.104605	0.0535607	0.0508209	-0.00230963	0.00414247	0.577154	-0.0955296	0.0462775	0.0389931	-0.00361285	0.00377914	0.339075	-0.049202	0.0472846	0.298085	-0.00450809	0.0025003	0.0713858	-0.0020577	0.00220218	0.350104	-0.194999	0.0371536	1.53549e-07	0.000483913	0.00320505	0.879988	340451	0.3666	-0.0017	0.0045	0.7016
rs13009393		2	60633364	MIR4432	no	G	A	0.593113	-0.00517029	0.00715326	0.469811	-0.00561243	0.0388653	0.148721	-0.00414571	0.00497409	0.404586	-0.062855	0.0517966	0.224942	-0.000774898	0.00401285	0.846878	-0.0693103	0.0447223	0.121193	-0.00145262	0.00366002	0.691449	-0.0645471	0.0457023	0.157852	-0.00052718	0.0024197	0.82753	-0.000224268	0.0021298	0.916138	-0.0965613	0.0359764	0.00727485	0.000337347	0.0031077	0.913558	339693	0.6	0.0002	0.0044	0.9662
rs950965		2	66668309	MEIS1	no	A	G	0.340198	-0.00834866	0.00738765	0.258443	-0.010971	0.040151	0.00628753	-0.011029	0.00514204	0.0319659	-0.0899376	0.0535643	0.0931436	-0.00904654	0.00414908	0.0292315	-0.0882009	0.0462515	0.0565247	-0.00855838	0.00378431	0.0237271	-0.0636575	0.0472559	0.177955	-0.0115082	0.00250385	4.30312e-06	-0.00578524	0.00219954	0.00853419	-0.121733	0.0372719	0.00109071	-0.00629503	0.00321583	0.0502888	307054	0.3406	-0.0003	0.0046	0.9464
rs6546861		2	73849861	ALMS1P	no	C	T	0.771518	0.000174398	0.00837305	0.983382	-0.0548147	0.0454686	1.87877e-33	0.00194768	0.0058219	0.73797	-0.530857	0.0606361	2.07297e-18	0.00199457	0.00469682	0.671082	-0.536744	0.0523594	1.19047e-24	0.00202382	0.00428331	0.636579	-0.56891	0.053452	1.89773e-26	0.00197952	0.00281957	0.482639	-0.0018246	0.00249297	0.464232	-0.502541	0.042053	6.64748e-33	-0.00269554	0.00363468	0.458321	342282	0.7667	0.0018	0.0052	0.7227
rs55924910		2	101729364	TBC1D8	no	G	C	0.160815	-0.00449444	0.00957448	0.638771	-0.0121858	0.0520319	0.0191824	-0.010967	0.00666215	0.0997314	-0.0836242	0.0694846	0.228788	-0.00935292	0.00537487	0.0818401	-0.0789434	0.060009	0.188336	-0.0092435	0.00490102	0.0592922	-0.0680859	0.0612866	0.266594	-0.0108212	0.00324029	0.000839094	-0.00588899	0.00285064	0.0388446	-0.154727	0.0482222	0.00133397	-0.00244258	0.00415802	0.55691	343095	0.1537	-0.0024	0.0059	0.6859
rs111541038		2	103156268	SLC9A4	no	C	T	0.141987	0.00251618	0.010045	0.802207	-0.0217843	0.0545629	6.54071e-05	-0.00884633	0.00698356	0.205252	-0.189203	0.0727692	0.00932259	-0.00873334	0.00563292	0.121045	-0.18051	0.0628266	0.00406455	-0.00919052	0.00513726	0.073618	-0.241356	0.0641631	0.000168868	-0.00180951	0.00338914	0.593402	-0.00562417	0.00299073	0.0600369	-0.208357	0.0505181	3.7185e-05	-0.0065946	0.00436421	0.130773	282372	0.1479	0.002	0.0064	0.7573
rs11123169		2	113967075	PSD4	no	C	T	0.334	-0.000435959	0.00760715	0.954299	-0.0160409	0.0413414	0.000104458	-0.00497585	0.00529114	0.347008	-0.108584	0.0551679	0.0490424	-0.00372629	0.0042679	0.382611	-0.113583	0.0476529	0.0171475	-0.00421431	0.00389348	0.279076	-0.0791058	0.048698	0.104288	-0.00893085	0.00257419	0.000521684	-0.00287743	0.00226492	0.203933	-0.175638	0.0382576	4.41526e-06	-0.00171443	0.00330193	0.603609	340044	0.349	-0.007	0.0046	0.1285
rs4849692		2	119069408	INSIG2	no	C	T	0.826385	-0.00630592	0.00928897	0.497227	-0.0154997	0.0505018	0.00214721	-0.00749052	0.00647416	0.24728	-0.105474	0.067368	0.117436	-0.00522615	0.00521984	0.316728	-0.122112	0.0581945	0.0358768	-0.003468	0.004764	0.46664	-0.120747	0.0594801	0.0423532	-0.00577454	0.00315946	0.0675951	-0.00350897	0.00276566	0.204528	-0.118576	0.0465962	0.0109362	-0.00517155	0.00402846	0.199228	342928	0.8235	0.0021	0.0056	0.712
rs28930677		2	120848049	LINC01101	no	T	C	0.0466887	-0.00344091	0.0168062	0.837775	-0.0448798	0.0913512	8.98398e-07	-0.00445167	0.0117163	0.703978	-0.524357	0.12206	1.74128e-05	0.000945751	0.0094582	0.92035	-0.51571	0.105424	1.00036e-06	0.00064886	0.00862804	0.940053	-0.522763	0.107751	1.22546e-06	0.00427182	0.00573922	0.456683	-0.00233826	0.00500382	0.64029	-0.559621	0.0838303	2.46786e-11	0.00690731	0.00726517	0.341736	311468	0.0443	0.0216	0.0113	0.05654
rs17050272		2	121306440	LINC01101	no	A	G	0.409787	-0.00753088	0.00713237	0.291028	-0.02511	0.0387354	9.05158e-11	-0.00986276	0.00495618	0.0465938	-0.248134	0.0516715	1.57181e-06	-0.00675952	0.00399939	0.0910035	-0.261972	0.0446294	4.36849e-09	-0.00590962	0.00364724	0.10517	-0.289591	0.0455903	2.12871e-10	-0.000976224	0.00240493	0.684797	-0.00480613	0.00212354	0.0236213	-0.248249	0.0358504	4.386e-12	-0.00721682	0.00309601	0.0197536	340347	0.42	-0.0042	0.0045	0.3498
rs11694902		2	121988884	TFCP2L1	no	G	A	0.860787	0.00670229	0.010193	0.510836	-0.0289798	0.0553963	1.68482e-07	-0.00779825	0.00710588	0.272453	-0.254733	0.0738996	0.000567037	-0.00634728	0.00573016	0.267995	-0.251843	0.063828	7.96147e-05	-0.00752771	0.00522808	0.149909	-0.287909	0.0651814	1.00103e-05	-0.00557101	0.00345696	0.107064	-0.00485162	0.00303482	0.1099	-0.267788	0.0511515	1.6497e-07	-0.00689368	0.00442128	0.118949	340897	0.8685	-0.004	0.0064	0.5284
rs6716446		2	135727188	TMEM163	no	G	A	0.225662	0.00668375	0.00864072	0.439217	-0.0112257	0.0468827	0.016648	-0.00283161	0.00593715	0.633412	-0.115511	0.0622841	0.0636591	-0.00418876	0.00479174	0.382031	-0.106228	0.0539769	0.0490658	-0.00391865	0.00436992	0.369864	-0.0773487	0.0550391	0.159921	-0.0075719	0.00288932	0.00877617	-0.00294771	0.00257266	0.251887	-0.116188	0.0430122	0.00690803	-0.00260646	0.00369583	0.48066	306950	0.2327	0.0003	0.0054	0.9634
rs6708702		2	137074132	CXCR4	no	A	G	0.282357	-0.00409691	0.00786749	0.602549	-0.0112253	0.0426978	0.00856403	-0.0115028	0.00541953	0.0337993	-0.0912605	0.0569141	0.108832	-0.00485396	0.00437461	0.267184	-0.0953208	0.04928	0.0530816	-0.00546826	0.0039889	0.170417	-0.0733837	0.0502662	0.144318	-0.0091784	0.00263776	0.000502135	-0.00403208	0.00234242	0.0851932	-0.146992	0.0394687	0.000195937	-0.00252198	0.00338603	0.456381	340451	0.3371	0.0052	0.0047	0.2603
rs58117425		2	145681570	TEX41	no	A	G	0.236193	0.0124447	0.00830462	0.133998	-0.0159874	0.045121	0.000395362	0.00398084	0.00577983	0.490984	-0.170832	0.0601961	0.00454171	0.00349632	0.00466484	0.453554	-0.169663	0.0519942	0.00110222	0.00396104	0.00425565	0.351973	-0.20191	0.0531155	0.000143959	0.00735748	0.00281653	0.00899491	0.000716246	0.00247261	0.772068	-0.13301	0.0417817	0.00145552	-0.00204576	0.00361018	0.570942	343233	0.2271	-0.0042	0.0052	0.4118
rs13032786		2	148803672	MBD5	no	G	C	0.298012	-0.0154661	0.0077151	0.0450022	-0.0270663	0.0419116	1.06451e-10	-0.00890084	0.00536083	0.0968474	-0.245781	0.0559147	1.10544e-05	-0.00703977	0.00432622	0.10369	-0.233216	0.0482815	1.36425e-06	-0.00812653	0.00394432	0.0393703	-0.203976	0.0493042	3.51842e-05	-0.0102959	0.00260338	7.65973e-05	-0.00556964	0.00229706	0.0153228	-0.270862	0.0387555	2.77744e-12	-0.00617927	0.00334445	0.0646588	307054	0.2943	-0.007	0.0048	0.1488
rs11886547		2	152206464	NEB	no	G	A	0.142116	0.00188888	0.0100648	0.851134	-0.0208985	0.054686	0.000132673	-0.000262249	0.00700327	0.970129	-0.239826	0.0728219	0.000990403	-0.00288517	0.00565215	0.609733	-0.212856	0.0628706	0.000710355	-0.00395782	0.00515574	0.442694	-0.144406	0.0642524	0.0246106	-0.00855543	0.00340871	0.0120776	-0.0029272	0.00299666	0.328659	-0.251811	0.050683	6.75816e-07	-0.00203475	0.00437994	0.642247	307054	0.1472	-0.0016	0.0062	0.8013
rs10432479		2	152365775	NEB	no	T	C	0.371802	-0.000664205	0.0072751	0.927256	-0.0147557	0.0395331	0.000189655	-0.00225323	0.00506074	0.656149	-0.122078	0.0527061	0.0205489	0.000983225	0.0040829	0.809699	-0.131103	0.0455146	0.00397157	0.000577118	0.00372417	0.876849	-0.148657	0.0465036	0.00139038	0.000520092	0.00246134	0.83265	7.49273e-06	0.00216607	0.99724	-0.163973	0.0365655	7.3171e-06	0.00201996	0.00315939	0.522595	343100	0.3697	0.0044	0.0044	0.321
rs7565830		2	159810691	TANC1	no	A	G	0.729106	-0.0019192	0.00788839	0.807778	-0.00928158	0.0428548	0.0303263	0.00245735	0.00548174	0.653952	-0.125327	0.0570821	0.0281253	0.00328848	0.00442234	0.457116	-0.12189	0.0492912	0.0134048	0.00390683	0.00403437	0.332853	-0.0927667	0.050358	0.0654552	0.00123715	0.00266104	0.641996	0.000964185	0.00234867	0.681422	-0.140506	0.039658	0.000395769	0.00192535	0.00342534	0.574055	340451	0.7234	-0.0026	0.0049	0.601
rs2075251		2	170011458	LRP2	no	A	T	0.756219	0.00130207	0.00817516	0.873455	-0.0203194	0.0444297	4.80301e-06	-0.00741945	0.00568786	0.192087	-0.178956	0.0593207	0.00255561	-0.00383741	0.00459095	0.403233	-0.183074	0.0512346	0.000352678	-0.00452711	0.00418714	0.279612	-0.20977	0.0523412	6.13202e-05	-0.00354972	0.00276635	0.199431	-0.00342904	0.00243403	0.158899	-0.226117	0.0411885	4.02866e-08	-0.00122204	0.00355372	0.73094	307054	0.7299	-0.0028	0.005	0.5704
rs16823029		2	170104938	LRP2	no	A	C	0.0807506	0.00311954	0.012906	0.809003	-0.0379815	0.0701674	6.20768e-08	0.000774326	0.00898795	0.931346	-0.417193	0.0934389	8.01964e-06	0.00773286	0.0072479	0.286014	-0.439789	0.0806999	5.05335e-08	0.00843858	0.00661625	0.202158	-0.44076	0.0825218	9.24489e-08	0.00876963	0.00438348	0.0454348	0.00245449	0.00384258	0.522981	-0.423645	0.0650135	7.22537e-11	0.00527449	0.00561629	0.347659	340975	0.0902	-0.0077	0.0076	0.3105
rs3770641		2	170205126	LRP2	no	A	T	0.79251	0.00454105	0.00870408	0.60187	-0.0186858	0.047283	7.75612e-05	0.00625491	0.00605351	0.301479	-0.239245	0.0631769	0.00015261	0.00727375	0.00488657	0.136617	-0.242149	0.0545716	9.11667e-06	0.00745843	0.00445586	0.0941627	-0.206199	0.055763	0.000217552	0.00227797	0.00294919	0.439875	0.0031647	0.00259152	0.222022	-0.221433	0.0438181	4.34257e-07	0.0044929	0.00377917	0.234496	307054	0.8061	0.0043	0.0056	0.4466
rs4668134		2	170206062	LRP2	no	A	T	0.987271	-0.0104444	0.0311094	0.737075	-0.080771	0.169029	1.76743e-06	-0.00374993	0.0215607	0.861925	-0.944553	0.224252	2.53313e-05	0.0125756	0.0174153	0.470233	-0.964849	0.193588	6.23382e-07	0.0145004	0.0158691	0.360849	-0.957205	0.197638	1.27825e-06	0.0188821	0.0103564	0.0682697	0.00242026	0.00926242	0.793862	-1.01628	0.157296	1.04305e-10	0.0189279	0.0136041	0.164122	285129	0.976	-0.0267	0.0184	0.1465
rs863678		2	176974104	HOXD8	no	T	G	0.643169	-0.000265939	0.0075055	0.971735	-0.0219258	0.040786	7.63413e-08	-0.0125768	0.00522945	0.016174	-0.184621	0.0544046	0.000690375	-0.00949691	0.00421804	0.0243554	-0.192341	0.0469778	4.23675e-05	-0.00962142	0.00384822	0.0124123	-0.182091	0.0479893	0.000148029	-0.0100106	0.00254559	8.40613e-05	-0.00631818	0.00223461	0.00469311	-0.272612	0.0378412	5.8626e-13	-0.00393209	0.00326899	0.229038	340347	0.6423	0.0078	0.0047	0.09562
rs187355703		2	176993583	HOXD8	no	G	C	0.0255919	0.0314728	0.0223734	0.159518	-0.115521	0.12146	1.91339e-21	0.0076633	0.0155421	0.621967	-1.147	0.161962	1.4302e-12	-0.00533816	0.0125342	0.670191	-1.08741	0.139848	7.5528e-15	-0.00765691	0.0114407	0.503323	-0.984874	0.143	5.70361e-12	-0.0141604	0.0075429	0.0604748	-0.00942976	0.00666141	0.1569	-1.02039	0.112203	9.61619e-20	-0.00933092	0.00972419	0.337279	293766	0.0233	0.0037	0.0151	0.8035
rs10197194		2	177351938	HOXD8	no	T	G	0.809785	-0.00798293	0.00902023	0.376156	-0.0096728	0.0490214	0.0484771	-0.0112927	0.00628315	0.0722907	-0.0708688	0.065441	0.278837	-0.00873711	0.00506888	0.0847686	-0.0792741	0.0565127	0.160689	-0.0082326	0.00462348	0.0749782	-0.0742768	0.057766	0.198507	-0.00812373	0.0030696	0.00813272	-0.00512352	0.00268563	0.0564253	-0.152243	0.0453843	0.000795139	-0.00493895	0.00391872	0.207546	291836	0.8051	-0.0089	0.006	0.1394
rs1992909		2	177417471	HOXD8	no	A	G	0.602934	-0.010728	0.00726024	0.139507	-0.00223329	0.0394527	0.571348	-0.00576773	0.00505248	0.253637	-0.000366891	0.0526438	0.994439	-0.00399269	0.00407758	0.327492	-1.26361e-06	0.0454701	0.999978	-0.00517149	0.00371914	0.164377	-0.0219022	0.0464357	0.637164	-0.00443317	0.00245606	0.0710761	-0.0025058	0.00216165	0.246374	-0.0451907	0.0364935	0.215598	-0.000925349	0.00315454	0.769264	307054	0.5902	0.0073	0.0045	0.1076
rs12475244		2	177774801	HOXD8	no	C	T	0.365753	0.0164861	0.00730748	0.0240684	-0.0163384	0.0397006	3.8669e-05	0.000659109	0.00508172	0.896802	-0.18753	0.0529627	0.0003991	0.00127754	0.00410171	0.755447	-0.19019	0.0457396	3.21083e-05	0.00107239	0.00374117	0.774384	-0.20497	0.046747	1.16219e-05	0.00452814	0.00247755	0.0675997	0.000557855	0.00217575	0.797644	-0.180068	0.0367166	9.38452e-07	0.000308701	0.00317269	0.922489	343318	0.3737	0.0011	0.0045	0.7965
rs34468415		2	178125142	HOXD8	no	A	G	0.624888	0.018176	0.00726985	0.012414	-0.0292088	0.0394929	1.41094e-13	0.000804869	0.0050562	0.873524	-0.27061	0.0526539	2.76079e-07	-0.000298692	0.00407999	0.94164	-0.273451	0.0454744	1.8219e-09	-0.00077743	0.00372217	0.834554	-0.26275	0.0464685	1.56598e-08	-0.00416478	0.00245797	0.0901906	-0.00142225	0.00216455	0.511141	-0.239768	0.0364798	4.9554e-11	-0.00251318	0.0031553	0.425746	343072	0.6609	0.007	0.0045	0.1193
rs1844334		2	179681330	TTN	no	C	T	0.668593	0.00657036	0.00745888	0.378385	-0.0146449	0.0405214	0.000301468	0.00153038	0.00518085	0.767696	-0.159035	0.0540243	0.00324303	0.00259353	0.00418204	0.535154	-0.160562	0.0466555	0.000578777	0.0024544	0.0038136	0.519842	-0.144825	0.0476764	0.00238437	0.000439415	0.00251797	0.861463	0.00106514	0.00222079	0.631496	-0.16064	0.0374995	1.83818e-05	-4.28039e-05	0.00323854	0.989455	343299	0.6327	-0.003	0.0045	0.4978
rs6433958		2	183045825	PDE1A	no	T	C	0.488854	-0.00167491	0.00702452	0.811542	-0.0140246	0.0381741	0.000239015	-0.00602721	0.00489145	0.217879	-0.120746	0.0509854	0.0178746	-0.00553805	0.00394516	0.160394	-0.116361	0.0440302	0.00822439	-0.0063093	0.00359796	0.0795044	-0.0790584	0.0449662	0.0787191	-0.0111218	0.0023809	2.99373e-06	-0.0039314	0.00209144	0.0601431	-0.128014	0.0353278	0.000290604	-0.00499752	0.00305097	0.10142	342165	0.4882	-0.0038	0.0042	0.3704
rs113510099		2	188065169	CALCRL	no	G	T	0.114934	-0.0103947	0.0110324	0.346091	-0.0152135	0.0599426	0.0111495	-0.0186305	0.00768234	0.0153051	-0.113964	0.0800356	0.154474	-0.0126224	0.00619858	0.0417178	-0.14659	0.0691297	0.0339643	-0.0109115	0.00565276	0.0535719	-0.0928711	0.0705984	0.188349	-0.0154889	0.00373351	3.34537e-05	-0.00684083	0.00328471	0.0372866	-0.196251	0.0555315	0.000409326	-0.00386331	0.00479632	0.420547	342196	0.1108	0.0099	0.0068	0.1454
rs2469953		2	204322298	RAPH1	no	T	C	0.399425	-0.00379868	0.0071836	0.596946	-0.00619602	0.0390313	0.112413	0.0023489	0.00499672	0.638294	-0.0909685	0.0520495	0.0805132	0.00376491	0.00403113	0.350327	-0.0956883	0.0449478	0.0332661	0.00369569	0.00367681	0.314834	-0.0863057	0.0459106	0.0601279	0.00328466	0.00242617	0.175785	0.0017578	0.00213882	0.411163	-0.0947206	0.0361088	0.00871136	0.0018587	0.00311897	0.551219	340451	0.4212	-0.0007	0.0044	0.8789
rs60133051		2	208339161	CREB1	no	T	C	0.130724	0.00400764	0.0105713	0.704609	-0.0189541	0.0574445	0.000968608	0.000179531	0.00735727	0.980532	-0.214585	0.0764275	0.00499057	0.00197449	0.0059348	0.739364	-0.199651	0.0659814	0.00247962	0.000584226	0.00541372	0.914063	-0.182835	0.067434	0.006702	-0.00273038	0.00356899	0.444254	-0.000345661	0.00314746	0.91255	-0.212586	0.0531628	6.36911e-05	-0.0021246	0.00459901	0.644104	306950	0.1257	0.0005	0.0068	0.9407
rs1509569		2	211132415	CPS1	no	G	A	0.449042	0.0104523	0.00710923	0.141498	-0.00706436	0.0386318	0.0674559	0.00344012	0.00494676	0.486788	-0.0800489	0.0515314	0.12033	0.00211014	0.00399209	0.597097	-0.0796657	0.0445018	0.0734286	0.00243602	0.00364081	0.503442	-0.0769123	0.0454604	0.0906751	0.00262192	0.00240657	0.275942	0.00072704	0.0021167	0.731239	-0.0913973	0.0357299	0.0105282	0.00109525	0.00308642	0.722693	340451	0.4598	0.0069	0.0043	0.1108
rs1851285		2	213125286	ERBB4	no	G	C	0.470771	-0.00317428	0.00708397	0.654086	-0.0159302	0.0384948	3.50126e-05	-0.0014129	0.00493277	0.774548	-0.189317	0.0513543	0.000227474	-0.000453656	0.00397827	0.909212	-0.187786	0.0443442	2.28942e-05	0.000677145	0.00362929	0.851992	-0.146068	0.0452969	0.00126127	-0.00131009	0.00239808	0.584856	-0.00139834	0.00210916	0.507342	-0.166855	0.0356176	2.80642e-06	0.00127904	0.00307599	0.677546	307054	0.4696	-0.0067	0.0044	0.1306
rs112905092		2	214012225	IKZF2	no	T	C	0.0161179	0.00456584	0.0287635	0.873876	-0.0603266	0.156209	0.000112547	-0.0343332	0.0198675	0.0839714	-0.350737	0.208535	0.0925886	-0.0379192	0.0160919	0.0184534	-0.394503	0.18007	0.0284651	-0.0325441	0.014657	0.026394	-0.570416	0.18392	0.00192613	-0.0186706	0.00965416	0.0531198	-0.0229008	0.00856377	0.00749282	-0.493248	0.144944	0.000666555	-0.0376131	0.0124819	0.00258359	292622	0.0176	-0.0541	0.0179	0.002481
rs1548945		2	217665788	TNP1	no	C	T	0.580473	-0.00734643	0.00714898	0.30413	-0.0284637	0.0388347	2.32238e-13	-0.00231139	0.00497202	0.642019	-0.265251	0.0517965	3.04375e-07	0.000546989	0.00401179	0.891549	-0.272618	0.044732	1.10055e-09	0.000116756	0.00365901	0.974545	-0.279501	0.0457107	9.69721e-10	0.000186754	0.00241767	0.938428	-0.000821882	0.00212852	0.699403	-0.308051	0.035957	1.06764e-17	0.00207895	0.00310571	0.503245	305964	0.58	0.0108	0.0044	0.01534
rs16856934		2	217963677	TNP1	no	A	G	0.837383	-0.00676559	0.00967159	0.48422	-0.0133897	0.0525793	0.0108797	-0.00827024	0.00673154	0.219231	-0.0754152	0.0701917	0.282637	-0.00850965	0.00543784	0.11761	-0.0775065	0.0606368	0.201178	-0.00895547	0.00496029	0.071009	-0.165926	0.0619371	0.007386	-0.00188515	0.00328076	0.565557	-0.00527216	0.00287957	0.0671194	-0.0705806	0.0485534	0.14604	-0.00642664	0.00420019	0.125998	327070	0.852	-0.0034	0.0063	0.5867
rs17462630		2	219286541	VIL1	no	G	C	0.659653	-0.0037407	0.00740635	0.613513	-0.0182763	0.0402464	5.60071e-06	-7.09898e-05	0.00515337	0.989009	-0.253738	0.0536632	2.26646e-06	0.00270836	0.00416089	0.515106	-0.251164	0.0463477	5.99797e-08	0.00366021	0.00379538	0.334854	-0.217138	0.0473617	4.54924e-06	0.00306981	0.00251107	0.221515	0.000106037	0.00220515	0.961648	-0.223363	0.0372961	2.11601e-09	0.00228289	0.00322163	0.478565	341692	0.6597	0.0093	0.0045	0.04041
rs1050816		2	220358198	SPEG	no	C	T	0.670831	-0.000398248	0.0074795	0.957537	-0.023858	0.0406476	4.38043e-09	-0.00295173	0.0052086	0.570918	-0.207597	0.0542697	0.000130694	-0.00263663	0.00420271	0.530422	-0.213909	0.0468724	5.03118e-06	-0.002568	0.00383351	0.502933	-0.184907	0.0478907	0.000112943	-0.00761821	0.00253612	0.00266564	-0.00244273	0.00222692	0.272682	-0.28312	0.0376415	5.43847e-14	0.00247748	0.00325021	0.445912	340451	0.6543	0.0005	0.0046	0.9116
rs10933138		2	227201709	MIR5702	no	G	C	0.755898	0.0130932	0.00819835	0.110257	-0.0188734	0.0445372	2.25972e-05	0.00212049	0.00569247	0.709515	-0.217449	0.059314	0.000246436	0.00532722	0.00459618	0.246436	-0.221967	0.0512189	1.46714e-05	0.0053611	0.00419276	0.20102	-0.236235	0.0523339	6.36459e-06	0.00595458	0.0027679	0.0314529	0.00163823	0.00244097	0.502132	-0.225717	0.0412045	4.30754e-08	0.0073563	0.00355898	0.038738	343110	0.7476	0.0032	0.005	0.518
rs13029395		2	227344207	MIR5702	no	C	T	0.818261	0.00211847	0.00925775	0.819	-0.0187984	0.0503008	0.00018615	-0.000306408	0.00643592	0.962028	-0.110794	0.0670482	0.0984456	-0.00432733	0.00519094	0.40449	-0.111971	0.0578902	0.0530913	-0.00375918	0.00473551	0.427296	-0.0985772	0.0591404	0.0955488	-0.00958164	0.00313105	0.0022119	-0.00328057	0.00275636	0.233977	-0.159966	0.0465599	0.000591133	-0.0023916	0.0040191	0.551805	178983	0.8126	0.0028	0.0098	0.7751
rs34707165		2	230692550	TRIP12	no	A	T	0.672121	-0.0171171	0.00748533	0.022212	-0.0122005	0.0406727	0.00270317	-0.0042292	0.0052085	0.416803	-0.0900399	0.0542364	0.0968896	-0.002429	0.00420078	0.563114	-0.104377	0.0468289	0.0258219	-0.00167895	0.00383166	0.661257	-0.11514	0.0478446	0.0161056	-0.00212764	0.00253301	0.400929	-0.001868	0.0022287	0.401945	-0.131576	0.037645	0.000473848	-0.00123057	0.00325088	0.705034	343059	0.6694	0.0074	0.0045	0.102
rs16827879		2	232092301	ARMC9	no	T	C	0.236527	-0.00637327	0.00828022	0.44148	-0.0124145	0.0449898	0.00579139	-0.00784106	0.00576768	0.173996	-0.0829699	0.0600472	0.167053	-0.00400717	0.00465183	0.38901	-0.0982482	0.051857	0.0581476	-0.00332309	0.00424277	0.43349	-0.114206	0.0529517	0.0310222	-0.00453198	0.00280272	0.10588	-0.00299583	0.00246532	0.224297	-0.112343	0.0416876	0.00704184	-0.00481767	0.00359922	0.180725	307054	0.2684	-0.0088	0.005	0.075
rs1801251		2	233633460	GIGYF2,KCNJ13	no	G	A	0.635967	-0.00386278	0.00729168	0.596285	-0.0101102	0.0396196	0.0107169	-0.00863025	0.00507027	0.0887339	-0.109508	0.0528001	0.0380797	-0.00439816	0.00409021	0.282247	-0.10104	0.045598	0.0267001	-0.0057829	0.00373095	0.121148	-0.0485231	0.046586	0.297608	-0.00816682	0.00246485	0.000922032	-0.00309076	0.00217099	0.154547	-0.144329	0.0366467	8.20536e-05	-0.00433652	0.00316828	0.171085	340444	0.6581	-0.007	0.0046	0.1251
rs62195072		2	234260879	GIGYF2,KCNJ13	no	T	C	0.675382	-0.0156739	0.00751515	0.0370131	-0.0142276	0.0408355	0.000493872	0.00151181	0.00522549	0.772341	-0.158745	0.0543747	0.00350701	0.00269682	0.00421564	0.522356	-0.148709	0.0469484	0.00153783	0.00254874	0.00384573	0.507496	-0.188507	0.0479705	8.50928e-05	0.00827565	0.00253721	0.00110742	0.000649727	0.00223757	0.771533	-0.155112	0.0377305	3.94035e-05	0.00211884	0.00326296	0.516106	189388	0.6757	0.0032	0.0052	0.5399
rs13064938		3	38440237	ACVR2B	yes	C	T	0.610348	-0.011181	0.00718706	0.11978	-0.0281218	0.0390493	5.97764e-13	-0.00247078	0.00500394	0.621472	-0.294933	0.0521278	1.53626e-08	-0.00114121	0.00403775	0.777458	-0.275695	0.0450176	9.13801e-10	-0.00298506	0.00368298	0.417653	-0.19361	0.0459847	2.55121e-05	-0.00951698	0.00243558	9.32664e-05	-0.00224884	0.00213986	0.293293	-0.277991	0.0361772	1.54708e-14	-0.00160377	0.0031263	0.607956	343246	0.6111	-0.013	0.0044	0.003024
rs308951		3	12201468	SYN2	no	A	C	0.253077	-0.00465778	0.00809469	0.565013	-0.012194	0.0439704	0.00555119	0.000376793	0.00563187	0.946658	-0.0981466	0.0586866	0.0944513	0.000368425	0.00454259	0.935359	-0.118099	0.0506813	0.0197958	0.0011762	0.0041438	0.77653	-0.111396	0.0517884	0.0314784	-4.77563e-05	0.00273739	0.986081	0.000374667	0.00241009	0.876461	-0.105478	0.040703	0.0095589	-0.000226916	0.00351442	0.948519	342945	0.2525	-0.0104	0.005	0.03669
rs6778731		3	13947504	XPC	no	T	C	0.644207	-0.00614692	0.00733335	0.401912	-0.0104614	0.0398616	0.00867997	-0.00300357	0.00511203	0.556837	-0.125833	0.0531954	0.0180079	-0.000841263	0.00412139	0.838259	-0.13009	0.0459348	0.00462555	-0.000733333	0.00376009	0.845369	-0.105264	0.0469274	0.0248895	-0.00263329	0.00248984	0.29023	-0.000852153	0.00218342	0.696327	-0.110501	0.0368837	0.0027364	-0.00126258	0.00318791	0.692065	343162	0.6574	-0.0057	0.0045	0.2039
rs34174031		3	15905676	ANKRD28	no	A	G	0.0234168	-0.00913405	0.0229893	0.691134	-0.0443571	0.12492	0.000384125	-0.00344141	0.0160021	0.829721	-0.451336	0.166305	0.0066505	-0.00224226	0.0128693	0.861683	-0.415251	0.143515	0.00381121	-0.00680195	0.011745	0.562499	-0.417165	0.146602	0.00443374	-0.00456635	0.007743	0.555365	-0.00399261	0.00684477	0.559687	-0.303677	0.116165	0.00894441	-0.0161421	0.0100137	0.106963	277921	0.0266	-0.0041	0.0154	0.7914
rs115814778		3	20023859	PP2D1,RAB5A	no	A	G	0.0124934	0.0282842	0.0314977	0.3692	-0.0791011	0.171238	3.85201e-06	-0.0110089	0.0219252	0.61559	-0.829218	0.229089	0.000295156	0.00019791	0.0176578	0.991057	-0.809619	0.197914	4.30182e-05	-0.00401128	0.0161008	0.803257	-0.703183	0.201908	0.000496474	-0.0151115	0.0105743	0.152979	-0.00546751	0.00937805	0.559886	-0.726011	0.159643	5.42616e-06	0.00573338	0.0136908	0.675381	312731	0.0116	0.0099	0.0214	0.6432
rs2306623		3	25424929	RARB	no	T	C	0.334582	0.00665558	0.00743706	0.370831	-0.018778	0.0404113	3.3755e-06	0.00306752	0.00517675	0.553478	-0.181221	0.0539026	0.000774024	0.000629162	0.00417489	0.880211	-0.175068	0.0465448	0.000169106	0.000522108	0.00380837	0.890956	-0.125026	0.0475498	0.00855478	-0.00587761	0.00251737	0.0195528	-0.000787957	0.00221429	0.721953	-0.223184	0.0374049	2.42491e-09	0.00207018	0.00323332	0.522001	307054	0.325	-0.0042	0.0047	0.3709
rs6780429		3	30750404	TGFBR2	no	A	C	0.53588	-0.00655015	0.00706593	0.353925	-0.011169	0.0384041	0.00363464	-0.00065365	0.00492004	0.894309	-0.0777235	0.0512333	0.129257	9.38256e-05	0.00397002	0.981145	-0.084909	0.0442484	0.0549966	6.29361e-05	0.00362162	0.986135	-0.104072	0.045203	0.0213179	0.00072064	0.00239517	0.763513	-0.000397032	0.0021038	0.850311	-0.0692595	0.0355732	0.0515409	-0.00190617	0.00307328	0.5351	343244	0.5169	-0.0013	0.0043	0.7642
rs784503		3	39197731	CSRNP1	no	A	G	0.236232	-0.0096674	0.00825037	0.241298	-0.00704226	0.0448338	0.116243	-0.00649382	0.00573951	0.257879	-0.0289206	0.059755	0.628397	-0.00856237	0.00462538	0.0641474	-0.0230609	0.0515878	0.654859	-0.00837362	0.00421964	0.0472083	-0.0711663	0.0527138	0.177001	-0.00465265	0.00279008	0.0954016	-0.0054381	0.00245641	0.0268415	-0.079561	0.041488	0.055152	-0.00637509	0.0035835	0.0752394	343171	0.2496	0.0046	0.0049	0.3527
rs7651407		3	48443816	DAG1	no	C	T	0.537305	-0.00996325	0.00703655	0.156799	-0.0158747	0.0382267	3.28625e-05	-0.00291338	0.00489598	0.551807	-0.121219	0.0509703	0.0173977	-0.00311704	0.00394894	0.429918	-0.140412	0.0440102	0.00142084	-0.0018988	0.00360234	0.598123	-0.142023	0.0449706	0.00158798	-0.00347831	0.00238182	0.144192	-0.0024958	0.00209505	0.233544	-0.120338	0.0353851	0.000671979	-0.00289671	0.00305614	0.343216	262990	0.5504	-0.0031	0.0048	0.5191
rs11706370		3	49441091	DAG1	no	G	A	0.695247	-0.00550278	0.00764884	0.471879	-0.019895	0.0415718	1.70557e-06	-0.000188804	0.00532049	0.971692	-0.172604	0.0554481	0.00185305	-0.000987957	0.00429611	0.818119	-0.184674	0.0478984	0.000115517	-0.000127046	0.00391862	0.974136	-0.222441	0.0489348	5.47882e-06	0.000566402	0.00259145	0.826988	-0.00184898	0.00227734	0.416848	-0.179985	0.0383861	2.74971e-06	-0.0011835	0.00331779	0.721306	340451	0.685	-0.002	0.0047	0.6685
rs1133415		3	52575831	DAG1	no	G	A	0.529215	0.00560137	0.00704513	0.426574	-0.018802	0.0382758	9.01356e-07	0.00136653	0.00489933	0.780306	-0.224474	0.0510399	1.0935e-05	0.002067	0.00395266	0.601017	-0.220264	0.0440743	5.81188e-07	0.00250029	0.00360501	0.48796	-0.219869	0.0450339	1.04918e-06	0.00444415	0.0023825	0.0621361	0.000259072	0.0020976	0.901705	-0.226615	0.0353779	1.5015e-10	0.00200543	0.00305901	0.512094	343254	0.5128	-0.0005	0.0043	0.9068
rs11714876		3	53101640	DAG1	no	G	C	0.10289	-0.0121299	0.0115743	0.294637	-0.0185596	0.0628856	0.00316465	-0.00555898	0.00805376	0.490049	-0.1262	0.0840139	0.133065	-0.0039213	0.00649937	0.546287	-0.117821	0.0725585	0.10442	-0.00575139	0.00592692	0.331856	-0.0476005	0.074133	0.520812	-0.0143931	0.00392219	0.000242876	-0.00285832	0.0034461	0.406859	-0.154766	0.0581955	0.00782849	-0.00326459	0.00502132	0.515599	342894	0.1	-0.0111	0.0072	0.1247
rs9311652		3	57530156	DENND6A	no	G	A	0.829252	-0.0205524	0.00931869	0.0274205	-0.00154917	0.0506546	0.759735	-0.0109508	0.00648944	0.0915139	-0.0202915	0.0674878	0.763667	-0.00725281	0.00523504	0.165922	-0.0105025	0.058275	0.856978	-0.00796022	0.0047757	0.0955526	0.0107036	0.0595385	0.857328	-0.00691917	0.00315603	0.0283536	-0.00491064	0.00277454	0.0767468	-0.0485011	0.0468211	0.30026	-0.00760956	0.00405021	0.0602724	340741	0.8317	0.009	0.0058	0.1249
rs73119035		3	63993966	ATXN7	no	G	A	0.136345	-0.00354171	0.0100399	0.724267	-0.0222709	0.0545586	4.4669e-05	0.0010908	0.00698458	0.875898	-0.239432	0.0727053	0.000990897	0.00450693	0.00563045	0.423449	-0.268471	0.0627649	1.89194e-05	0.00629763	0.00513636	0.220167	-0.31207	0.0641512	1.14762e-06	0.0089789	0.00339625	0.00819894	0.000891897	0.00298926	0.765423	-0.286857	0.0506052	1.44229e-08	0.00283621	0.00436761	0.516098	343219	0.1409	-0.0092	0.0062	0.1381
rs13071701		3	69902514	MITF	no	T	C	0.569907	-0.0198639	0.00710766	0.00519523	-0.00851418	0.0386149	0.0274628	-0.0104227	0.00494502	0.035057	-0.0553434	0.0514543	0.282116	-0.00663803	0.00398838	0.0960462	-0.0561841	0.0444192	0.205923	-0.00674525	0.00363797	0.0637228	-0.104469	0.0453746	0.021315	-0.00156926	0.00240102	0.513383	-0.0041898	0.00211624	0.0477246	-0.11726	0.0357301	0.00103153	-0.00320767	0.00308856	0.299007	340451	0.5802	-0.0066	0.0045	0.1432
rs793489		3	99497108	COL8A1,MIR548G	no	T	G	0.659342	-0.0155189	0.0074159	0.0363824	-0.00466768	0.0402833	0.246575	-0.0156431	0.00515397	0.00240467	-0.0313277	0.0537287	0.559845	-0.00965561	0.00416088	0.0203116	-0.0362314	0.0464017	0.434909	-0.0102561	0.00379464	0.00687711	-0.0299763	0.0474237	0.527325	-0.011451	0.00250935	5.03526e-06	-0.00599408	0.00220797	0.0066333	-0.0543097	0.0373334	0.145748	-0.00646622	0.00322299	0.0448273	342988	0.6722	0.0084	0.0046	0.06393
rs1584028		3	105490923	CBLB	no	C	T	0.43342	0.0137737	0.00709582	0.0522482	-0.0135874	0.0385568	0.00042522	0.00616191	0.00494197	0.212454	-0.141382	0.0514665	0.00601398	0.00454944	0.00398551	0.253666	-0.140678	0.0444483	0.00155119	0.00490646	0.00363543	0.177139	-0.121263	0.0453999	0.00756333	0.00199361	0.00240528	0.40719	0.00161778	0.00211271	0.443835	-0.168164	0.0357417	2.54061e-06	0.00476362	0.00308577	0.122653	343023	0.452	0.0004	0.0043	0.9261
rs9868185		3	121657593	SLC15A2	no	G	A	0.478768	-0.00766015	0.00704289	0.276755	-0.0217426	0.0382684	1.33671e-08	-0.00832202	0.00490255	0.0896066	-0.179639	0.0510485	0.000433363	-0.00544598	0.0039541	0.168422	-0.178791	0.0440753	4.98396e-05	-0.00684415	0.00360645	0.0577307	-0.186003	0.045019	3.60276e-05	-0.00736969	0.00238305	0.00198451	-0.00394957	0.00209692	0.0596329	-0.187039	0.0354029	1.27106e-07	-0.00649194	0.00305892	0.0338134	343236	0.4674	-0.0104	0.0043	0.0148
rs61546496		3	124706862	HEG1	no	A	C	0.337144	0.00342561	0.00743138	0.644824	-0.0213856	0.0403844	1.18838e-07	0.00305536	0.00516819	0.554398	-0.227594	0.0538786	2.39984e-05	0.0040007	0.00417079	0.33745	-0.23301	0.0465323	5.52021e-07	0.00439978	0.00380395	0.247423	-0.204598	0.0475538	1.68979e-05	0.0020076	0.00251971	0.42559	0.000968764	0.0022126	0.661503	-0.171658	0.0373776	4.38169e-06	-0.000208398	0.00322823	0.948528	343274	0.3522	0.0031	0.0045	0.4953
rs3772415		3	125854968	ALDH1L1-AS2	no	C	T	0.832648	0.00975186	0.00939967	0.299519	-0.0103223	0.0510793	0.0432984	0.00127795	0.0065421	0.845125	-0.112569	0.0681012	0.0983402	-0.000990906	0.00527561	0.851012	-0.101519	0.0587973	0.084242	-0.000779246	0.0048122	0.87136	-0.121105	0.060074	0.0438091	0.00169348	0.00318326	0.59473	-0.001265	0.00279864	0.651266	-0.129119	0.0473621	0.00640724	-0.00197808	0.00408612	0.628317	343284	0.8313	-0.0031	0.0057	0.583
rs750714		3	125904688	ALDH1L1-AS2	no	A	G	0.417476	-0.00411347	0.00715029	0.565098	-0.0225198	0.038853	6.79844e-09	0.00054502	0.00497084	0.912692	-0.2107	0.0518151	4.77815e-05	0.000913482	0.00401106	0.819848	-0.214867	0.0447479	1.57454e-06	0.00190648	0.00365872	0.602312	-0.261348	0.0457244	1.09358e-08	0.00497323	0.00242094	0.0399515	-0.000780381	0.00212891	0.713945	-0.195954	0.0359186	4.88933e-08	0.00150694	0.00310224	0.627138	343227	0.4237	-0.0013	0.0043	0.7543
rs925612		3	129709352	TRH	no	T	C	0.479589	0.00593267	0.00703238	0.398882	-0.0107041	0.0382025	0.00508051	0.00258323	0.004891	0.597389	-0.0762084	0.0509493	0.134717	0.00075136	0.00394536	0.848963	-0.0886867	0.0439964	0.0438257	0.0015882	0.00359858	0.658967	-0.126495	0.0449382	0.00488008	0.00382514	0.00237358	0.10706	0.000325789	0.00209381	0.876351	-0.12184	0.0353642	0.000570573	0.00178393	0.00305362	0.559084	343200	0.4827	-0.003	0.0043	0.4789
rs80120242		3	132235344	DNAJC13	no	A	T	0.944688	-0.000436661	0.0153779	0.977347	-0.0314744	0.0835902	0.000166398	0.00619966	0.0107185	0.562988	-0.270742	0.111786	0.0154383	0.00040823	0.00865887	0.962397	-0.270923	0.0965593	0.00502025	0.000498501	0.00789185	0.949634	-0.262508	0.0985382	0.0077218	-0.00480585	0.00522377	0.357575	-3.37024e-06	0.00457857	0.999413	-0.300579	0.0779923	0.000116261	-2.69751e-05	0.00672184	0.996798	263832	0.9491	0.012	0.0112	0.2838
rs72628561		3	132435871	DNAJC13	no	A	G	0.851879	-0.0120515	0.00990427	0.223681	-0.0167792	0.0538171	0.00182223	-0.0105194	0.00689297	0.126987	-0.154799	0.0717489	0.0309677	-0.00708088	0.00556072	0.202887	-0.169911	0.061949	0.00609327	-0.00605583	0.00507158	0.232451	-0.164863	0.0632742	0.00917352	-0.00384819	0.0033495	0.250603	-0.00409859	0.00294887	0.164565	-0.139778	0.0497331	0.00494584	-0.00647549	0.00429886	0.131984	343182	0.8456	0.009	0.0061	0.1389
rs35320690		3	135932494	STAG1	no	T	C	0.724612	0.00605484	0.00787701	0.442089	-0.0183877	0.0427966	1.73602e-05	0.00299213	0.00547236	0.584536	-0.222051	0.0571345	0.000101776	0.00236281	0.00441769	0.592752	-0.2163	0.04935	1.17145e-05	0.00265974	0.00402921	0.509181	-0.203763	0.0504328	5.34017e-05	0.0022646	0.00266304	0.395112	2.92238e-05	0.00234529	0.990058	-0.247381	0.0396154	4.25789e-10	0.00652957	0.00342182	0.0563649	340519	0.7225	-0.0004	0.0048	0.9337
rs7624084		3	141093285	TFDP2	no	C	T	0.442915	0.00569525	0.00709092	0.421875	-0.0140804	0.0385341	0.000258263	0.00442766	0.00493681	0.369792	-0.145747	0.0514088	0.00458269	0.00424754	0.00398253	0.28618	-0.142059	0.0444003	0.00137695	0.00356149	0.0036332	0.326958	-0.106612	0.0453674	0.0187754	-0.000407021	0.00240424	0.865566	0.00190159	0.00211123	0.367749	-0.103885	0.0356657	0.00358301	0.00150808	0.00308121	0.624527	340278	0.4523	-0.0036	0.0043	0.411
rs13065446		3	141737842	TFDP2	no	T	C	0.673482	0.00417945	0.00751295	0.578007	-0.0317175	0.0408221	7.91764e-15	-0.00156537	0.00523235	0.764809	-0.294426	0.0544597	6.4472e-08	-0.00294005	0.00422046	0.486043	-0.290737	0.0470233	6.3112e-10	-0.00329596	0.00384963	0.391903	-0.297637	0.048037	5.80156e-10	-0.00219881	0.00254504	0.387611	-0.0028436	0.00223688	0.203646	-0.32074	0.0377839	2.10181e-17	-0.00331829	0.00326367	0.309281	341365	0.6564	0.0005	0.0045	0.9113
rs143710547		3	141859885	TFDP2	no	T	C	0.0812736	-0.0233701	0.0129294	0.0706844	-0.0369687	0.0702483	1.42236e-07	-0.0140377	0.00898644	0.118267	-0.30077	0.0937507	0.00133611	-0.0140948	0.00725947	0.0521907	-0.291937	0.080995	0.000312988	-0.0149584	0.00662144	0.0238795	-0.255338	0.0827611	0.00203408	-0.0161427	0.00437364	0.000223469	-0.00927769	0.00384954	0.0159504	-0.346932	0.0650159	9.50643e-08	-0.0133907	0.00562231	0.017233	291649	0.0772	-0.0022	0.0086	0.7939
rs9814656		3	142783196	U2SURP	no	A	G	0.375821	0.00279358	0.00724449	0.699783	-0.00867289	0.0393674	0.0275918	-0.00139046	0.00504383	0.782797	-0.0135699	0.0525432	0.796205	-0.00464768	0.0040694	0.253412	-0.0146104	0.0453831	0.747502	-0.0040882	0.00371213	0.270764	0.0330396	0.0463535	0.475986	-0.0125085	0.00245307	3.41308e-07	-0.00258788	0.00215695	0.230223	-0.0407459	0.0364786	0.264003	-0.00412842	0.00315045	0.190054	343328	0.3592	-0.0076	0.0044	0.08625
rs12488207		3	151991598	MBNL1	no	T	C	0.698975	0.0014982	0.00771066	0.845939	-0.00190086	0.041921	0.650233	0.000401887	0.00537108	0.940355	-0.00373987	0.055911	0.94667	-0.00139404	0.00433412	0.747724	-0.00760811	0.0482891	0.874809	-0.000741283	0.00395397	0.851286	-0.0424251	0.0493484	0.389953	0.00420135	0.00261918	0.108699	-0.000371424	0.00229575	0.871473	-0.0737906	0.0387204	0.056687	-0.00208567	0.00334877	0.533406	307054	0.7163	-0.0026	0.0049	0.6025
rs357482		3	153889855	ARHGEF26-AS1	no	C	T	0.853173	0.0035674	0.00992581	0.719292	-0.0144662	0.0539424	0.00732373	0.00117215	0.00691578	0.865412	-0.161719	0.0719753	0.0246505	0.000577624	0.00557927	0.917542	-0.151007	0.0621576	0.0151244	-3.58693e-05	0.00508961	0.994377	-0.145707	0.0635538	0.0218683	-0.00107068	0.0033753	0.751084	-0.000485245	0.00295529	0.869577	-0.175638	0.0499618	0.000439102	0.000461035	0.00431941	0.914999	340326	0.857	-0.0016	0.0062	0.7981
rs76273615		3	169092038	MECOM	no	G	A	0.123044	-0.0172558	0.0106636	0.105621	-0.0286498	0.0579402	7.63317e-07	-0.0163402	0.00741863	0.0276252	-0.210565	0.077147	0.00634593	-0.0128499	0.00598402	0.0317654	-0.214056	0.0666105	0.00131131	-0.0148822	0.00545884	0.00640653	-0.217587	0.0680835	0.00139425	-0.0155993	0.00360473	1.50854e-05	-0.00717317	0.00317492	0.0238647	-0.201229	0.0536449	0.000176083	-0.0084946	0.00463933	0.0671023	342904	0.1409	-0.0029	0.0062	0.6373
rs11545169		3	184020542	EIF4G1	no	G	T	0.838359	-0.0201598	0.00955532	0.0348775	-0.0220892	0.0519173	2.09462e-05	-0.0119262	0.00663411	0.0722243	-0.183771	0.0690904	0.00781824	-0.00776537	0.0053566	0.147149	-0.173669	0.0596636	0.00360547	-0.00913413	0.00488669	0.0615988	-0.142003	0.0610152	0.0199481	-0.0116711	0.00323362	0.000307034	-0.00567176	0.00284498	0.0461973	-0.194572	0.0479106	4.88517e-05	-0.00392543	0.00414728	0.34389	327354	0.8438	-0.0071	0.0061	0.2461
rs56065557		3	185354216	SENP2	no	C	G	0.311274	-0.0052326	0.00760654	0.491512	-0.0220465	0.0413265	9.58368e-08	-0.00302456	0.00529082	0.567552	-0.278554	0.0550582	4.21573e-07	-0.000524688	0.00426718	0.90214	-0.260494	0.0475403	4.27349e-08	-0.00209929	0.00389245	0.589664	-0.25894	0.0485706	9.76457e-08	0.000904254	0.00257282	0.72524	-0.00231247	0.00226475	0.307221	-0.271652	0.0382126	1.17308e-12	-0.00215058	0.00330434	0.515154	304684	0.3073	0.0069	0.0048	0.1514
rs112545201		3	185803532	SENP2	no	T	C	0.136211	-0.00842342	0.0102768	0.412414	-0.0274294	0.0558744	9.15773e-07	-0.0155987	0.00716997	0.0295897	-0.234721	0.0745969	0.00165264	-0.0102045	0.00578076	0.0775239	-0.238721	0.0644415	0.000211917	-0.0106208	0.00527456	0.044055	-0.252739	0.0658124	0.000122922	-0.00793744	0.00349322	0.023072	-0.00709712	0.00305974	0.0203682	-0.230599	0.0515498	7.70541e-06	-0.00812312	0.0044599	0.0685519	340767	0.1287	-0.0117	0.0064	0.06995
rs3774292		3	186433574	KNG1	no	T	A	0.314597	-0.0128558	0.0075441	0.0883671	-0.01716	0.041008	2.859e-05	-0.0116726	0.00525749	0.0264083	-0.115989	0.0547172	0.0340265	-0.0103017	0.00423873	0.0150841	-0.114766	0.0472453	0.0151351	-0.0107112	0.00386711	0.00560923	-0.110182	0.048271	0.0224561	-0.0118591	0.00256224	3.68563e-06	-0.00636922	0.00224612	0.00457386	-0.157215	0.0379556	3.4431e-05	-0.0101673	0.00328039	0.0019393	340881	0.3214	-0.0057	0.0046	0.2095
rs9823161		3	193811168	HES1	no	G	A	0.306237	-0.00438884	0.00765902	0.566627	-0.0194686	0.04161	2.88756e-06	-0.00422564	0.00532714	0.427647	-0.176	0.0554818	0.00151325	-0.00379241	0.00429991	0.377793	-0.181268	0.0479188	0.000155118	-0.00354724	0.00392262	0.365835	-0.173861	0.0489552	0.000383207	-0.00416072	0.00258983	0.10815	-0.00262932	0.00228037	0.248902	-0.203309	0.0385314	1.31843e-07	-0.00169616	0.00333169	0.610684	305774	0.3127	-0.0077	0.0049	0.1191
rs13059257		3	195634993	TNK2	no	T	C	0.0291404	0.00240076	0.020845	0.908309	-0.0641347	0.113193	1.46467e-08	-0.0108574	0.0144619	0.452799	-0.579678	0.151127	0.00012528	-0.00189204	0.0116995	0.871527	-0.606149	0.130688	3.51834e-06	-0.0015536	0.010681	0.884351	-0.553702	0.133791	3.49628e-05	-0.0085653	0.00706353	0.22528	-0.00455663	0.00620633	0.462834	-0.620656	0.105192	3.63556e-09	0.00402715	0.00907775	0.657312	291375	0.0261	-0.0094	0.0148	0.527
rs6782621		3	196839028	DLG1	no	C	T	0.276978	0.00371793	0.00785424	0.635953	-0.0148269	0.0426601	0.00050986	-0.00510866	0.00546143	0.34958	-0.15359	0.0569395	0.00698903	-0.00327576	0.00440552	0.457144	-0.156821	0.0491675	0.00142536	-0.00305221	0.00401745	0.447412	-0.152896	0.0502143	0.00232798	-0.00166261	0.00265339	0.530923	-0.00266848	0.00233849	0.253826	-0.196847	0.0394051	5.87381e-07	-0.00233086	0.00340631	0.493801	342111	0.2966	0.0037	0.0047	0.4401
rs28817415		4	77401452	SHROOM3	no	T	C	0.456988	-0.0182034	0.00702966	0.00961194	-0.0651775	0.0381611	2.42241e-65	-0.0115656	0.00488952	0.0180134	-0.656871	0.0508823	4.23481e-38	-0.00664919	0.00394269	0.0917098	-0.653674	0.0439234	4.65569e-50	-0.00652253	0.00359525	0.0696477	-0.633098	0.0448752	3.53563e-45	-0.00652568	0.00237563	0.00601578	-0.00747488	0.00209295	0.000355114	-0.639024	0.0353722	6.77838e-73	-0.00691406	0.00305482	0.0236164	343289	0.462	0.0033	0.0043	0.4405
rs1458038	decline	4	81164723	FGF5	yes	C	T	0.706802	-0.0141327	0.00773289	0.0676105	-0.0217353	0.0419941	2.27213e-07	-0.0158862	0.00537006	0.00309416	-0.119389	0.0559253	0.0327808	-0.0146024	0.0043324	0.000750488	-0.117692	0.048285	0.014793	-0.0141872	0.00395116	0.000329974	-0.0979092	0.0493408	0.0472186	-0.01691	0.00260512	8.52545e-11	-0.00904323	0.00230228	8.57106e-05	-0.127455	0.038888	0.00104757	-0.0135678	0.00335761	5.32592e-05	340347	0.6661	-0.0191	0.0047	3.871e-05
rs56034896		4	1010782	FGFRL1	no	T	C	0.469457	-0.0100377	0.00708052	0.156296	-0.0174567	0.0384737	5.70193e-06	-0.00182088	0.00493162	0.711961	-0.151787	0.0513796	0.00313525	-8.1304e-05	0.00397887	0.983697	-0.156644	0.0443784	0.000416096	-0.000124778	0.00362933	0.972574	-0.170751	0.0453321	0.000165477	0.000328875	0.00240062	0.891034	-0.00072127	0.00210815	0.73225	-0.172114	0.0356219	1.35477e-06	0.00223415	0.00307857	0.468017	301872	0.4671	0.0087	0.0045	0.05246
rs75501914		4	3449781	HGFAC	no	G	A	0.934482	-0.000127599	0.014313	0.992887	-0.00670681	0.0777529	0.38837	0.00972177	0.00994338	0.328218	-0.0732744	0.103746	0.480011	0.00110703	0.00802547	0.890289	-0.0597217	0.0895882	0.505013	0.00167637	0.00731658	0.818777	-0.00437035	0.091531	0.961918	-0.00297655	0.00484086	0.538634	0.000222253	0.00426153	0.958407	-0.206561	0.0714415	0.00383653	0.00584476	0.00618309	0.344516	288387	0.9382	-0.0028	0.0097	0.7748
rs1383180		4	5785442	EVC	no	A	G	0.352316	-0.00330506	0.00735227	0.653051	-0.0196071	0.0399462	9.19266e-07	-0.00691179	0.00511588	0.176683	-0.151606	0.0532652	0.00442455	-0.00460309	0.00412551	0.264526	-0.178786	0.0459934	0.000101443	-0.00283809	0.00376367	0.450806	-0.173925	0.0469979	0.000215054	-0.00544875	0.00248839	0.0285486	-0.00343408	0.00218903	0.116705	-0.110832	0.0369444	0.00270036	-0.00297476	0.00319177	0.351332	340128	0.3625	0.0044	0.0045	0.3352
rs3775932		4	10090930	WDR1	no	A	C	0.492447	-0.00288032	0.00703911	0.682402	-0.0164491	0.038251	1.70669e-05	-0.00110579	0.00489807	0.821389	-0.163274	0.0509727	0.00135968	-4.06467e-05	0.00395113	0.991792	-0.169788	0.0440036	0.000114132	-0.000191008	0.00360398	0.957733	-0.152666	0.0449526	0.000683524	-0.00182544	0.00238201	0.443472	-0.000809778	0.00209581	0.699215	-0.184887	0.0353632	1.71306e-07	0.0014617	0.0030559	0.632422	307054	0.4899	-0.0092	0.0044	0.03619
rs16874060		4	23737865	PPARGC1A	no	A	G	0.952901	-0.0173624	0.0166766	0.297821	-0.0170279	0.0906681	0.060376	-0.0228656	0.0116403	0.0494917	-0.0392483	0.120921	0.7455	-0.0239041	0.00939228	0.0109264	-0.0588195	0.104438	0.5733	-0.0218536	0.00857532	0.0108218	-0.115109	0.106727	0.280795	-0.0158521	0.00567547	0.00522095	-0.0131978	0.00496515	0.00785929	-0.148781	0.0836544	0.0753207	-0.0214595	0.0072478	0.00306841	343325	0.9533	-0.015	0.0104	0.1512
rs7667050		4	23813109	PPARGC1A	no	C	T	0.530446	-0.00419828	0.0070368	0.550764	-0.0196386	0.038238	2.81169e-07	-0.00533945	0.00489679	0.27554	-0.167736	0.0509593	0.000996658	-0.00438704	0.00395146	0.2669	-0.188598	0.0440024	1.8196e-05	-0.00224563	0.00360435	0.533263	-0.237159	0.0449505	1.32139e-07	0.002782	0.00238448	0.243327	-0.00342181	0.0020951	0.102421	-0.146731	0.0353853	3.37468e-05	-0.00259717	0.00305817	0.39574	343194	0.529	-0.0033	0.0043	0.4436
rs337644		4	38613306	KLF3-AS1	no	T	A	0.196021	0.00544234	0.00885722	0.538918	-0.00503312	0.0481399	0.295784	-0.00423422	0.00616073	0.4919	-0.0185806	0.0642561	0.772456	-0.00384911	0.00497139	0.438783	-0.0159944	0.0555111	0.773247	-0.00469647	0.00453503	0.300391	0.0011548	0.0567182	0.983756	-0.00630497	0.0030033	0.0357868	-0.00183954	0.00263712	0.485456	-0.0581771	0.0444991	0.191086	-0.00336251	0.00384497	0.381834	307054	0.2144	-0.0037	0.0054	0.4876
rs278941		4	40420708	RBM47	no	A	G	0.727479	0.00292829	0.00789719	0.710786	-0.0130535	0.0429142	0.00235236	-0.00839309	0.00549892	0.126934	-0.0944256	0.057279	0.0992492	-0.00781928	0.00443094	0.0776166	-0.104123	0.0494697	0.0353118	-0.00813327	0.00404349	0.0442795	-0.0682883	0.0505425	0.176662	-0.0122115	0.00267302	4.91426e-06	-0.00398302	0.00235127	0.0902695	-0.134566	0.0397014	0.000700435	-0.00511349	0.00342678	0.135644	338901	0.713	0.0031	0.0049	0.5252
rs35529250		4	40428091	RBM47	no	T	C	0.00613883	0.0038357	0.0443964	0.931151	-0.0749278	0.241093	0.00188497	0.00699045	0.0308034	0.820472	-0.722089	0.326076	0.0267978	0.00483949	0.0249569	0.846244	-0.658451	0.282227	0.0196463	-0.000345957	0.0227346	0.987859	-0.54148	0.287631	0.0597623	-0.0111984	0.014927	0.453128	-0.00730996	0.0132185	0.580256	-0.769941	0.227393	0.000709437	0.00586348	0.0194908	0.763542	66405	0.0176	-0.0044	0.0235	0.8515
rs11725397		4	49019699	CWH43	no	C	G	0.292234	-0.0166027	0.00776727	0.0325577	-0.00701171	0.0422027	0.0966276	-0.0132207	0.00539577	0.0142788	-0.0408631	0.0562142	0.467278	-0.0105957	0.00435438	0.014961	-0.0314055	0.0485447	0.517672	-0.0122114	0.00397127	0.00210585	-0.0441739	0.0496017	0.37316	-0.00891662	0.00262263	0.000674175	-0.00621906	0.00231259	0.00716263	-0.0638949	0.0389651	0.101049	-0.00617436	0.00336775	0.0667474	342511	0.2969	0.0003	0.0047	0.9411
rs6820004		4	52735258	DCUN1D4	no	C	G	0.261091	-0.0147104	0.00800664	0.0661706	-0.00891192	0.0435047	0.0405132	-0.0136099	0.00556698	0.0144963	-0.0480857	0.0579526	0.406687	-0.011952	0.00449189	0.00779644	-0.0396344	0.0500434	0.428361	-0.0133952	0.00409741	0.00107878	-0.0393304	0.0511374	0.441827	-0.0123769	0.00270867	4.89305e-06	-0.00708683	0.00238383	0.00295073	-0.0761126	0.0401965	0.0582913	-0.00748346	0.00347484	0.0312716	305499	0.2677	-0.0011	0.0051	0.8251
rs62325228		4	54318751	FIP1L1	no	G	T	0.84962	-0.00929151	0.00984537	0.345302	-0.0180841	0.0535226	0.000728273	0.000143295	0.00686368	0.983344	-0.159063	0.0713135	0.0257182	-2.67557e-05	0.00553299	0.996142	-0.161552	0.0615781	0.0087031	-0.000582474	0.00504986	0.908172	-0.185241	0.0629353	0.00324702	0.00243123	0.00334155	0.466875	-0.000789748	0.00293134	0.787611	-0.145944	0.0494702	0.00317665	-0.00109719	0.00427927	0.797645	343325	0.8682	0.0104	0.0063	0.09966
rs72655601		4	77221247	SHROOM3	no	C	T	0.740347	-0.0133668	0.00804229	0.0965022	-0.0413078	0.043703	3.3705e-21	-0.00721027	0.00560124	0.198004	-0.403091	0.0583231	4.82676e-12	-0.00460216	0.00451752	0.308331	-0.406557	0.050366	6.96006e-16	-0.00449759	0.00412079	0.275081	-0.418046	0.0514733	4.62204e-16	-0.00279318	0.00273043	0.306316	-0.00462803	0.00239448	0.053264	-0.414672	0.0405466	1.52088e-24	-0.00451592	0.00350151	0.197153	305229	0.7608	-0.0001	0.0052	0.9914
rs13140982		4	90278279	GPRIN3	no	G	A	0.724172	-0.000117475	0.00791481	0.988158	-0.0146906	0.0430077	0.000636082	0.000242642	0.00550826	0.964864	-0.142333	0.0573856	0.0131288	-0.004181	0.00444228	0.346612	-0.115059	0.0495419	0.0202097	-0.00580513	0.00405097	0.151854	-0.0728148	0.0506072	0.150202	-0.00798568	0.00268096	0.00289511	-0.0028405	0.00235652	0.22806	-0.147393	0.0397706	0.000210559	-0.00107298	0.00343841	0.754997	306950	0.7219	-0.002	0.005	0.6892
rs2452592		4	95481367	PDLIM5	no	A	G	0.365027	-0.001182	0.00729419	0.871269	-0.00707607	0.0396354	0.0742161	-0.0061539	0.0050759	0.22537	-0.0326479	0.0528575	0.536802	-0.00569695	0.00409413	0.164078	-0.0299527	0.0456425	0.511667	-0.00646801	0.00373441	0.0832746	0.0384213	0.0466187	0.409849	-0.0148197	0.00246553	1.84748e-09	-0.00333364	0.00217174	0.124783	-0.0773712	0.0366683	0.034857	-0.0063429	0.00316944	0.0453648	307054	0.3531	-0.0006	0.0046	0.8931
rs3796463		4	96108805	UNC5C	no	G	C	0.295184	-0.00274809	0.00769283	0.720922	-0.0092306	0.0417912	0.027194	-0.00027131	0.00534285	0.959501	-0.050847	0.0556798	0.361137	-0.00287344	0.00431336	0.505302	-0.0487588	0.0480748	0.310475	-0.00332381	0.00393305	0.398058	-0.0531698	0.0491197	0.279052	-0.0056053	0.00259647	0.0308645	-0.00154433	0.00229044	0.500152	-0.0721601	0.0387141	0.062334	-0.00533004	0.00334349	0.110903	343173	0.3207	0.0087	0.0046	0.05963
rs223308		4	103812499	CISD2	no	A	G	0.51618	-0.00518125	0.00703196	0.461236	-0.0210932	0.038205	3.37519e-08	-0.00477976	0.00489445	0.328785	-0.229235	0.0509275	6.76428e-06	-0.00295074	0.00394843	0.454872	-0.217596	0.0439776	7.50983e-07	-0.00402072	0.00360177	0.264288	-0.160464	0.0449388	0.000356053	-0.00803818	0.00237852	0.000726228	-0.00272547	0.00209367	0.192997	-0.217795	0.0352999	6.84847e-10	-0.00391205	0.00305249	0.199986	343335	0.498	-0.0016	0.0043	0.7077
rs56043887		4	109705967	ETNPPL	no	T	C	0.512216	0.00558631	0.00702237	0.426322	-0.0234258	0.0381607	8.33989e-10	0.0030686	0.00489195	0.53048	-0.258602	0.0508869	3.74293e-07	0.00306611	0.00394457	0.436984	-0.248816	0.0439351	1.48778e-08	0.00265873	0.00359844	0.459995	-0.263669	0.0448674	4.19248e-09	0.00556782	0.00237659	0.0191411	0.000120746	0.00209083	0.953948	-0.211821	0.0353038	1.97708e-09	0.000449721	0.00305198	0.882853	343290	0.5008	0.0058	0.0043	0.1733
rs71606723		4	115498457	UGT8	no	T	A	0.220492	0.000650129	0.00847052	0.938821	-0.0138036	0.0460222	0.00270604	0.00149241	0.00589055	0.799993	-0.113779	0.0613829	0.0637994	0.000416994	0.0047504	0.930051	-0.12909	0.0529987	0.0148634	0.00166854	0.00433313	0.700189	-0.161477	0.0541164	0.0028464	0.00143377	0.00285929	0.616059	-6.3599e-05	0.00252199	0.979881	-0.130089	0.0426357	0.00227972	9.26649e-05	0.00367994	0.979911	343296	0.2201	0.0063	0.0052	0.2242
rs6827167		4	128209317	JADE1	no	G	T	0.612814	-0.0101529	0.00725756	0.161833	-0.0134761	0.0394426	0.000634135	-0.00327066	0.00505539	0.517656	-0.113542	0.0525798	0.0308198	-0.00196252	0.00407542	0.630125	-0.114962	0.0453992	0.0113345	-0.00185503	0.00371877	0.6179	-0.148204	0.0463853	0.00139813	0.00210288	0.00246042	0.392727	-0.00169755	0.00216085	0.432109	-0.163781	0.036482	7.14766e-06	-0.000148774	0.00315228	0.962357	246955	0.6103	-0.0034	0.0048	0.4766
rs34442537		4	129540393	JADE1	no	G	C	0.321719	-0.00964176	0.00762571	0.206098	-0.0138935	0.04144	0.000800553	0.00294485	0.00531176	0.579305	-0.124641	0.0552468	0.0240675	0.00112337	0.00428408	0.793152	-0.123844	0.0477028	0.00942824	0.000469673	0.00390842	0.904349	-0.133456	0.0487495	0.00618956	0.0007329	0.00258731	0.776972	-7.23208e-05	0.00227047	0.97459	-0.151046	0.0383404	8.16483e-05	-0.000109337	0.00331474	0.973686	306950	0.3022	-0.0022	0.0049	0.6552
rs62330280		4	144122227	USP38	no	A	G	0.514985	-0.00195341	0.00702887	0.78108	-0.0173853	0.0381973	5.33185e-06	-0.00670503	0.00489223	0.170519	-0.108763	0.0509296	0.0327175	-0.0072322	0.00394563	0.0668101	-0.124068	0.0439763	0.00478427	-0.00581017	0.00359955	0.1065	-0.14261	0.0449381	0.00150649	-0.00615312	0.00238124	0.00976653	-0.00463641	0.00209272	0.0267277	-0.133913	0.03538	0.000153759	-0.0054288	0.00305612	0.0756729	343295	0.5308	0.0053	0.0043	0.2221
rs139323761		4	144355290	USP38	no	G	C	0.974465	0.0301879	0.0233184	0.195463	-0.0736369	0.126747	6.26818e-09	-0.00334821	0.0163051	0.837301	-0.495011	0.169776	0.00354999	-0.0228447	0.0131525	0.0824056	-0.499792	0.146869	0.000666716	-0.0210139	0.0120206	0.0804402	-0.504945	0.15031	0.000781372	-0.0342636	0.00801471	1.9108e-05	-0.0151287	0.00694269	0.0293266	-0.524333	0.118417	9.523e-06	-0.0180834	0.0102021	0.076311	82525	0.9696	0.033	0.0187	0.07761
rs434215	decline	5	699046	TPPP	yes	A	G	0.276839	-0.0127449	0.00864246	0.140299	-0.0315604	0.0469511	1.79899e-11	-0.0194563	0.0060052	0.00119601	-0.171366	0.0625535	0.00615405	-0.0236053	0.00484665	1.11474e-06	-0.170976	0.0540045	0.00154597	-0.0238289	0.00442067	7.04221e-08	-0.183137	0.0551467	0.000897364	-0.0245423	0.00291483	3.77584e-17	-0.0137771	0.00257295	8.58798e-08	-0.166376	0.0434258	0.000127522	-0.0260035	0.00375302	4.25733e-12	62448	0.3305	-0.0153	0.0074	0.03868
rs6555317		5	498235	TPPP	no	G	A	0.317149	-0.00944364	0.00757187	0.212326	-0.0201342	0.0411559	9.98281e-07	-0.00577489	0.00526997	0.273164	-0.156584	0.0549268	0.00436203	-0.00357664	0.00424988	0.400021	-0.181796	0.0474379	0.000127004	-0.00258595	0.00387635	0.504704	-0.197549	0.048468	4.5857e-05	-0.00205473	0.00256888	0.423795	-0.00211486	0.00225443	0.348201	-0.172163	0.0380208	5.9541e-06	0.00021064	0.00328373	0.948854	289528	0.3051	0.0029	0.005	0.5579
rs11750211		5	1183560	TPPP	no	T	C	0.274083	0.00538171	0.00790379	0.495934	-0.0161978	0.0429466	0.000162254	-0.00525734	0.00550141	0.339259	-0.156614	0.0573149	0.00628612	-0.00335911	0.00443833	0.449146	-0.157624	0.0495017	0.00145181	-0.00351833	0.0040489	0.38487	-0.105486	0.050561	0.0369507	-0.00995932	0.00267275	0.000194358	-0.00265973	0.00235325	0.258377	-0.190834	0.039696	1.5303e-06	4.57889e-05	0.00343256	0.989357	293481	0.2686	0.0059	0.0051	0.2501
rs2625166		5	16887063	MYO10	no	G	A	0.568409	0.00517413	0.00715217	0.469414	-0.0139881	0.0388686	0.000319767	0.000671567	0.00497907	0.892709	-0.188336	0.0518171	0.000278505	0.00243489	0.00401629	0.544348	-0.186438	0.0447455	3.09301e-05	0.00216917	0.0036647	0.553912	-0.200331	0.0457214	1.17886e-05	0.00506097	0.00242366	0.0367847	0.000722929	0.00212947	0.734243	-0.130085	0.035977	0.000299495	0.000225355	0.00310811	0.9422	283025	0.5605	0.0051	0.0046	0.2653
rs13157326		5	34504277	RAI14	no	A	G	0.466313	-0.0133666	0.00710992	0.0601113	-0.0160509	0.0386291	3.25267e-05	-0.0122516	0.00494466	0.0132227	-0.0632241	0.0515187	0.219748	-0.0129306	0.0039893	0.00119007	-0.0698499	0.0444836	0.116362	-0.0120306	0.0036386	0.000945289	-0.123837	0.0454317	0.00641535	-0.00899302	0.0024029	0.000182155	-0.00760216	0.00211682	0.000329126	-0.110031	0.0357753	0.00210102	-0.00822073	0.00309003	0.00780511	343247	0.4783	-0.0075	0.0043	0.07966
rs62355681		5	34726933	RAI14	no	G	C	0.475184	0.00406684	0.00702605	0.562709	-0.0106801	0.0381768	0.00514992	0.00309953	0.00488796	0.526007	-0.133213	0.0508814	0.00884308	0.000817422	0.00394259	0.835752	-0.11862	0.0439347	0.00693623	-1.1483e-05	0.00359685	0.997453	-0.0830583	0.0448997	0.0643344	-0.00352276	0.00237725	0.138377	-1.76909e-05	0.00209192	0.993253	-0.156343	0.0353303	9.64128e-06	0.00360104	0.00305289	0.238181	307054	0.4739	-0.0023	0.0044	0.6091
rs35969577	stable	5	39401384	DAB2	no	T	G	0.411501	-0.00127076	0.00716444	0.859218	-0.0528425	0.0389051	5.38552e-42	-0.00329701	0.00498273	0.508173	-0.53028	0.0519069	1.72458e-24	-0.00115196	0.00402077	0.774495	-0.527449	0.044834	6.13438e-32	-0.00173754	0.00366743	0.635661	-0.543176	0.0458303	2.14762e-32	0.00115239	0.00242746	0.634978	-0.00291645	0.00213311	0.171555	-0.53533	0.0359776	4.75899e-50	-0.000163738	0.00310848	0.957991	307054	0.4055	0.0047	0.0045	0.2989
rs10461725		5	39437129	DAB2	no	C	G	0.655929	0.00256107	0.00744075	0.7307	-0.0452536	0.0404127	4.28588e-29	-0.000622566	0.00517477	0.904239	-0.400445	0.0539129	1.11368e-13	0.000473615	0.00417652	0.909714	-0.413162	0.0465672	7.23158e-19	1.19065e-05	0.00380984	0.997506	-0.406969	0.0475817	1.20569e-17	-0.00322529	0.00251895	0.2004	-0.00174111	0.00221539	0.431917	-0.46323	0.0373905	3.08766e-35	0.00176445	0.00323164	0.585071	306950	0.6526	0.0018	0.0047	0.6993
rs504521		5	39898967	DAB2	no	T	C	0.686435	-0.0120659	0.00757107	0.11101	-0.0135384	0.0411414	0.000999583	-0.00422318	0.00526734	0.422689	-0.107573	0.0547837	0.0495802	-0.00256128	0.00424936	0.546679	-0.117285	0.0472962	0.0131467	-0.00182572	0.00387685	0.637692	-0.183943	0.0483419	0.00014182	0.00517476	0.00256576	0.0437114	-0.00185859	0.0022542	0.409658	-0.123338	0.0380096	0.00117507	-0.0027077	0.00328688	0.41006	343340	0.6918	-0.0009	0.0046	0.8401
rs11746506		5	44812566	MRPS30	no	C	T	0.624573	-0.0041933	0.00725739	0.563402	-0.00583947	0.0394517	0.138834	-0.00696457	0.00505725	0.16847	-0.0123272	0.052568	0.814597	-0.00567865	0.00407777	0.163747	-0.0249733	0.0453898	0.582186	-0.00512746	0.00372067	0.168175	-0.0313229	0.0463605	0.499271	-0.00548603	0.00245952	0.0257123	-0.00361566	0.00216078	0.094267	-0.0828014	0.0364801	0.0232225	-0.00517133	0.0031564	0.101348	340451	0.6237	-0.0039	0.0045	0.3826
rs12520984		5	52787358	ARL15	no	G	C	0.687556	-0.00357158	0.00756154	0.636689	-0.0163311	0.041079	7.02499e-05	-0.00746707	0.00526272	0.155942	-0.134553	0.0547834	0.0140477	-0.00550974	0.00424509	0.19432	-0.132943	0.0473018	0.00494656	-0.00631352	0.0038713	0.102923	-0.152971	0.0483036	0.00154106	-0.00373276	0.00255477	0.14399	-0.00389405	0.00225133	0.0836923	-0.164104	0.0380456	1.6087e-05	-0.00310276	0.00328749	0.345268	342913	0.6827	0.0009	0.0046	0.8448
rs76027714		5	53275370	ARL15	no	G	A	0.0752594	-0.0126495	0.0134814	0.348093	-0.0457459	0.0732928	4.34431e-10	-0.00168628	0.00939547	0.857562	-0.480352	0.0977883	9.02043e-07	0.000839662	0.00757916	0.911787	-0.490318	0.0844808	6.49132e-09	0.00215627	0.00691463	0.755162	-0.558634	0.0863151	9.68748e-11	0.0112123	0.00457033	0.0141562	-0.00176818	0.00401392	0.659566	-0.48031	0.0676945	1.29533e-12	0.00432803	0.00584903	0.459328	301227	0.0839	0.0033	0.0081	0.6878
rs79760705	stable	5	53298716	ARL15	no	G	T	0.887002	0.0118666	0.01111	0.285475	-0.0487246	0.0603211	6.65618e-16	0.00338824	0.00771405	0.660496	-0.48056	0.0804221	2.30129e-09	0.00308497	0.00622526	0.620208	-0.487181	0.0694337	2.28423e-12	0.00301307	0.00567568	0.595507	-0.534343	0.0708871	4.79108e-14	0.00767887	0.00373522	0.0398017	-0.000278196	0.00330786	0.932976	-0.546787	0.0559345	1.45135e-22	0.00341971	0.00482248	0.478252	340956	0.8954	0.0029	0.007	0.6823
rs7707989		5	67691880	PIK3R1	no	G	A	0.201324	0.00682967	0.00879308	0.437332	-0.014045	0.047784	0.00329045	0.0142234	0.00612576	0.0202396	-0.107116	0.0638307	0.0933242	0.0052197	0.00494058	0.290743	-0.104256	0.0551239	0.058585	0.00672043	0.00450572	0.135823	-0.134545	0.0563041	0.0168669	0.00672204	0.00298248	0.0242062	0.00188131	0.00261803	0.47239	-0.144936	0.0443012	0.00106955	0.00398163	0.00382682	0.29813	306950	0.204	0.0046	0.0057	0.4185
rs17256228		5	67741508	PIK3R1	no	T	C	0.107268	6.29298e-05	0.0113886	0.995591	-0.0374998	0.0618514	1.34018e-09	-0.00879922	0.00791679	0.266371	-0.358124	0.0825557	1.43936e-05	-0.00205015	0.00638495	0.748141	-0.376184	0.0712699	1.3056e-07	-0.00287293	0.00582125	0.621643	-0.403676	0.0727864	2.92532e-08	0.000945471	0.00384232	0.80563	-0.00175978	0.0033908	0.603771	-0.467459	0.0570717	2.61133e-16	0.00386772	0.00493362	0.433068	340775	0.1225	0.0123	0.0066	0.06337
rs78660602		5	68043894	PIK3R1	no	A	G	0.9139	0.0251255	0.012516	0.0447016	-0.042758	0.0680117	3.24833e-10	0.00998871	0.00869769	0.250792	-0.453097	0.0905079	5.5613e-07	0.0116819	0.00702695	0.0964266	-0.453848	0.0781411	6.33204e-09	0.011279	0.00640753	0.0783649	-0.519497	0.0798392	7.6925e-11	0.0175401	0.00422875	3.35664e-05	0.00428696	0.00372652	0.249984	-0.542256	0.0631281	8.77537e-18	0.0152527	0.00545458	0.00516943	343338	0.8938	-0.0043	0.007	0.5446
rs10064264		5	68698168	PIK3R1	no	T	C	0.474591	0.00881856	0.00703974	0.210323	-0.0194506	0.0382564	3.69456e-07	0.00602552	0.00490125	0.21893	-0.188056	0.0510325	0.000228784	0.004759	0.00395386	0.228734	-0.20153	0.0440739	4.82206e-06	0.00588561	0.00360671	0.102712	-0.261017	0.04504	6.83111e-09	0.00978999	0.00238871	4.15966e-05	0.00174979	0.002096	0.403819	-0.188575	0.0354376	1.03119e-07	0.00469378	0.00305986	0.125035	343333	0.4544	0.0003	0.0043	0.9419
rs6453319		5	76847499	WDR41	no	C	A	0.543902	0.0073409	0.00710815	0.301725	-0.00567145	0.0386231	0.141995	0.00490702	0.00494463	0.321007	-0.14016	0.0514843	0.00648215	0.00552333	0.00398907	0.166172	-0.120156	0.0444632	0.00688533	0.00522275	0.00363882	0.151207	-0.0930331	0.0454246	0.0405536	0.00665178	0.00240351	0.00564846	0.00255996	0.00211636	0.226432	-0.117004	0.0357295	0.00105784	0.00424755	0.00308714	0.168858	189284	0.581	-0.0077	0.005	0.1229
rs3797537		5	78322650	DMGDH	no	G	A	0.282711	0.00626364	0.0077776	0.420623	-0.0198903	0.0422677	2.53102e-06	-0.00467434	0.00541227	0.387779	-0.169311	0.0563334	0.00265192	-0.00368534	0.00436432	0.398435	-0.178668	0.0486484	0.000240131	-0.00327297	0.00398156	0.41106	-0.16295	0.0496952	0.00104196	-0.00623445	0.00263051	0.0177857	-0.0025353	0.00231568	0.273588	-0.138479	0.0390868	0.00039589	-0.00443691	0.0033788	0.18913	343319	0.2798	-0.0005	0.0048	0.9116
rs7727632		5	90609009	GPR98	no	T	C	0.108236	-0.0212454	0.0113131	0.0603897	-0.026308	0.0614742	1.87413e-05	-0.00231601	0.00786895	0.768512	-0.237063	0.0819994	0.00384055	-0.000951793	0.00634908	0.880836	-0.251493	0.0708237	0.000383917	0.00104649	0.00579111	0.856599	-0.294371	0.0723391	4.71661e-05	0.00433421	0.00382122	0.256691	-0.00243401	0.00336836	0.46992	-0.238527	0.0568961	2.76233e-05	-0.0011786	0.00491828	0.810612	340451	0.1387	-0.0105	0.0067	0.1192
rs27028		5	97911851	RGMB	no	A	G	0.368999	-0.000290601	0.00730973	0.968288	-0.0152646	0.0397076	0.000120976	-0.000386001	0.00507662	0.939391	-0.154047	0.0529185	0.00360314	-0.00165882	0.00409826	0.685653	-0.136718	0.0456963	0.002773	-0.00344792	0.00373747	0.356255	-0.0763947	0.0466955	0.101837	-0.00813928	0.00246822	0.000975094	-0.00137807	0.00217638	0.526608	-0.145894	0.0366617	6.90924e-05	0.000637085	0.00316927	0.840684	342916	0.3517	0.0027	0.0045	0.5519
rs2898037		5	126535245	MARCH3	no	G	A	0.465861	-0.000346457	0.00707539	0.960946	-0.00580465	0.0384465	0.131096	-0.0094173	0.00492306	0.0557637	-0.0172687	0.0512825	0.736316	-0.00872365	0.00397227	0.028084	-0.0183478	0.0442936	0.678706	-0.00925328	0.00362408	0.0106724	0.00370988	0.0452536	0.934663	-0.0124717	0.00239274	1.86547e-07	-0.00508134	0.00210657	0.0158603	-0.069993	0.0355542	0.0489972	-0.00647673	0.00307359	0.0350997	283166	0.4735	-0.002	0.0046	0.6687
rs115926813		5	131790662	HSPA4	no	A	G	0.0381737	0.00559924	0.0184936	0.762069	-0.0512151	0.100518	3.4898e-07	0.00551166	0.01285	0.667981	-0.520597	0.133909	0.000101255	0.0032746	0.0103668	0.752099	-0.532102	0.115643	4.20267e-06	0.00328213	0.00945733	0.728557	-0.642739	0.118116	5.28619e-08	0.0170766	0.00625727	0.0063512	0.000538604	0.00550625	0.922078	-0.508569	0.0922265	3.50505e-08	0.00908124	0.00799017	0.255727	338629	0.0349	-0.0079	0.0119	0.5052
rs2522063		5	131805591	HSPA4	no	G	T	0.813715	0.00134656	0.00899338	0.88098	-0.0145516	0.0488659	0.0029031	-0.00640766	0.00625109	0.305343	-0.140638	0.0651623	0.0309092	-0.00343224	0.005044	0.496215	-0.147304	0.0562576	0.00883541	-0.00341213	0.00459884	0.458116	-0.120308	0.0574473	0.036241	-0.00745141	0.00303335	0.0140302	-0.00262267	0.00267765	0.327351	-0.182135	0.0453054	5.81797e-05	0.00428379	0.00391123	0.273406	343267	0.7967	0.0047	0.0053	0.3813
rs66827546		5	132388960	HSPA4	no	A	G	0.255107	-0.00171384	0.00804291	0.831259	-0.0156967	0.0437213	0.000330555	-0.00517839	0.0056062	0.355649	-0.100765	0.0583782	0.0843383	-0.00616209	0.00451995	0.172788	-0.0956104	0.0504062	0.0578562	-0.00578602	0.00412305	0.160519	-0.0996114	0.0514698	0.0529503	-0.00760766	0.00272715	0.00527739	-0.00478962	0.00239464	0.0454867	-0.168625	0.0405809	3.25024e-05	-0.00246126	0.00350426	0.482455	306439	0.2911	-0.0057	0.0049	0.2441
rs4705067		5	148542406	ABLIM3	no	C	G	0.206037	-0.0109989	0.0087361	0.208026	-0.0111689	0.0474748	0.0186444	0.00296496	0.00608312	0.62597	-0.194258	0.063258	0.00213474	0.00602839	0.00490583	0.219141	-0.178126	0.0546074	0.00110678	0.00523873	0.00447524	0.24176	-0.174913	0.0557678	0.00171023	0.00836605	0.00295673	0.00466221	0.0025383	0.00260107	0.329131	-0.195743	0.043798	7.85502e-06	0.00282131	0.00379085	0.45673	339337	0.2054	-0.0037	0.0053	0.4866
rs113638576		5	176756088	RGS14	no	T	C	0.14092	0.00913158	0.0102251	0.371827	-0.0103227	0.0555534	0.0631484	-0.00167236	0.00711348	0.814133	-0.0948793	0.0739704	0.199612	-0.00273106	0.00573584	0.633977	-0.0943749	0.0638561	0.139428	-0.00261998	0.00523324	0.616623	-0.0245311	0.065247	0.706938	-0.0135622	0.00345409	8.62272e-05	-0.00243423	0.00304438	0.423955	-0.0736768	0.0513787	0.151575	-0.00134089	0.00444463	0.762891	298882	0.1328	-0.0101	0.0067	0.1318
rs116402366		5	176790807	RGS14	no	G	A	0.974998	-0.0193108	0.0227736	0.396469	-0.0697682	0.123662	1.68531e-08	-0.0128135	0.0158624	0.41921	-0.788388	0.165363	1.86664e-06	0.00120193	0.0127969	0.92517	-0.812487	0.142755	1.2615e-08	0.00310093	0.0116671	0.790407	-0.945829	0.145715	8.54571e-11	0.0181982	0.00772428	0.0184744	-0.00365048	0.00678055	0.590319	-0.936294	0.115462	5.12857e-16	0.0101367	0.00996546	0.309065	326474	0.9689	0.0268	0.0129	0.03748
rs3812036	stable	5	176813404	RGS14	no	T	C	0.244537	-0.00672205	0.00826373	0.415967	-0.0583549	0.0448697	1.19503e-38	-0.000617435	0.00574501	0.914414	-0.572505	0.0598905	1.20988e-21	0.000428737	0.0046342	0.926288	-0.580011	0.0517162	3.51986e-29	0.00161069	0.00422616	0.703112	-0.612035	0.0528261	4.95413e-31	0.00388597	0.0027897	0.163629	-0.00283764	0.00246042	0.248781	-0.583293	0.0414638	6.3153e-45	0.00183167	0.00358051	0.608955	303214	0.2722	0.0013	0.005	0.8042
rs115986297		6	2050791	GMDS-AS1	no	A	G	0.456317	-0.00289185	0.00705632	0.681936	-0.011244	0.0383476	0.00336707	-0.00260231	0.00491501	0.596487	-0.125625	0.0511531	0.0140562	0.00157176	0.00396404	0.691733	-0.134284	0.0441705	0.0023652	0.00205254	0.00361618	0.570309	-0.100272	0.0451225	0.0262696	-0.000999984	0.0023906	0.67573	0.00017855	0.00210093	0.932273	-0.136405	0.0355229	0.000123111	0.000942055	0.00306962	0.758922	343185	0.4472	0.0042	0.0043	0.3293
rs1772976		6	2503335	GMDS-AS1	no	C	T	0.483892	-0.00562049	0.00702279	0.423526	-0.0164922	0.0381667	1.55354e-05	-0.000535558	0.00489167	0.912819	-0.21399	0.0509049	2.62775e-05	0.00348718	0.00394617	0.376866	-0.217903	0.0439629	7.18382e-07	0.00346731	0.00360033	0.335522	-0.213445	0.0449149	2.01314e-06	0.00582749	0.00237978	0.0143355	0.00115184	0.00209095	0.581724	-0.200153	0.0353559	1.50621e-08	0.00218109	0.00305656	0.47549	307054	0.4953	-0.0123	0.0044	0.005196
rs9392841		6	6909471	RREB1	no	T	C	0.715346	0.0092092	0.00777409	0.236177	-0.0154904	0.0422535	0.000246403	0.0103572	0.00541081	0.0555997	-0.208143	0.0563146	0.000219067	0.00630194	0.00436348	0.148673	-0.194185	0.0486207	6.50314e-05	0.00621487	0.00398059	0.118456	-0.151492	0.0496785	0.00229282	0.00476096	0.00263298	0.0705756	0.00257844	0.00231464	0.265293	-0.1788	0.039149	4.94654e-06	0.00384461	0.00337996	0.255341	307054	0.6996	0.0069	0.0048	0.1487
rs3904600		6	7109665	RREB1	no	G	C	0.62954	0.0112042	0.00727706	0.123645	-0.0241895	0.0395371	9.48809e-10	0.00759788	0.0050618	0.133352	-0.276197	0.0527029	1.60312e-07	0.00750667	0.00408203	0.0659243	-0.276365	0.045508	1.25911e-09	0.00812087	0.00372359	0.0291902	-0.279705	0.04649	1.78543e-09	0.00839456	0.00245825	0.000638176	0.00238312	0.00216666	0.271375	-0.331827	0.0365563	1.12425e-19	0.00821792	0.00315949	0.00929498	305360	0.6338	0.004	0.0046	0.3876
rs4960293		6	7192969	RREB1	no	G	T	0.398223	-0.00022979	0.0071839	0.974483	-0.0216152	0.03903	3.06264e-08	0.00299139	0.00500266	0.549868	-0.194526	0.0520316	0.000185134	-2.82351e-05	0.00403483	0.994417	-0.194581	0.0449171	1.47858e-05	0.000536395	0.00368051	0.884128	-0.209642	0.0458815	4.89793e-06	0.00111498	0.00243146	0.646546	-0.000912149	0.00213891	0.669778	-0.192215	0.0361178	1.02802e-07	0.00113558	0.00312318	0.716159	307054	0.3833	0.0043	0.0045	0.3424
rs9465741		6	20428432	E2F3	no	C	A	0.449714	-0.00221211	0.00711124	0.755746	-0.0226277	0.0386439	4.76699e-09	0.0104666	0.00494947	0.034459	-0.335913	0.0515309	7.12421e-11	0.0123765	0.00399535	0.00195053	-0.332709	0.0445034	7.69817e-14	0.0126343	0.00364429	0.000526674	-0.362237	0.0454682	1.63517e-15	0.0184609	0.00240779	1.75979e-14	0.004819	0.00211724	0.022843	-0.288652	0.0357729	7.12545e-16	0.00825183	0.00309306	0.0076343	306950	0.4418	0.0001	0.0045	0.9838
rs1087289		6	24237130	DCDC2	no	G	T	0.38806	0.00115229	0.00721686	0.873144	-0.0132373	0.03921	0.000735643	0.00165184	0.00502154	0.742194	-0.214074	0.0522673	4.21095e-05	0.00386653	0.00404999	0.339731	-0.205089	0.045127	5.50517e-06	0.00430175	0.00369412	0.24423	-0.20173	0.0460922	1.20562e-05	0.00567942	0.00243747	0.0198037	0.000582819	0.00214873	0.786207	-0.201097	0.0362487	2.89807e-08	0.0014586	0.00313476	0.641719	283209	0.394	-0.0113	0.0047	0.01517
rs76788698		6	25763299	NEU1	no	C	T	0.0207649	-0.00631508	0.0247406	0.798529	-0.0272332	0.134549	0.0429676	-0.018281	0.0173296	0.291474	-0.283295	0.179952	0.115427	-0.00512707	0.0139813	0.713837	-0.283012	0.15561	0.0689546	-0.00672367	0.0127646	0.598372	-0.188798	0.159032	0.235161	-0.0123204	0.00845314	0.144979	-0.00300887	0.00736621	0.68293	-0.505118	0.124173	4.7464e-05	-0.00375738	0.0107423	0.726508	341141	0.0326	-0.0117	0.0145	0.4231
rs62394289		6	25848911	NEU1	no	G	A	0.883871	0.00127173	0.010983	0.907818	-0.0379512	0.059643	1.98331e-10	0.0111237	0.00762588	0.144655	-0.383662	0.0794382	1.36928e-06	0.00979625	0.00615452	0.111451	-0.372533	0.0685763	5.56869e-08	0.00892004	0.00561108	0.1119	-0.389429	0.0700572	2.72035e-08	0.00988402	0.00370463	0.00763014	0.00383174	0.00327002	0.241288	-0.448591	0.0550729	3.80134e-16	0.00899371	0.00476055	0.0588639	342036	0.8843	0.0115	0.0067	0.08707
rs4143333		6	31348519	NEU1	no	G	A	0.12103	-0.0124552	0.0117704	0.289975	-0.0236081	0.0639417	0.000222463	-0.00655247	0.00818419	0.42335	-0.184377	0.085224	0.0305099	-0.00868428	0.00659815	0.188119	-0.196226	0.0735929	0.00766819	-0.00853125	0.00601712	0.156242	-0.183529	0.0751299	0.0145734	-0.0115734	0.00397066	0.00356009	-0.00450283	0.00350448	0.198837	-0.253599	0.0591764	1.82433e-05	-0.00575545	0.00511536	0.260534	290431	0.106	-0.0322	0.0104	0.001905
rs116339629		6	31566063	NEU1	no	G	A	0.987618	0.0251908	0.0320274	0.431552	-0.0599673	0.174302	0.000580975	-0.0124861	0.0222977	0.575498	-0.399429	0.232877	0.0863134	-0.0174275	0.0179456	0.331487	-0.43815	0.201004	0.0292731	-0.0158169	0.0163622	0.333708	-0.47668	0.20548	0.0203506	-0.0220865	0.0108569	0.0419193	-0.011928	0.00953571	0.210982	-0.490765	0.161595	0.00238976	-0.00781211	0.0138956	0.573979	223786	0.9913	0.0058	0.0405	0.8862
rs622076		6	31826705	NEU1	no	A	G	0.159139	-0.00601986	0.00957958	0.529739	-0.0262311	0.0520445	4.65742e-07	-0.0111713	0.0066693	0.0939315	-0.214783	0.0693222	0.00194665	-0.0115374	0.00537418	0.0318097	-0.224785	0.0598558	0.000173101	-0.0115517	0.0049033	0.0184789	-0.22092	0.0611389	0.000302259	-0.0131784	0.00323733	4.68665e-05	-0.00651169	0.00285215	0.022427	-0.290967	0.048176	1.54715e-09	-0.0061515	0.00416495	0.139685	296892	0.1358	-0.0219	0.0088	0.01269
rs9391855		6	32149801	NEU1	no	C	T	0.935226	0.0161541	0.0142496	0.256942	-0.034205	0.077378	9.85382e-06	0.00593399	0.00987605	0.547944	-0.390137	0.10288	0.000149419	0.00683404	0.00797725	0.391617	-0.385104	0.0887967	1.44586e-05	0.00893703	0.0072717	0.219068	-0.44362	0.0906606	9.92769e-07	0.0166905	0.00476995	0.000466852	0.001649	0.00424266	0.697519	-0.426223	0.0716481	2.70504e-09	0.00420879	0.00618181	0.495977	288643	0.9467	-0.0114	0.0145	0.433
rs3998115		6	33784833	NEU1	no	C	G	0.601831	-0.00694288	0.0071829	0.333754	-0.0131985	0.0390316	0.000721117	-0.00748101	0.00500207	0.134765	-0.138724	0.0520763	0.00772589	-0.00428711	0.00403331	0.287818	-0.130341	0.0449637	0.0037465	-0.00503354	0.00367937	0.1713	-0.102557	0.0459165	0.0255135	-0.00492392	0.00242844	0.0426007	-0.00347096	0.00213861	0.104592	-0.158569	0.0361402	1.14663e-05	-0.00251102	0.00312137	0.421132	343152	0.622	-0.0001	0.0044	0.9823
rs141130394		6	34184374	NEU1	no	G	T	0.95317	0.00163063	0.0166463	0.921967	-0.0349087	0.0904197	0.000113091	-0.011835	0.0115469	0.305386	-0.230697	0.120226	0.0550042	-0.0121028	0.00932649	0.194398	-0.235174	0.103842	0.0235307	-0.0120792	0.00851225	0.155891	-0.304862	0.106199	0.00409647	-0.00828527	0.00562054	0.140454	-0.00785896	0.00495619	0.112813	-0.386358	0.0835989	3.81079e-06	-0.00745072	0.00722918	0.302708	333851	0.9647	-0.0243	0.0121	0.04458
rs6917350		6	34544384	NEU1	no	A	G	0.200118	-0.00338306	0.00874052	0.698717	-0.0056027	0.0475	0.238195	-0.00649712	0.00607769	0.285067	-0.0312047	0.0633276	0.62219	-0.00689082	0.00490707	0.160242	-0.0207076	0.0547015	0.705018	-0.00761576	0.00447705	0.0889326	0.0141368	0.0559232	0.800431	-0.00992502	0.00296283	0.000808604	-0.00431691	0.00260236	0.0971486	-0.0182077	0.0439746	0.678837	-0.00957861	0.00380306	0.011781	340347	0.1907	0.0035	0.0056	0.527
rs11759908		6	41702979	TFEB	no	T	C	0.455268	-0.00626433	0.00713581	0.380014	-0.0179533	0.0387721	3.65156e-06	-0.0121356	0.00496555	0.0145283	-0.187686	0.0516812	0.000281778	-0.00797886	0.00400514	0.0463561	-0.176636	0.0446328	7.5762e-05	-0.00973712	0.00365447	0.00771233	-0.0557594	0.0456159	0.221569	-0.0190019	0.00241663	3.7553e-15	-0.00487464	0.00212456	0.0217677	-0.192432	0.0358389	7.90962e-08	-0.00668197	0.00309822	0.0310291	306950	0.4618	-0.0005	0.0045	0.9118
rs10498755		6	43330756	LOC100132354	no	T	C	0.0824722	0.0122807	0.0127767	0.336463	-0.0331925	0.069423	1.74417e-06	0.00380562	0.00888352	0.668367	-0.319187	0.0926158	0.000568401	0.00133319	0.00717283	0.85255	-0.312494	0.0800247	9.42749e-05	0.000227581	0.00654469	0.972261	-0.345344	0.081827	2.43943e-05	0.0022352	0.00432669	0.605431	-0.000539421	0.0038041	0.887238	-0.366441	0.0640621	1.0661e-08	0.00585852	0.00554215	0.290474	340831	0.0877	-0.0123	0.0077	0.11
rs1214761		6	43354431	LOC100132354	no	G	A	0.679813	0.00706444	0.00751915	0.347462	-0.0258357	0.0408461	2.53703e-10	0.00338448	0.00523138	0.517661	-0.306198	0.0544066	1.8281e-08	0.00509856	0.00421875	0.226838	-0.310878	0.0469669	3.62585e-11	0.00618819	0.0038484	0.107839	-0.375658	0.0479851	4.95204e-15	0.0151904	0.00253984	2.22064e-09	0.00145495	0.00223874	0.515759	-0.271166	0.0378243	7.57526e-13	0.00404365	0.00326743	0.215879	343252	0.6626	-0.0006	0.0045	0.8945
rs881858		6	43806609	LOC100132354	no	A	G	0.693765	-0.00070454	0.00760537	0.926192	-0.0488846	0.0413036	2.64426e-32	-0.000178218	0.00529087	0.973129	-0.492896	0.0551023	3.77187e-19	0.00063382	0.00426766	0.881935	-0.500517	0.047575	7.0823e-26	0.00101216	0.00389214	0.794824	-0.526093	0.0486052	2.69436e-27	0.00300759	0.00257575	0.242946	-0.00210087	0.00226439	0.353522	-0.49054	0.0382397	1.1818e-37	0.00113479	0.00330359	0.73122	340078	0.6926	0.0043	0.0047	0.3653
rs833805		6	44030011	LOC100132354	no	G	A	0.884416	-0.00570747	0.011514	0.62011	-0.0258068	0.0625774	3.72567e-05	-0.0036622	0.00801795	0.647851	-0.269881	0.0836919	0.00126145	-0.00509917	0.00647044	0.430656	-0.258715	0.0723043	0.00034614	-0.00486829	0.00590176	0.409436	-0.257741	0.0738302	0.000481317	-0.0056464	0.00390068	0.147745	-0.00463406	0.00342814	0.176451	-0.300492	0.0580464	2.25994e-07	-0.00193244	0.00500906	0.699654	288794	0.889	0.0009	0.0076	0.9069
rs720989		6	44765535	SUPT3H	no	G	T	0.192613	0.00124926	0.00892093	0.888631	-0.0071899	0.0484608	0.137903	0.000381081	0.00620422	0.951023	-0.100898	0.0646483	0.118591	-0.000371092	0.00500697	0.940919	-0.0958241	0.0558265	0.0860794	-0.00040668	0.00456721	0.929047	-0.103642	0.0570343	0.069189	0.00303876	0.00302085	0.31445	-0.000761489	0.00265609	0.774346	-0.129194	0.0448646	0.00398168	-0.00297972	0.00387658	0.442103	342157	0.1906	-0.0018	0.0054	0.741
rs2143081		6	50782834	PKHD1	no	G	A	0.462943	-0.000844325	0.00704863	0.904653	-0.0086399	0.0383038	0.0240954	-0.00589281	0.00490714	0.229806	-0.0225238	0.0511001	0.659375	-0.00781759	0.00395945	0.0483371	-0.0307211	0.0441284	0.48632	-0.0071584	0.00361171	0.0474813	-0.0733128	0.0450798	0.10389	-0.00461779	0.00238647	0.0529922	-0.00445276	0.00209861	0.0338589	-0.0130355	0.035485	0.713356	-0.00690827	0.00306572	0.0242352	339275	0.4593	-0.0027	0.0043	0.5384
rs12212034		6	51492862	PKHD1	no	T	C	0.347944	-0.0193632	0.00738435	0.00873757	-0.0204111	0.0401317	3.66054e-07	-0.0141994	0.00514	0.00573645	-0.155065	0.0535658	0.00379424	-0.00901649	0.00414875	0.0297592	-0.171389	0.0462635	0.000211773	-0.00791717	0.00378443	0.0364364	-0.255526	0.0472631	6.43398e-08	0.000293878	0.00250332	0.906547	-0.00620552	0.00219859	0.00476568	-0.180224	0.0371896	1.26018e-06	-0.00795565	0.00321142	0.0132387	305878	0.3602	-0.0084	0.0046	0.06554
rs76572975		6	51497503	PKHD1	no	C	A	0.978276	0.0186641	0.0241539	0.439693	-0.0499883	0.131224	0.000139368	-0.00155195	0.0168355	0.926553	-0.495353	0.175119	0.00467507	-0.00487474	0.0135745	0.719513	-0.487972	0.151188	0.00124862	-0.00516385	0.0123804	0.676607	-0.448001	0.154296	0.00369023	-0.00544128	0.00820242	0.507091	-0.00529616	0.00719153	0.461462	-0.488873	0.121147	5.45365e-05	-0.00623354	0.0104713	0.551645	300234	0.9794	0.0091	0.017	0.591
rs2499463		6	51804737	PKHD1	no	C	T	0.667837	0.00137359	0.00755723	0.855773	-0.0133376	0.0410608	0.00116139	-0.00519136	0.00525044	0.322788	-0.148324	0.0547338	0.00673107	-0.00115402	0.0042374	0.78536	-0.145848	0.0472738	0.00203463	-0.00157184	0.00386555	0.684282	-0.153976	0.0483098	0.00143651	8.00345e-05	0.00255443	0.975005	-0.00177303	0.00225007	0.430702	-0.125913	0.0379479	0.000906649	-0.00308328	0.00327991	0.347193	305878	0.6707	-0.0052	0.0047	0.2756
rs6458868		6	52630153	GSTA2	no	T	C	0.644741	0.00855293	0.00734079	0.243971	-0.0110922	0.0398987	0.00543493	-0.00227663	0.00511734	0.656403	-0.080037	0.0531991	0.132461	-0.00388794	0.00412535	0.345963	-0.0843582	0.0459373	0.0663037	-0.00325811	0.0037645	0.386775	-0.0785217	0.0469387	0.0943572	-0.00412591	0.00248987	0.0975034	-0.00267088	0.00218563	0.221701	-0.103913	0.0369179	0.00488274	-0.00361421	0.00319284	0.257647	342110	0.6547	0.004	0.0045	0.3723
rs72868882		6	55644601	HMGCLL1	no	T	G	0.0640527	0.0164461	0.0145123	0.257109	-0.0323076	0.0788256	4.15829e-05	-0.00365199	0.010087	0.717316	-0.295104	0.104988	0.00494203	-0.00268086	0.00813646	0.741788	-0.299933	0.0906578	0.000938498	-0.00288861	0.00742029	0.697066	-0.340858	0.0925632	0.000231063	0.000901387	0.00487592	0.853335	-0.00157778	0.00432087	0.714997	-0.314306	0.072688	1.53271e-05	-0.00131394	0.00629165	0.834574	299582	0.0766	-0.0147	0.0085	0.08332
rs72912510		6	90118764	RRAGD	no	A	G	0.198011	-0.00754952	0.00887341	0.39488	-0.0184483	0.0482171	0.000130244	-0.00338919	0.00617654	0.583198	-0.183619	0.064194	0.00423218	-0.00274147	0.00498132	0.58208	-0.178901	0.0554359	0.00125048	-0.00431998	0.00454589	0.341959	-0.172672	0.0566536	0.00230504	-0.00452112	0.00300244	0.132115	-0.00198696	0.00264195	0.452003	-0.157789	0.044653	0.000409939	-0.00480755	0.00386103	0.213079	305774	0.2104	-0.0061	0.0055	0.2616
rs854922	decline	6	90121950	RRAGD	no	A	G	0.0887118	-0.0224173	0.0124842	0.0725512	-0.0173197	0.0678211	0.0106585	-0.0242667	0.00866599	0.00510745	-0.0381737	0.0903682	0.672716	-0.0255216	0.00700297	0.00026812	-0.0382795	0.078045	0.623795	-0.025382	0.00638508	7.03509e-05	0.0288004	0.0797647	0.71805	-0.033875	0.00422312	1.04704e-15	-0.0143927	0.00371686	0.000107865	-0.0595042	0.0630908	0.345604	-0.0243796	0.00544318	7.50509e-06	298664	0.1127	0.0059	0.0074	0.4223
rs1857859		6	100894587	SIM1	no	G	A	0.730227	-0.00498744	0.00790878	0.528289	-0.00594226	0.0429945	0.166944	-0.00545646	0.00551415	0.322402	-0.0616397	0.0573304	0.282303	-0.00563039	0.00444408	0.205179	-0.0357526	0.0494968	0.470098	-0.00730859	0.00405465	0.0714651	-0.0526788	0.050565	0.297504	-0.00241942	0.00268382	0.367331	-0.00363277	0.00235472	0.122891	-0.0935211	0.0397539	0.0186485	-0.00647557	0.00343759	0.0595995	339275	0.7419	-0.0013	0.005	0.79
rs7766720		6	107172979	LOC100422737	no	C	T	0.078466	0.0284356	0.0131056	0.0300298	-0.022135	0.0711797	0.00187288	0.0159848	0.0091037	0.0791154	-0.345559	0.0948424	0.000269073	0.0165439	0.00735585	0.0245086	-0.319556	0.0819029	9.55814e-05	0.0140993	0.00670951	0.0356085	-0.289181	0.0836912	0.000549704	0.0152709	0.00442718	0.000561974	0.00791988	0.00390205	0.0423916	-0.306264	0.0657392	3.18302e-06	0.0118526	0.00568999	0.0372466	305367	0.0846	0.0058	0.0088	0.5041
rs4946932		6	108974746	FOXO3	no	C	A	0.706403	0.00205283	0.00770744	0.789975	-0.0226594	0.0418793	6.28878e-08	0.000149734	0.00536268	0.977725	-0.231342	0.0558876	3.48449e-05	0.000516251	0.00432697	0.90503	-0.225416	0.0482626	3.00534e-06	-0.000293394	0.00394711	0.940747	-0.241091	0.0493087	1.01194e-06	0.00145049	0.00261004	0.578391	-0.000435055	0.00229479	0.849636	-0.259676	0.0387977	2.19103e-11	0.000929885	0.00335029	0.781355	341809	0.71	0.0006	0.0048	0.9076
rs10447437		6	126258892	NCOA7	no	A	G	0.545771	-0.00748512	0.00706639	0.289484	-0.0165195	0.0383906	1.6861e-05	0.00528269	0.00491691	0.282649	-0.213506	0.0512515	3.10438e-05	0.00371143	0.0039667	0.349457	-0.205977	0.0442664	3.27203e-06	0.00377353	0.00361795	0.296949	-0.219568	0.0452264	1.20539e-06	0.00750012	0.00239297	0.00172305	0.000929024	0.00210393	0.658805	-0.213684	0.0354754	1.7104e-09	0.00736966	0.00306577	0.0162242	299573	0.5297	0.0109	0.0045	0.01613
rs7740107		6	130374461	L3MBTL3	no	T	A	0.264788	-0.000560264	0.00795004	0.943817	-0.0180096	0.0431898	3.04939e-05	-0.0127813	0.00553193	0.0208645	-0.118662	0.0576072	0.0394163	-0.0120658	0.00446367	0.0068703	-0.108698	0.0497551	0.028915	-0.0132124	0.00407189	0.00117566	-0.0925586	0.0508385	0.0686628	-0.0144436	0.00268864	7.78522e-08	-0.00761874	0.00236694	0.00128748	-0.185528	0.0399673	3.4527e-06	-0.00745911	0.00345263	0.0307415	341907	0.2518	-0.0008	0.0049	0.8716
rs2281490		6	131152851	EPB41L2	no	G	A	0.706844	-0.00185573	0.00772238	0.810094	-0.0186921	0.0419646	8.42418e-06	0.00208486	0.0053743	0.698068	-0.203658	0.0560344	0.000278628	0.00241141	0.00433571	0.578092	-0.198569	0.0483891	4.06998e-05	0.00222337	0.00395396	0.573902	-0.216037	0.0494187	1.23418e-05	0.0051138	0.00261292	0.0503336	0.000274143	0.00229924	0.905092	-0.140753	0.0388691	0.000293299	-0.000569213	0.00335642	0.865333	339275	0.7004	-0.0164	0.0048	0.0005996
rs2608916		6	131871605	ARG1	no	G	T	0.217417	-0.00458243	0.00850592	0.590071	-0.0156298	0.0462101	0.000718894	-0.0062414	0.00591599	0.291425	-0.0831201	0.0615992	0.17722	-0.00832761	0.00477089	0.0808991	-0.0750474	0.0531815	0.158201	-0.0094458	0.0043512	0.0299443	-0.00750397	0.0543034	0.890094	-0.0183017	0.00286504	1.68206e-10	-0.00502883	0.0025325	0.0470665	-0.16286	0.0427536	0.000139425	-0.00528383	0.00369236	0.152427	305878	0.2328	0.0046	0.0052	0.3809
rs9373056		6	133797208	EYA4	no	C	T	0.680018	0.00561188	0.00751489	0.455205	-0.0321994	0.0408274	3.12295e-15	0.00608816	0.00523026	0.244416	-0.348598	0.0544242	1.50786e-10	0.00623492	0.00421852	0.139414	-0.34796	0.0469976	1.33025e-13	0.00632023	0.00384921	0.100601	-0.399077	0.0480308	9.7194e-17	0.0122296	0.00254716	1.57686e-06	0.00178827	0.00223746	0.424152	-0.297957	0.037779	3.11482e-15	0.00423087	0.00326579	0.195145	341770	0.6696	-0.001	0.0045	0.8165
rs12207687		6	133953849	EYA4	no	T	C	0.951826	0.0148371	0.016578	0.370796	-0.0275454	0.090235	0.00226887	0.00786049	0.011598	0.497935	-0.200686	0.12011	0.0947537	0.00164783	0.00932175	0.859687	-0.217526	0.10363	0.0358131	0.00355398	0.00851166	0.676282	-0.238039	0.10581	0.0244693	0.00552305	0.00562578	0.326229	5.32601e-05	0.00493592	0.991391	-0.131103	0.0827325	0.113045	-0.0123835	0.00717372	0.0843084	340098	0.9536	0.0003	0.0104	0.9762
rs12190287		6	134214525	EYA4	no	G	C	0.37332	-0.00784569	0.00724483	0.278838	-0.0179839	0.0393808	4.95953e-06	-0.00396669	0.00505014	0.432184	-0.159926	0.0524962	0.0023163	-0.000976249	0.00407162	0.81051	-0.177879	0.0453288	8.70598e-05	0.000436631	0.0037148	0.906434	-0.200672	0.0463025	1.46533e-05	0.000732718	0.00245313	0.765179	-0.00128147	0.00215706	0.552459	-0.184734	0.0364822	4.11597e-07	0.00210637	0.00315083	0.503806	305293	0.3615	0.0002	0.0047	0.9616
rs9376148		6	136098500	PDE7B	no	C	A	0.35427	-0.00489076	0.00733809	0.505099	-0.0151093	0.0398646	0.000150612	-0.00370377	0.00510062	0.467754	-0.134567	0.0531445	0.0113395	-0.00404981	0.00411493	0.325031	-0.139836	0.0458918	0.00231114	-0.00322223	0.00375379	0.390676	-0.20116	0.0468937	1.78973e-05	0.00291685	0.00247852	0.239255	-0.00337034	0.00218481	0.122924	-0.108066	0.0368682	0.00337748	-0.00727286	0.00318256	0.0223006	224421	0.355	0.0113	0.0049	0.02295
rs62432759		6	154858365	SCAF8	no	A	G	0.783387	-0.00747921	0.00862851	0.386052	-0.017091	0.046898	0.000268221	-0.00617619	0.00600745	0.30391	-0.143792	0.0625489	0.0215139	-0.00569121	0.00484565	0.240198	-0.138154	0.0540105	0.0105312	-0.00627761	0.00441996	0.155527	-0.104492	0.055167	0.0582138	-0.0113317	0.00292632	0.00010781	-0.00403931	0.00256901	0.115879	-0.120778	0.0433403	0.00532459	-0.00539557	0.00375031	0.150237	305774	0.7725	0.0071	0.0053	0.1803
rs9397738		6	154986664	SCAF8	no	G	A	0.141522	-0.0095563	0.010062	0.342245	-0.0207542	0.0546756	0.000147176	-0.00818665	0.00700305	0.242401	-0.164833	0.072956	0.0238633	-0.00578743	0.00564976	0.305663	-0.180373	0.0629997	0.00419611	-0.00475089	0.0051518	0.356435	-0.186333	0.0643437	0.00378101	-0.00412267	0.00339611	0.224771	-0.00429374	0.00299582	0.151791	-0.206433	0.0506631	4.61069e-05	-0.00624941	0.00437705	0.15336	328575	0.1265	-0.0022	0.0067	0.7464
rs112201728		6	160551486	SLC22A2	no	C	T	0.930199	0.00942895	0.0138758	0.496806	0.0099191	0.0753849	0.188245	0.0070334	0.00963107	0.465219	0.118039	0.100573	0.240531	-0.000116988	0.0077733	0.987992	0.13275	0.086909	0.126648	0.000363245	0.00709185	0.95915	0.106631	0.088842	0.230051	-0.000373586	0.00470103	0.93666	-0.000269116	0.00413135	0.948063	-0.0374151	0.0695552	0.590634	-0.00337706	0.00600146	0.573635	338120	0.9276	-0.0032	0.0085	0.7043
rs80301372		6	160561749	SLC22A2	no	T	C	0.0314416	0.0215484	0.0201792	0.285588	-0.0262924	0.10964	0.0164832	-0.00631597	0.0140645	0.65338	-0.190676	0.146137	0.191972	-0.00594174	0.0113419	0.600366	-0.207571	0.126094	0.0997328	-0.00501644	0.0103451	0.627741	-0.255998	0.128707	0.0467017	-0.0079252	0.00683486	0.246242	-0.00446152	0.0060081	0.457734	-0.26294	0.101923	0.00988693	0.000403752	0.00880142	0.963411	339936	0.0707	0.0117	0.0095	0.2178
rs2297374		6	160575985	SLC22A2	no	T	C	0.372941	-0.00567659	0.00724996	0.433639	-0.0225841	0.0394042	9.97879e-09	-0.0011346	0.00504854	0.822184	-0.221782	0.0525775	2.46454e-05	-0.000806934	0.00407315	0.842959	-0.223155	0.0454116	8.92979e-07	-0.000854383	0.00371623	0.818165	-0.200694	0.0464141	1.53295e-05	-0.00402845	0.00246314	0.101947	-0.00130109	0.00215858	0.546673	-0.271358	0.0365207	1.08807e-13	0.00338166	0.00315455	0.283723	339275	0.3631	0.0013	0.0045	0.7701
rs13209686		6	160595233	SLC22A2	no	C	T	0.074701	-0.00276876	0.0133881	0.836161	0.0156025	0.0727056	0.0318755	-0.0104088	0.00930033	0.263063	0.211807	0.0969487	0.0289104	-0.00767446	0.00750556	0.306544	0.201749	0.083729	0.0159736	-0.00756911	0.006844	0.268751	0.304639	0.0855254	0.000368155	-0.0204955	0.0045199	5.77441e-06	-0.00343427	0.00398613	0.388934	0.0681638	0.0671487	0.310051	-0.00359378	0.00580516	0.535873	341922	0.0907	0.0064	0.0077	0.4034
rs2279463	stable	6	160668389	SLC22A2	no	G	A	0.143061	0.00735866	0.0100321	0.463246	-0.0703543	0.0544537	3.63462e-38	-0.0109283	0.00696415	0.116598	-0.68685	0.0725775	3.02894e-21	-0.00586525	0.00561856	0.296531	-0.693501	0.0626467	1.79631e-28	-0.00661669	0.00512144	0.196373	-0.699098	0.0639691	8.53401e-28	-0.00585922	0.00337628	0.0826684	-0.00699698	0.00298687	0.0191524	-0.655028	0.0503523	1.12887e-38	-0.00396951	0.00434646	0.361099	339275	0.1241	0.0065	0.0066	0.3238
rs316010		6	160674557	SLC22A2	no	T	C	0.89672	-0.000518101	0.0116029	0.964384	-0.0570714	0.063044	1.41131e-19	-0.0197064	0.00807816	0.0147102	-0.465935	0.0839258	2.83476e-08	-0.017659	0.00651299	0.00670178	-0.470475	0.072447	8.38037e-11	-0.0176408	0.00594259	0.00299262	-0.508989	0.0740467	6.26229e-12	-0.0136113	0.00392964	0.00053271	-0.0124673	0.00345448	0.000307464	-0.539676	0.0581422	1.67904e-20	-0.0124639	0.00502972	0.0132109	342133	0.887	-0.0102	0.0068	0.1334
rs673736		6	160776653	SLC22A2	no	A	G	0.481797	0.00252112	0.00705717	0.720911	-0.00512596	0.0383617	0.181479	0.00241795	0.00491318	0.622625	-0.0535977	0.0511918	0.295103	0.000442692	0.00396334	0.911064	-0.0561483	0.0442092	0.204065	0.00107715	0.00361536	0.765752	-0.0327119	0.0451669	0.468916	-0.00156036	0.00239322	0.514408	0.000364231	0.00210118	0.86238	-0.0745132	0.0354779	0.0357064	-0.000832195	0.00306574	0.786045	281903	0.4862	0.0013	0.0045	0.7785
rs141805598		6	161030735	SLC22A2	no	C	T	0.992936	-0.0656314	0.0440192	0.135971	-0.0684412	0.239091	0.00420297	-0.0507513	0.0305388	0.0965425	-0.501279	0.317543	0.114426	-0.0378248	0.0247041	0.125744	-0.566911	0.274376	0.0388129	-0.0344496	0.0225337	0.126316	-0.708228	0.280718	0.0116393	-0.0167487	0.0149073	0.261214	-0.0234321	0.0131061	0.0737976	-0.634452	0.2171	0.00347387	-0.0173472	0.0188662	0.357841	265882	0.9914	-0.001	0.0262	0.9708
rs12523781		6	161097278	SLC22A2	no	G	C	0.142555	-0.0103884	0.00997354	0.297602	-0.00894735	0.0542045	0.0988088	-0.00486181	0.00694511	0.483908	-0.0767295	0.0723482	0.288894	-0.000150251	0.00560027	0.978596	-0.0905836	0.062462	0.147	-0.000226477	0.00510698	0.964628	-0.0675522	0.0637811	0.289544	-0.00133385	0.00337386	0.692585	8.8409e-05	0.00296951	0.976249	-0.12838	0.0502131	0.0105676	0.00408624	0.00433556	0.345941	63994	0.172	0.0102	0.0154	0.5078
rs118180095		6	161168387	SLC22A2	no	G	A	0.00710159	0.041409	0.0440405	0.347091	-0.0901774	0.239597	0.000167476	0.0706891	0.0309587	0.0224123	-0.98852	0.321777	0.00212636	0.0406009	0.0249817	0.104116	-0.946745	0.2782	0.000666414	0.042047	0.0228139	0.0653239	-1.14825	0.284767	5.52639e-05	0.0585533	0.0153943	0.00014264	0.0161922	0.0131125	0.216881	-0.892504	0.2226	6.08803e-05	0.025439	0.0192415	0.186141	67082	0.014	-0.0067	0.0272	0.8054
rs10224002	decline	7	151415041	PRKAG2	yes	G	A	0.287697	-0.0188687	0.00776074	0.0150458	-0.0654607	0.042139	2.23069e-54	-0.0217109	0.00540572	5.91578e-05	-0.598116	0.0562178	2.01563e-26	-0.0167921	0.00435825	0.000116764	-0.601164	0.0485265	3.1373e-35	-0.017102	0.00397482	1.68916e-05	-0.578066	0.0495756	2.07333e-31	-0.0193736	0.00262875	1.70894e-13	-0.0125425	0.00231048	5.69071e-08	-0.600668	0.0389366	1.15969e-53	-0.014066	0.00336645	2.93805e-05	326864	0.286	-0.0198	0.005	6.954e-05
rs13230509	stable	7	1286192	UNCX	no	C	G	0.69193	0.0050817	0.0078624	0.518067	-0.0454343	0.0427101	2.02992e-26	0.00214157	0.00546784	0.695306	-0.473428	0.0569861	9.85932e-17	0.000405568	0.00441412	0.926794	-0.468754	0.0492183	1.68897e-21	0.000162678	0.00402486	0.96776	-0.495394	0.050284	6.79228e-23	0.00502929	0.00266351	0.0589973	-0.00163629	0.00234093	0.484558	-0.560961	0.039479	8.4661e-46	0.00144132	0.00341134	0.672655	267994	0.6754	-0.0034	0.0051	0.51
rs13230519		7	1286217	UNCX	no	A	G	0.159519	-0.00326056	0.00987551	0.741275	-0.0381135	0.0536563	1.22365e-12	-0.00984744	0.0068734	0.151949	-0.33741	0.0716568	2.4961e-06	-0.00831933	0.00554737	0.133697	-0.35585	0.0618915	8.96331e-09	-0.00716863	0.00505983	0.156551	-0.393992	0.0632458	4.68606e-10	-0.00217191	0.00335205	0.517026	-0.00606891	0.00294027	0.0390129	-0.423542	0.0496984	1.57551e-17	-0.00510212	0.0042967	0.23505	259938	0.1468	-0.0038	0.0071	0.5922
rs34690742		7	2526135	GRIFIN	no	T	A	0.653269	0.00425655	0.00738979	0.564614	-0.00749416	0.0401665	0.0620747	-0.00663296	0.00515491	0.198193	-0.0702685	0.0536074	0.189929	-0.00444407	0.00415658	0.284996	-0.0719928	0.0462961	0.119936	-0.00555204	0.00379349	0.143313	-0.0621365	0.0473121	0.189073	-0.00585695	0.00251321	0.0197818	-0.00295262	0.00220021	0.179606	-0.0770069	0.0371626	0.0382516	-0.00535799	0.00321523	0.0956263	306950	0.6515	-0.0011	0.0047	0.8177
rs6968865		7	17287269	AHR	no	A	T	0.370005	-0.0126562	0.00721072	0.0792277	-0.0260696	0.0391797	2.86468e-11	-0.00733439	0.00501961	0.143978	-0.282842	0.0522624	6.24697e-08	-0.00259644	0.00404918	0.521377	-0.275631	0.0451292	1.01371e-09	-0.00407055	0.00369298	0.27036	-0.301449	0.0460927	6.1611e-11	0.00025166	0.00243864	0.917807	-0.00275722	0.00214691	0.199049	-0.242041	0.0362279	2.37829e-11	-0.00305018	0.00313192	0.330108	340369	0.3774	-0.0017	0.0045	0.7106
rs17152558		7	25791205	RNU6-16P	no	A	G	0.250225	-0.00254127	0.00812997	0.7546	-0.0187029	0.0441629	2.28711e-05	0.00310373	0.00565032	0.5828	-0.186061	0.0589887	0.00160996	0.00174244	0.00455959	0.702351	-0.186147	0.0509443	0.000258339	0.00232298	0.00415713	0.576303	-0.204142	0.052025	8.71433e-05	0.00312691	0.00274796	0.255162	-0.000156686	0.0024206	0.948389	-0.224189	0.0408736	4.14154e-08	0.00170127	0.00352694	0.629547	343003	0.2695	-0.0064	0.0048	0.1846
rs3757657		7	26579648	KIAA0087	no	A	G	0.397753	-0.00731356	0.00717165	0.307831	-0.00693927	0.0389759	0.0750121	-0.0130408	0.00498672	0.00892102	0.00332066	0.0519622	0.949046	-0.0115693	0.00402146	0.00401687	-0.00910156	0.044883	0.839304	-0.0105484	0.00366825	0.0040334	0.00315667	0.0458322	0.94509	-0.0130153	0.00242379	7.883e-08	-0.00649662	0.00213521	0.00234572	-0.0745875	0.0360312	0.0384457	-0.00650125	0.00311272	0.0367441	343212	0.3687	-0.0068	0.0044	0.1215
rs34398255		7	27239201	HOXA13	no	G	T	0.977211	-0.0523875	0.0235443	0.0260788	-0.0295221	0.128015	0.0211039	-0.0409722	0.0163924	0.0124396	-0.149172	0.170734	0.382281	-0.0270624	0.0132398	0.0409535	-0.143348	0.147554	0.331303	-0.030616	0.0120823	0.0112791	-0.05727	0.150954	0.7044	-0.0459068	0.00801824	1.03284e-08	-0.0173129	0.00700999	0.0135222	-0.342198	0.118582	0.00390519	-0.0286452	0.0102256	0.00508982	61771	0.9764	-0.0141	0.02	0.4808
rs3750082		7	32919927	KBTBD2	no	T	A	0.648539	0.00717711	0.00735714	0.329299	-0.0154805	0.0399789	0.00010791	0.00292437	0.00511817	0.56775	-0.172312	0.0533158	0.00122999	0.00272232	0.00412782	0.509572	-0.160686	0.0460426	0.000483258	0.00140658	0.0037656	0.708752	-0.160894	0.0470377	0.000625076	0.00500246	0.00248913	0.0444608	0.00116746	0.0021905	0.594058	-0.17691	0.0369876	1.72856e-06	-0.00094303	0.00319415	0.767813	343213	0.663	0.0071	0.0045	0.1167
rs6951584		7	33111751	KBTBD2	no	T	C	0.287525	-0.00120745	0.0077628	0.876394	-0.0167896	0.0421863	6.89847e-05	0.00146206	0.00540242	0.786675	-0.209042	0.0562273	0.000201056	0.00282628	0.00435769	0.516616	-0.197377	0.0485533	4.80207e-05	0.0020084	0.00397584	0.613453	-0.181454	0.0496141	0.000254929	0.00128436	0.00262959	0.625247	0.00025349	0.00231128	0.912667	-0.168929	0.0389577	1.45033e-05	0.000759024	0.00336812	0.821703	343290	0.2914	-0.0004	0.0047	0.9327
rs17772212		7	41065621	LOC101928744	no	A	G	0.0243494	0.00576837	0.0227073	0.799471	-0.0445059	0.123425	0.000311166	0.0123457	0.015813	0.434962	-0.418861	0.164409	0.0108454	0.00383484	0.0127538	0.763657	-0.402513	0.141961	0.00457775	0.0033268	0.0116389	0.775005	-0.38308	0.145057	0.00826929	-0.00478224	0.00769003	0.534024	-0.00197611	0.0067608	0.770066	-0.46919	0.114593	4.23382e-05	0.00380932	0.00988442	0.699952	342820	0.0394	0.0436	0.0129	0.0006914
rs1294866		7	45256687	RAMP3	no	T	C	0.194948	-0.00328854	0.00883124	0.709614	-0.0121923	0.0479845	0.0110585	0.000839076	0.00614282	0.891351	-0.124648	0.0639403	0.0512461	-0.00190595	0.00495472	0.70048	-0.11031	0.0551991	0.0456753	-0.00233745	0.00451919	0.604997	-0.0908204	0.0563617	0.107098	-0.00446633	0.00298124	0.134096	-0.00193567	0.00262939	0.46163	-0.102878	0.0445398	0.0209006	-0.00304308	0.003844	0.428568	343307	0.2119	-0.005	0.0053	0.3506
rs700753		7	46753684	TNS3	no	G	C	0.653052	0.00417846	0.00738186	0.571365	-0.0247821	0.0401033	6.44392e-10	-0.00260696	0.00513439	0.611633	-0.220229	0.0535119	3.86588e-05	-0.00167245	0.00414195	0.686373	-0.230838	0.0462082	5.87127e-07	-0.000992989	0.00377763	0.792659	-0.259914	0.0472049	3.67287e-08	-5.54116e-05	0.00249519	0.982283	-0.00219429	0.00219785	0.318097	-0.280361	0.0370853	4.05069e-14	0.00182857	0.00320384	0.568173	343046	0.6778	-0.0033	0.0046	0.4627
rs148635648		7	50751250	GRB10	no	G	A	0.0892029	0.0138208	0.0122792	0.260362	-0.032247	0.0667096	1.33984e-06	0.009447	0.0085525	0.26934	-0.370757	0.088937	3.06496e-05	0.00698707	0.00689836	0.311129	-0.339104	0.0768196	1.0141e-05	0.00552576	0.00629414	0.379987	-0.354101	0.0784981	6.45688e-06	0.00780858	0.00416218	0.0606447	0.00156752	0.003656	0.668105	-0.367539	0.0617325	2.62528e-09	0.00818354	0.00534553	0.125792	343338	0.1114	0.0116	0.0069	0.0946
rs12669623		7	56139179	PSPH	no	C	G	0.699524	-0.0152676	0.00766925	0.0465104	-0.0149375	0.0416695	0.000337492	-0.0144028	0.00533262	0.00691633	-0.100142	0.0556239	0.0718087	-0.00951005	0.00430193	0.0270621	-0.120152	0.0480291	0.0123628	-0.00857146	0.00392269	0.028883	-0.125806	0.0490675	0.0103498	-0.00954214	0.0025921	0.00023211	-0.00561475	0.00228341	0.0139362	-0.105493	0.0385317	0.00618505	-0.00625943	0.00332639	0.0598711	343094	0.7219	0.0048	0.0048	0.3176
rs35072105		7	65609817	CRCP	no	A	G	0.527571	0.00771427	0.00702077	0.271866	-0.0145813	0.0381526	0.000132516	0.00533172	0.00488879	0.275451	-0.1576	0.0509012	0.00196071	0.00607594	0.00394277	0.123311	-0.164014	0.0439563	0.00019057	0.00602134	0.00359668	0.0941049	-0.159176	0.0449029	0.000392845	0.00424882	0.00237747	0.073919	0.00300969	0.00209034	0.149923	-0.212371	0.0353623	1.90982e-09	0.00557439	0.00305338	0.0679046	343250	0.5516	-0.0009	0.0043	0.8341
rs3815455		7	75611756	POR	no	C	T	0.709866	-0.00580353	0.00773824	0.453268	-0.0157491	0.0420399	0.000179574	-0.00266267	0.00537822	0.620541	-0.145173	0.0560236	0.00956295	-0.00501831	0.00433833	0.247381	-0.134044	0.0483676	0.00558303	-0.00593599	0.00395626	0.133512	-0.124177	0.0493946	0.0119386	-0.00555672	0.00261122	0.0333359	-0.00285521	0.00230396	0.21525	-0.178579	0.038921	4.47224e-06	-0.00447257	0.00336071	0.183242	343277	0.6966	-0.0093	0.0047	0.04671
rs2960455		7	77521947	PHTF2	no	G	A	0.291866	-0.0043027	0.0077215	0.577367	-0.0313076	0.0419581	8.59042e-14	-0.0105049	0.00537572	0.0506876	-0.303018	0.0559926	6.25412e-08	-0.00630926	0.00433703	0.145743	-0.306446	0.0483507	2.33418e-10	-0.00669685	0.00395616	0.0905017	-0.31395	0.0494038	2.09097e-10	-0.00359749	0.00261464	0.168852	-0.00493896	0.00229894	0.0316868	-0.364672	0.0388195	5.83128e-21	-0.00308542	0.003354	0.357614	343313	0.2788	-0.0026	0.0047	0.5759
rs59860440		7	101902605	CUX1	no	C	T	0.669218	0.0174972	0.00755861	0.0206216	-0.0237535	0.0410725	7.33874e-09	0.00516936	0.00526029	0.32575	-0.249469	0.0547641	5.23594e-06	0.0041376	0.004242	0.329369	-0.258642	0.0472882	4.52013e-08	0.0045575	0.00387029	0.238973	-0.212389	0.0483375	1.11392e-05	-0.000278593	0.00256195	0.913407	0.00148183	0.00225052	0.510257	-0.21964	0.0379627	7.23309e-09	0.00152071	0.00328046	0.642959	306950	0.6734	-0.0084	0.0048	0.07846
rs13245051		7	113362799	PPP1R3A	no	A	G	0.441216	-0.00786565	0.00708712	0.267065	-0.014462	0.0385152	0.000173492	-0.0042636	0.00493572	0.387686	-0.146989	0.0513941	0.00423675	-0.00208551	0.00398021	0.600301	-0.139557	0.0443774	0.00166249	-0.00288401	0.00363054	0.426977	-0.114406	0.0453103	0.0115722	-0.00465628	0.00239621	0.0519936	-0.00168257	0.0021101	0.425228	-0.148646	0.0355797	2.94407e-05	-0.00106878	0.00307523	0.728184	330287	0.4757	0.001	0.0044	0.8132
rs7458839		7	127495797	SND1	no	C	T	0.703957	3.2387e-05	0.00770107	0.996644	-0.016391	0.0418475	8.97542e-05	-0.00915372	0.00536222	0.08781	-0.166585	0.0558127	0.00283903	-0.00802931	0.00432533	0.0634063	-0.140631	0.0482032	0.00352937	-0.0103261	0.00394688	0.00889033	-0.0589936	0.0492649	0.231122	-0.0171033	0.002613	5.93449e-11	-0.00529173	0.00229285	0.0210048	-0.163792	0.0387294	2.34677e-05	-0.00666548	0.00334769	0.0464748	342135	0.7129	-0.0063	0.0047	0.1836
rs3757387		7	128576086	IRF5	no	C	T	0.453523	-0.0065605	0.00705743	0.352586	-0.0147247	0.0383487	0.00012324	-0.00482217	0.00491301	0.326343	-0.151554	0.0511611	0.00305416	-0.00150279	0.00396303	0.704538	-0.156706	0.0441772	0.000389456	-0.00141975	0.00361466	0.694486	-0.125619	0.0451242	0.00537237	-0.00335521	0.00238904	0.160195	-0.00161324	0.00210126	0.442638	-0.228526	0.035508	1.23016e-10	0.00233944	0.00306773	0.445704	305878	0.4602	0.0064	0.0045	0.1501
rs13227214		7	128740355	IRF5	no	C	G	0.452929	-0.00623707	0.00707772	0.378197	-0.019665	0.0384547	3.16093e-07	-0.00355813	0.0049274	0.470228	-0.194433	0.0512646	0.000149082	-0.00066188	0.00397451	0.867739	-0.216162	0.0442655	1.04428e-06	0.000932827	0.00362621	0.79699	-0.274465	0.0452385	1.30448e-09	0.00709687	0.0023993	0.00309761	-0.00118939	0.0021073	0.572474	-0.222628	0.0355319	3.72196e-10	0.000484395	0.00307098	0.874667	341798	0.4715	0.0047	0.0043	0.2685
rs75094798		7	129549800	UBE2H	no	T	A	0.90553	-0.00375138	0.011979	0.754157	-0.0298047	0.0651164	4.71745e-06	-0.00935611	0.00835776	0.26295	-0.298656	0.0869689	0.000594844	-0.00747824	0.00673667	0.266967	-0.302156	0.0751278	5.77568e-05	-0.00710682	0.00614883	0.247764	-0.307081	0.076785	6.35688e-05	-0.00311942	0.00407878	0.444396	-0.00551598	0.00356657	0.121967	-0.318677	0.0604109	1.3278e-07	-0.00535243	0.00521108	0.304363	248555	0.9075	-0.0111	0.0081	0.1731
rs11556924		7	129663496	UBE2H	no	C	T	0.610497	0.00135628	0.00719941	0.850573	-0.00998248	0.0391198	0.0107186	0.00161804	0.00501067	0.746757	-0.153626	0.0522054	0.00325398	0.00168853	0.00404318	0.676222	-0.144697	0.045085	0.00133029	0.00193818	0.00368759	0.599171	-0.110921	0.0460497	0.0160089	-0.00011014	0.00243741	0.963958	-0.000563474	0.00214353	0.79265	-0.166517	0.0361966	4.22012e-06	-0.00143605	0.0031261	0.645965	289196	0.6398	0.0024	0.0048	0.6142
rs3918226		7	150690176	NOS3	no	T	C	0.0815798	0.0124919	0.0130102	0.336975	-0.0348794	0.0705785	7.74316e-07	0.0147616	0.00900028	0.100981	-0.440547	0.0939287	2.73236e-06	0.00867941	0.00727703	0.232984	-0.41792	0.081107	2.57081e-07	0.00955645	0.00663282	0.149648	-0.484312	0.0828921	5.14329e-09	0.0164261	0.00436865	0.000169927	0.00155228	0.00387363	0.68862	-0.345384	0.0653042	1.23217e-07	0.00361071	0.00563936	0.521997	330155	0.0874	-0.0244	0.0079	0.001965
rs749319		7	150798980	NOS3	no	A	G	0.298799	-0.0132214	0.0076869	0.0854369	-0.00460965	0.0417654	0.269725	-0.0102674	0.0053489	0.0549182	0.00448797	0.055699	0.93578	-0.0101101	0.00431757	0.0192018	0.00763383	0.0481037	0.873909	-0.0102756	0.00393823	0.00907639	0.0166721	0.0491375	0.734387	-0.0107476	0.00260117	3.59932e-05	-0.00542815	0.00228866	0.0177047	-0.0860006	0.0386264	0.0259836	-0.00675688	0.00334168	0.0431771	341990	0.353	0.003	0.0045	0.5072
rs9333592		7	155605071	SHH	no	C	T	0.922177	-0.00335478	0.0133871	0.802125	-0.0429823	0.0727693	3.4986e-09	0.00268862	0.00933656	0.773373	-0.40912	0.0970212	2.47978e-05	0.00261933	0.00752393	0.72774	-0.424667	0.0837957	4.02709e-07	0.00356032	0.00686931	0.604254	-0.54186	0.0856728	2.54067e-10	0.0106307	0.0045562	0.0196357	-0.000975354	0.00398583	0.806685	-0.473067	0.0670968	1.78823e-12	0.00422887	0.00581304	0.466932	259102	0.9338	-0.0059	0.0103	0.5628
rs288766		7	155619498	SHH	no	T	A	0.647836	-0.00057152	0.00737037	0.938192	-0.0247727	0.04005	6.20841e-10	-0.00247155	0.00513237	0.630119	-0.217278	0.0534438	4.79552e-05	-0.00206466	0.0041381	0.617824	-0.223585	0.0461515	1.26996e-06	-0.00201828	0.00377561	0.592957	-0.200807	0.0471537	2.05828e-05	-0.00714331	0.00249825	0.00424548	-0.00231402	0.00219443	0.291655	-0.266135	0.0370785	7.11768e-13	-0.0018964	0.00320331	0.553843	301024	0.6481	-0.0058	0.0048	0.2243
rs12671694		7	155665959	SHH	no	C	T	0.464232	0.000397838	0.00750629	0.957731	-0.0228404	0.0407809	2.13787e-08	-0.000885436	0.00521479	0.865173	-0.245888	0.0543789	6.13947e-06	0.000289905	0.00420945	0.945093	-0.253841	0.0469704	6.51627e-08	0.000558142	0.00383913	0.884409	-0.229822	0.0479912	1.67849e-06	0.00105147	0.00253587	0.678407	-0.00026627	0.0022349	0.905163	-0.196354	0.0377159	1.93005e-07	-0.00255336	0.00325664	0.433013	342053	0.4726	0.0019	0.0043	0.6512
rs111239279		7	155670175	SHH	no	T	C	0.982194	-0.00949079	0.0266779	0.722024	-0.0710739	0.145024	9.55217e-07	-0.0110302	0.0184958	0.550933	-0.706376	0.193551	0.000262815	-0.00774023	0.0149488	0.604611	-0.702509	0.167136	2.63282e-05	-0.00833172	0.0136216	0.540765	-0.610835	0.170723	0.000346382	-0.0168559	0.00900435	0.0612111	-0.0085456	0.00794297	0.281987	-0.720642	0.133235	6.35222e-08	-0.0115463	0.0115155	0.316018	81848	0.9884	0.0608	0.0309	0.04911
rs6976733		7	156114595	SHH	no	C	A	0.87724	0.002543	0.0106873	0.811924	-0.024867	0.0580919	1.86472e-05	-0.00140616	0.00745132	0.850318	-0.233813	0.0776044	0.00258839	-0.00359483	0.00600868	0.54966	-0.222984	0.0670375	0.00088043	-0.0040067	0.00548284	0.46492	-0.238269	0.0684712	0.000501796	-0.00298517	0.00362944	0.410799	-0.00321077	0.00318201	0.312957	-0.206106	0.053817	0.000128313	-0.00214019	0.00464784	0.645179	338868	0.8609	-0.0023	0.0065	0.7265
rs118063067		7	156247345	SHH	no	G	T	0.954601	0.000583111	0.0169496	0.972556	-0.0528002	0.0920609	9.74894e-09	-0.00253696	0.0117738	0.829397	-0.555245	0.122716	6.0568e-06	-0.000286212	0.00950225	0.975971	-0.570215	0.105993	7.469e-08	0.00158026	0.00866664	0.855318	-0.637166	0.108406	4.1687e-09	0.00903289	0.00574538	0.115905	-0.00306886	0.00504652	0.543112	-0.40672	0.0853966	1.91141e-06	-0.00389203	0.00737805	0.597837	302962	0.9562	-0.0213	0.0109	0.0511
rs2530757		7	156391376	SHH	no	C	T	0.755782	0.0130133	0.00853861	0.127497	-0.026769	0.0464028	7.9975e-09	0.00363839	0.00594718	0.540682	-0.220361	0.0618945	0.000370627	0.000628725	0.00479681	0.895719	-0.222056	0.0534542	3.26696e-05	0.000532678	0.00437598	0.903115	-0.231004	0.0546136	2.33993e-05	-0.00230314	0.00289425	0.426168	-0.000827693	0.00254228	0.74475	-0.219987	0.0430249	3.17332e-07	0.00116472	0.00371469	0.753868	245675	0.7596	0.0034	0.0057	0.5525
rs2515432		8	6374773	ANGPT2,MCPH1	no	T	C	0.498107	0.00712209	0.0070275	0.310842	-0.0116582	0.0381929	0.0022702	0.00964608	0.00489381	0.048717	-0.178236	0.0509372	0.000466975	0.0115586	0.0039475	0.00341115	-0.177266	0.0439862	5.57958e-05	0.0115513	0.00360122	0.00133872	-0.138258	0.0449426	0.00209596	0.00814153	0.0023845	0.000639333	0.00533287	0.00209231	0.0108106	-0.160022	0.0353964	6.16216e-06	0.00825455	0.00305738	0.00693698	340451	0.5007	0.0043	0.0043	0.3176
rs2921093	decline	8	8287383	PRAG1	no	T	G	0.583555	-0.0137056	0.00716939	0.0559185	-0.0134821	0.0389574	0.000538888	-0.0182862	0.00498855	0.000246825	-0.0958966	0.0519933	0.0651268	-0.0121354	0.0040253	0.00257201	-0.101734	0.0449107	0.0234992	-0.0138757	0.00367183	0.000157535	-0.0565211	0.0458822	0.217997	-0.0165044	0.0024273	1.05027e-11	-0.00668924	0.00213455	0.00172597	-0.124014	0.0361309	0.000598506	-0.0123653	0.00311676	7.26972e-05	306950	0.574	0.0034	0.0045	0.458
rs7012814		8	9173358	LOC157273	no	G	A	0.524803	0.0133069	0.00707746	0.0600859	-0.0151132	0.0384635	8.52553e-05	-0.00425216	0.00492571	0.387997	-0.154855	0.051291	0.00253542	-0.00229916	0.00397427	0.562921	-0.153175	0.0442988	0.00054482	-0.00289532	0.00362607	0.424597	-0.200516	0.0452835	9.51496e-06	0.00336748	0.00240033	0.16064	-0.00224979	0.00210724	0.285682	-0.208523	0.0356041	4.72834e-09	-0.00240827	0.00307404	0.43338	306335	0.5315	-0.0004	0.0045	0.9341
rs2720502		8	17327150	SLC7A2	no	T	G	0.259638	-0.00957954	0.0080043	0.231386	-0.003054	0.043491	0.482547	-0.00510027	0.00556708	0.359591	-0.0376885	0.0579868	0.515726	-0.000657324	0.00449221	0.883665	-0.042485	0.0500777	0.396227	-0.000879339	0.00409704	0.830058	-0.0102412	0.0511649	0.841355	-0.00327863	0.00270596	0.225653	-0.000260138	0.00238319	0.913079	-0.126366	0.0402527	0.00169369	0.00117294	0.00347865	0.735979	342696	0.2652	-0.0021	0.0048	0.669
rs1545837		8	22477807	BIN3	no	T	C	0.638034	0.00930118	0.00730669	0.203031	-0.0209221	0.0397062	1.37176e-07	0.00492319	0.00508935	0.33337	-0.211214	0.053039	6.83125e-05	0.00167286	0.00410473	0.683608	-0.206479	0.0458066	6.56057e-06	0.00228911	0.00374448	0.540982	-0.212619	0.046811	5.57306e-06	0.00333658	0.00247953	0.178416	3.94434e-05	0.00217548	0.985535	-0.178971	0.0367774	1.13776e-06	-0.000230381	0.00317702	0.942192	340451	0.6514	0.0064	0.0046	0.1659
rs1436147		8	23718328	STC1	no	A	G	0.0779333	0.0202393	0.0130814	0.121822	-0.00733052	0.0710623	0.302279	0.0141284	0.00910685	0.120807	-0.116307	0.0947841	0.219798	0.0145127	0.00733628	0.047907	-0.116469	0.0818322	0.154662	0.0147477	0.00669188	0.0275383	-0.147292	0.0835686	0.0779808	0.0144954	0.00441328	0.00102171	0.00591475	0.00389482	0.128861	-0.114585	0.0659607	0.0823581	0.00717063	0.00568502	0.207195	342564	0.066	0.0074	0.0088	0.4001
rs4871905		8	23735047	STC1	no	C	G	0.413828	-0.00159419	0.0071284	0.823038	-0.0448292	0.0387202	5.50677e-31	0.00175936	0.00495886	0.722746	-0.513168	0.0516069	2.74586e-23	0.00365417	0.00400088	0.361064	-0.506487	0.0445626	6.36095e-30	0.00317771	0.00364971	0.383933	-0.51726	0.0455455	6.96779e-30	0.00663179	0.00241448	0.00602031	-4.12164e-05	0.00212239	0.984506	-0.448229	0.0358581	7.69086e-36	0.000998434	0.00309746	0.747196	343253	0.4315	-0.0024	0.0043	0.57
rs73245338		8	30429227	RBPMS	no	G	T	0.932308	0.0170049	0.0139433	0.222627	-0.0292693	0.0757852	0.000112444	0.00686527	0.00970913	0.479509	-0.298723	0.101073	0.00312213	-0.000929392	0.00782131	0.905412	-0.274068	0.0872617	0.00168543	-0.0004793	0.00713622	0.946451	-0.280402	0.0891786	0.00166523	0.000357414	0.0047275	0.939735	-0.00263136	0.00415145	0.526185	-0.341331	0.0701888	1.15681e-06	0.00803384	0.00606333	0.185177	302263	0.9365	-0.0064	0.0093	0.4951
rs6468118		8	32399290	NRG1	no	C	G	0.385972	0.00435644	0.00723473	0.547071	-0.0172665	0.0393178	1.12642e-05	-0.00170037	0.00503793	0.73573	-0.178012	0.0524564	0.000690268	-0.000805672	0.0040633	0.842826	-0.171433	0.0453012	0.000154204	-0.00107735	0.00370645	0.771305	-0.151715	0.0462675	0.00104161	0.000142195	0.0024467	0.953655	-0.00139692	0.00215405	0.516657	-0.174007	0.0364599	1.82022e-06	-0.00168802	0.00314632	0.591609	342861	0.39	-0.0018	0.0044	0.6814
rs7829407		8	61369006	RAB2A	no	A	G	0.130139	0.00422732	0.0104324	0.685323	-0.00174607	0.0566914	0.758087	-0.00630488	0.00724712	0.38431	-0.0108777	0.0755069	0.885452	-0.0019287	0.00585166	0.741704	-0.0314234	0.065208	0.629881	-0.00147165	0.00533829	0.782796	-0.0472732	0.0666475	0.478138	3.00692e-05	0.0035298	0.993203	-0.000608533	0.00310611	0.844677	-0.070043	0.0524791	0.181981	-0.00150906	0.00453194	0.739147	340451	0.1387	-0.0024	0.0064	0.7094
rs11557049		8	66692011	PDE7A	no	T	C	0.0667432	0.00945945	0.0140478	0.500709	-0.0378795	0.0762546	6.7894e-07	0.0139093	0.00972896	0.152811	-0.412428	0.10171	5.01834e-05	0.0107208	0.00785714	0.172422	-0.434938	0.0877885	7.26366e-07	0.0138512	0.00715932	0.0530286	-0.563957	0.089686	3.21855e-10	0.024892	0.0047387	1.49733e-07	0.00370269	0.00418255	0.376012	-0.434875	0.0707007	7.71742e-10	0.00538729	0.00610316	0.377396	294201	0.0566	0.0143	0.0102	0.1615
rs1913641		8	76483239	HNF4G	no	T	G	0.478673	0.00201593	0.00701673	0.77388	-0.0107079	0.0381282	0.00497964	-0.0017113	0.00487767	0.725707	-0.146454	0.0508101	0.00394754	-5.39904e-05	0.0039371	0.989059	-0.146324	0.043878	0.000853844	-0.000118073	0.00359086	0.973769	-0.166953	0.0448418	0.000196792	0.00482561	0.0023724	0.0419451	-0.000513123	0.00208914	0.805981	-0.13231	0.0353013	0.000178285	-0.00164192	0.00304979	0.590321	343271	0.503	0.0044	0.0042	0.2942
rs10111039		8	86396656	CA2	no	G	A	0.40971	0.00731618	0.00715665	0.306645	-0.00782423	0.0388807	0.044183	-0.00260968	0.00497772	0.600091	-0.0589018	0.0518583	0.256033	-0.00305158	0.00401505	0.447235	-0.0657191	0.0447849	0.142259	-0.00255514	0.0036624	0.485386	-0.104363	0.0457619	0.0225754	0.00106221	0.00242026	0.660746	-0.00208564	0.0021308	0.327678	-0.0423283	0.0360027	0.239717	-0.00557196	0.00310947	0.0731455	340451	0.4058	-0.0083	0.0045	0.06137
rs2976178		8	87332552	WWP1	no	C	G	0.762998	0.00145421	0.00824903	0.860068	-0.0321086	0.0448213	7.88811e-13	-0.000473677	0.00573581	0.934184	-0.402076	0.0597252	1.68053e-11	0.00370817	0.00462943	0.423133	-0.397855	0.0515766	1.22773e-14	0.00312658	0.00422239	0.459012	-0.40334	0.0527006	1.96445e-14	0.00808556	0.00278672	0.0037144	0.000529518	0.00245604	0.829302	-0.271703	0.0414695	5.69561e-11	-0.000533885	0.00358464	0.881604	343015	0.7418	-0.0014	0.0049	0.7809
rs4735334		8	95955292	DPY19L4	no	A	G	0.69583	0.00430318	0.00763021	0.572779	-0.0137947	0.0414576	0.000876769	-0.00154936	0.00530666	0.770314	-0.140019	0.0553307	0.0113886	0.00136951	0.00428015	0.748994	-0.145063	0.0477817	0.00239823	0.000833559	0.00390353	0.830906	-0.0936429	0.0488154	0.0550733	-0.00500222	0.00258007	0.0525269	0.000427398	0.0022718	0.850773	-0.127797	0.0383802	0.000869322	0.000395256	0.00331359	0.905051	343263	0.6812	-0.0013	0.0046	0.7725
rs10093614		8	102665872	GRHL2	no	A	G	0.388675	0.00898692	0.00723376	0.214107	-0.0152997	0.0393031	9.91549e-05	0.00421437	0.0050346	0.402549	-0.150512	0.0523933	0.00407015	0.00171667	0.00406185	0.672564	-0.150621	0.0452375	0.000869995	0.00187797	0.00370505	0.612248	-0.140128	0.0462111	0.00242686	0.000437916	0.00244983	0.858131	0.000245823	0.00215377	0.90913	-0.139872	0.0363786	0.000120638	-0.00157328	0.00314474	0.616871	307054	0.4034	-0.0023	0.0045	0.6152
rs12544197		8	110107825	TRHR	no	A	G	0.49369	-0.00273767	0.00709734	0.699695	-0.0155364	0.038561	5.60269e-05	0.000175974	0.00493427	0.971551	-0.110815	0.0514016	0.0310967	-0.000260338	0.00398035	0.947851	-0.110665	0.0443838	0.0126545	-0.000593539	0.00363077	0.870145	-0.143106	0.0453387	0.00159763	0.000830467	0.00239578	0.728863	-0.000746882	0.00211314	0.723754	-0.11259	0.0357221	0.00162272	-0.000742903	0.00308715	0.809831	306647	0.4931	-0.005	0.0044	0.2634
rs79346194		8	120886486	DEPTOR	no	A	G	0.69398	-0.00620874	0.00762308	0.415379	-0.0126736	0.0414176	0.00221399	-0.0045099	0.00530613	0.395359	-0.125502	0.0552638	0.0231511	-0.00370414	0.00428047	0.386843	-0.123925	0.0477211	0.00940916	-0.00393985	0.00390455	0.312957	-0.113439	0.0487538	0.0199787	-0.00278804	0.00258148	0.280135	-0.00220485	0.00226967	0.331332	-0.118774	0.0383072	0.00193185	-0.00244782	0.00331156	0.459802	307054	0.6555	0.0076	0.0047	0.1015
rs2875930		8	120992564	DEPTOR	no	T	C	0.249496	0.0017215	0.00812936	0.832292	-0.0219401	0.0441703	6.80175e-07	0.00676897	0.00565396	0.231227	-0.225008	0.0588701	0.000132388	0.00514728	0.00456353	0.259357	-0.228218	0.0508503	7.19358e-06	0.00612076	0.00416361	0.141547	-0.243261	0.051982	2.87429e-06	0.0072251	0.00275333	0.00868724	0.00142531	0.00242041	0.555949	-0.185377	0.040925	5.9108e-06	0.00315936	0.00353592	0.371587	306950	0.2286	0.0028	0.0053	0.6012
rs28601761		8	126500031	TRIB1	no	G	C	0.420009	0.00827599	0.0071742	0.248676	-0.0288222	0.0389767	1.42414e-13	0.00119116	0.00499132	0.81138	-0.282689	0.0519156	5.18702e-08	0.000510334	0.00402677	0.89915	-0.280708	0.0448259	3.80617e-10	0.000404281	0.00367306	0.912357	-0.26029	0.0457972	1.32078e-08	-0.00238146	0.0024256	0.326198	-0.000951518	0.00213603	0.655988	-0.307427	0.0361085	1.69191e-17	0.000154466	0.00312183	0.960537	307054	0.4172	-0.002	0.0044	0.6566
rs1519844		8	129918389	LINC00977	no	G	C	0.387252	-0.00335274	0.00721261	0.642044	-0.0114713	0.0391895	0.00342158	0.00350273	0.00502001	0.485333	-0.0820152	0.0523117	0.116927	0.000373712	0.00404792	0.926442	-0.0875348	0.0451788	0.0526835	0.00151183	0.00369202	0.682183	-0.0805576	0.0461477	0.080874	-0.000857507	0.00243916	0.725169	-0.000463077	0.00214747	0.82927	-0.127182	0.0362631	0.000452918	0.000261484	0.00313202	0.933464	225661	0.3567	-0.0018	0.0049	0.7121
rs10283362		8	134332960	NDRG1	no	C	T	0.844494	-0.0079345	0.00978066	0.417227	-0.0038745	0.0531522	0.466036	-0.00927644	0.00680867	0.173059	-0.0289166	0.0708302	0.683089	-0.00716875	0.00549187	0.19178	-0.0243249	0.0611623	0.690844	-0.00764633	0.0050105	0.126997	-0.0359492	0.0625022	0.565179	-0.00705601	0.00331364	0.0332225	-0.0049507	0.00291205	0.0891189	-0.161686	0.0490543	0.000980668	-0.00468202	0.00424414	0.269954	306950	0.8309	-0.0043	0.0059	0.4653
rs12680655		8	135637337	ZFAT	no	C	G	0.605026	0.0118433	0.00716412	0.0983048	-0.017248	0.0389289	9.40177e-06	0.00782762	0.00498917	0.116668	-0.231803	0.0519289	8.05765e-06	0.00678963	0.0040245	0.0915915	-0.222635	0.0448506	6.915e-07	0.00643781	0.00367258	0.0796145	-0.184254	0.0458702	5.89939e-05	0.00376104	0.00243392	0.122284	0.00318002	0.00213303	0.136003	-0.194066	0.0360768	7.4876e-08	0.00397942	0.00311615	0.201593	318687	0.6047	0.0011	0.0045	0.8105
rs3739238		8	142222445	SLC45A4	no	T	C	0.408734	-0.00665652	0.00714545	0.351558	-0.0060341	0.0388353	0.120242	0.00166664	0.00497421	0.737584	-0.0509197	0.051813	0.325729	0.000273521	0.00401297	0.945659	-0.0492387	0.0447515	0.271216	-0.000114262	0.00366151	0.975105	-0.0384422	0.0457292	0.400546	-0.00162211	0.00242309	0.503217	-0.00015384	0.00212747	0.942354	-0.0878982	0.0359347	0.0144438	0.00292934	0.00310626	0.345659	304165	0.3917	0.003	0.0046	0.514
rs6985555		8	144905947	PLEC	no	C	T	0.719484	-0.00917621	0.00782582	0.240976	-0.01068	0.0425198	0.0120138	-0.00652293	0.00544559	0.230982	-0.128292	0.0567696	0.0238309	-0.0030989	0.0043913	0.480382	-0.118964	0.049031	0.0152545	-0.00351013	0.00400549	0.380852	-0.118583	0.0500962	0.017929	-0.00295954	0.00265043	0.264154	-0.0028932	0.00233004	0.214351	-0.130977	0.0393418	0.000871085	-0.00406056	0.0033972	0.231983	337431	0.7157	0.0011	0.0049	0.8287
rs11786896		8	145018354	PLEC	no	T	C	0.0502368	-0.0127988	0.0163052	0.432484	-0.0456133	0.0886308	2.65808e-07	-0.0168775	0.0113466	0.136899	-0.456974	0.118159	0.000110042	-0.0130627	0.00914178	0.153036	-0.443991	0.102055	1.35909e-05	-0.0147988	0.00834764	0.0762624	-0.394404	0.104356	0.000157239	-0.0179573	0.00553396	0.00117488	-0.00921214	0.00485462	0.0577505	-0.506398	0.0818581	6.17127e-10	-0.00771522	0.00707075	0.27521	309908	0.0413	-0.018	0.0116	0.1204
rs13287724		9	33169034	UBE2R2	no	A	T	0.893949	-0.00898312	0.0114266	0.431776	-0.023646	0.0620827	0.000139698	-0.00380028	0.0079541	0.632811	-0.236634	0.0830294	0.0043727	-0.00143931	0.00641385	0.822441	-0.260153	0.0717006	0.000285363	0.000460863	0.00584937	0.937201	-0.250061	0.0732579	0.000641594	-0.00105004	0.00387718	0.786525	-0.00169482	0.00340213	0.61837	-0.196571	0.0576945	0.00065669	-0.000862935	0.00496898	0.862129	339198	0.8951	-0.0102	0.007	0.1456
rs7019647		9	33893073	UBE2R2	no	G	A	0.269148	0.00844918	0.00791531	0.285771	-0.0128747	0.0430037	0.00275513	-0.00215632	0.00550481	0.695268	-0.130305	0.0573173	0.0230042	-0.0010683	0.00444166	0.80993	-0.134472	0.0495038	0.00660045	-0.000769591	0.00405285	0.849397	-0.127393	0.0506044	0.011822	-0.000757143	0.00268084	0.777616	-0.000507859	0.00235669	0.82938	-0.144613	0.0397367	0.000273482	-0.00126171	0.00343641	0.7135	343324	0.259	0.0024	0.0049	0.6228
rs6560203		9	71155006	PIP5K1B	no	T	C	0.863011	0.000333799	0.0103749	0.974334	-0.0235259	0.0563512	2.98312e-05	0.00127515	0.00721036	0.859626	-0.314556	0.0751815	2.86698e-05	0.0036163	0.00581775	0.534208	-0.30245	0.0649462	3.21223e-06	0.00282251	0.00530765	0.594878	-0.250654	0.0663458	0.000158138	0.00207936	0.00349763	0.552174	0.000986244	0.00308899	0.749516	-0.299224	0.0520941	9.26406e-09	0.0023051	0.0045012	0.608576	343003	0.8686	0.0086	0.0066	0.1926
rs149674464		9	71170503	PIP5K1B	no	T	A	0.986576	-0.000683745	0.0320078	0.982957	-0.0617247	0.174183	0.000394732	0.00632008	0.0223972	0.777805	-0.623907	0.231866	0.00712891	0.0108067	0.0180234	0.548777	-0.665355	0.200313	0.000895319	0.0101077	0.016472	0.539459	-0.787833	0.204839	0.000120036	0.0271485	0.010946	0.01313	0.00511866	0.00952992	0.591189	-0.589494	0.160318	0.000236019	0.0105068	0.0138719	0.448802	81848	0.9789	0.0185	0.0217	0.3939
rs4744712		9	71434707	PIP5K1B	no	A	C	0.398266	-0.00285252	0.00716723	0.690634	-0.0331313	0.0389474	1.80569e-17	-0.000247729	0.00499279	0.960427	-0.291945	0.0519714	1.94301e-08	-0.00145518	0.00402824	0.717918	-0.291346	0.0448794	8.50992e-11	-0.00156827	0.00367475	0.669548	-0.302711	0.0458546	4.07713e-11	-0.00269148	0.00243547	0.269108	-0.00234665	0.00213394	0.271475	-0.363707	0.0361048	7.31925e-24	-0.000628536	0.00311935	0.840311	343233	0.386	0.0035	0.0043	0.4202
rs61311941		9	92285323	UNQ6494	no	A	G	0.924293	-0.0128664	0.0133434	0.334924	-0.0194982	0.0725229	0.00717683	-0.00535401	0.00929185	0.564477	-0.102609	0.0967955	0.289121	-0.00857418	0.00749163	0.252417	-0.0848023	0.0835887	0.310337	-0.00923055	0.0068311	0.176616	0.00166377	0.0853011	0.984438	-0.0240904	0.00450983	9.20634e-08	-0.00560388	0.00397282	0.158378	-0.15289	0.0668908	0.022275	-0.00552493	0.00577523	0.338741	293465	0.9057	-0.0075	0.0083	0.3667
rs3793662		9	95886051	NINJ1	no	C	T	0.185178	0.000247649	0.00905992	0.978193	-0.0126209	0.0492277	0.0103551	-0.00166376	0.0062964	0.791596	-0.140281	0.0656102	0.0325115	-0.00115195	0.00508227	0.820689	-0.144133	0.0566515	0.0109535	-0.000318267	0.00463501	0.945256	-0.141119	0.0578634	0.0147354	-0.0018197	0.00305953	0.552001	-0.00156596	0.00269747	0.56156	-0.175515	0.0454894	0.000114182	-0.00174881	0.00392876	0.656227	293465	0.1841	0.0008	0.0059	0.8955
rs2780956		9	103348634	MURC	no	A	G	0.415981	0.00470824	0.00712737	0.508879	-0.0158311	0.038728	4.35758e-05	0.00310532	0.00496238	0.531465	-0.170737	0.0516653	0.000951175	0.00348514	0.00400267	0.383917	-0.177923	0.0446146	6.6662e-05	0.00365395	0.00365104	0.316927	-0.180603	0.0455653	7.38462e-05	0.00413628	0.00241161	0.0863173	0.00151852	0.00212208	0.474252	-0.140595	0.0358282	8.70676e-05	0.0037649	0.00309668	0.224068	307054	0.3843	0.0023	0.0045	0.6064
rs10816810		9	112203397	PTPN3	no	A	G	0.346086	-0.00344659	0.00739056	0.640965	-0.0116323	0.040155	0.00376978	-0.00970466	0.00513909	0.0589743	-0.0922207	0.0535063	0.0847923	-0.00597442	0.00414741	0.149722	-0.0991385	0.0462033	0.0318984	-0.00616827	0.00378365	0.103052	-0.08691	0.0472304	0.0657503	-0.00680408	0.00250305	0.00656169	-0.00352565	0.00220043	0.109101	-0.13673	0.0371047	0.000228769	-0.000661645	0.00320822	0.836608	343313	0.3497	-0.0056	0.0045	0.2047
rs4836732		9	119266695	ASTN2	no	C	T	0.472449	-0.00327208	0.00707346	0.643662	-0.0224676	0.0384364	5.0643e-09	0.00497727	0.00492149	0.311859	-0.238867	0.0512761	3.18971e-06	0.00525446	0.00397188	0.185865	-0.251753	0.0442834	1.31009e-08	0.00599108	0.00362293	0.0981993	-0.241572	0.0452608	9.44137e-08	0.00505934	0.00239886	0.0349396	0.00208103	0.00210603	0.323089	-0.226104	0.0355619	2.04792e-10	0.00275495	0.00307255	0.369914	340451	0.4717	0.0056	0.0044	0.2003
rs59299461		9	119333569	ASTN2	no	C	G	0.853317	0.00427021	0.00992632	0.667057	-0.0252765	0.0539293	2.77511e-06	0.00727233	0.00689971	0.291883	-0.293705	0.0719726	4.49151e-05	0.00671486	0.00556944	0.227951	-0.287667	0.0621348	3.66441e-06	0.00650819	0.00507625	0.199814	-0.321265	0.0634441	4.11393e-07	0.0128595	0.00335364	0.000125826	0.00260319	0.00295543	0.378419	-0.283531	0.0499062	1.33878e-08	0.00460067	0.00431189	0.285986	106029	0.8465	0.0253	0.0126	0.04465
rs4837197		9	130622946	PIP5KL1	no	T	C	0.170232	-0.0128234	0.00934741	0.170109	-0.0260361	0.050771	2.92973e-07	-0.00236117	0.00649559	0.716229	-0.259363	0.0676525	0.000126272	-0.000630681	0.00524561	0.904301	-0.252883	0.0584316	1.50666e-05	-0.00158956	0.00478426	0.739702	-0.235738	0.0596967	7.85249e-05	-0.0035129	0.00315302	0.26522	-0.00201922	0.00278309	0.468127	-0.248368	0.0469512	1.22492e-07	0.000182807	0.00406008	0.964087	340347	0.1966	-0.003	0.0056	0.5958
rs11791149		9	133504909	FUBP3	no	C	T	0.179677	0.0145636	0.00917898	0.1126	-0.0176719	0.0498718	0.000395004	0.00855471	0.00638793	0.180508	-0.242527	0.0665566	0.000268633	0.00910282	0.0051486	0.07706	-0.222179	0.057452	0.00011013	0.00820448	0.00469602	0.0806193	-0.22282	0.0586726	0.000146089	0.00949569	0.00309939	0.00218598	0.00353968	0.00273293	0.195254	-0.219691	0.0460869	1.87232e-06	0.00861184	0.00398136	0.0305393	307054	0.1844	0.0029	0.0058	0.6213
rs550057		9	136146597	ABO	no	C	T	0.743475	0.00915822	0.00807703	0.256856	-0.0306299	0.0438568	2.87906e-12	0.0107394	0.00559467	0.0549142	-0.337388	0.0584543	7.8627e-09	0.00987948	0.0045146	0.0286465	-0.345113	0.0505321	8.54708e-12	0.0103866	0.00411682	0.0116383	-0.342992	0.0515785	2.93919e-11	0.0120899	0.00271964	8.77313e-06	0.00426989	0.00240482	0.0758081	-0.361225	0.0405131	4.86202e-19	0.0118358	0.00349187	0.000700251	343322	0.7243	0.002	0.0048	0.6769
rs10993907		9	136928644	BRD3	no	C	T	0.329104	0.00598269	0.00746323	0.422773	-0.0136551	0.0405393	0.000756333	0.00542048	0.00518593	0.295919	-0.202023	0.0540333	0.000184943	0.00807843	0.00418314	0.0534619	-0.194549	0.0466601	3.05446e-05	0.00774432	0.0038151	0.042367	-0.247194	0.0476618	2.14554e-07	0.0137783	0.00251989	4.55721e-08	0.00307556	0.00222207	0.166331	-0.174303	0.0375229	3.39893e-06	0.00658014	0.00324175	0.0423768	337128	0.3346	0.0086	0.0046	0.06249
rs61482805		9	139102317	QSOX2	no	C	G	0.670398	0.00075096	0.0074729	0.919955	-0.0220738	0.0405999	5.42941e-08	0.0106501	0.00519795	0.040473	-0.246036	0.0541705	5.58129e-06	0.00798754	0.00419363	0.0568234	-0.24382	0.0467847	1.87524e-07	0.00901174	0.00382481	0.0184677	-0.279752	0.0478051	4.86546e-09	0.012686	0.00253063	5.36018e-07	0.00272218	0.00222495	0.221151	-0.253161	0.0375874	1.64072e-11	0.00862263	0.00324672	0.00791268	300589	0.6717	-0.0003	0.0048	0.9515
rs72763290		9	140085182	ANAPC2	no	G	A	0.266597	0.00390421	0.0079593	0.623765	-0.015573	0.0432499	0.000317469	-6.22555e-05	0.00554524	0.991042	-0.168373	0.0576435	0.00349044	0.00173852	0.00447207	0.697462	-0.180029	0.0497696	0.000297845	0.00253398	0.00408004	0.534556	-0.232831	0.0508629	4.70509e-06	0.0068066	0.00269836	0.0116528	0.000152177	0.00236978	0.948799	-0.182592	0.0399709	4.92411e-06	0.00213848	0.00345936	0.536462	292204	0.2935	0.0067	0.0051	0.1879
rs80282103		10	899071	LARP4B	no	T	A	0.0836274	-0.00634335	0.0127274	0.618203	-0.063057	0.0691246	7.44529e-20	-0.0159224	0.00883738	0.0715934	-0.599949	0.0923174	8.13223e-11	-0.0112787	0.00713799	0.114088	-0.596369	0.0797337	7.49801e-14	-0.0129847	0.00651062	0.0461116	-0.579741	0.0815121	1.14409e-12	-0.0115757	0.00431552	0.00731078	-0.00856056	0.00378937	0.0238786	-0.585236	0.0641805	7.67661e-20	-0.00862474	0.00553435	0.119139	343091	0.0754	-0.0062	0.0084	0.4614
rs6481598		10	29781798	SVIL	no	G	C	0.21219	0.00536856	0.00864741	0.534713	-0.0207604	0.046979	9.91877e-06	0.00310694	0.0060125	0.605334	-0.266339	0.0626085	2.10122e-05	0.00546775	0.00485015	0.259601	-0.271196	0.0540578	5.2603e-07	0.00611966	0.00442413	0.166591	-0.310282	0.0552366	1.94143e-08	0.0113523	0.00292364	0.000103212	0.00248402	0.00257465	0.334648	-0.210011	0.0434006	1.30663e-06	0.00388113	0.00374994	0.300678	343082	0.2561	-0.0002	0.005	0.9728
rs12781024		10	35149075	PARD3	no	T	A	0.497259	-0.00316071	0.007039	0.653412	-0.0167471	0.0382477	1.19534e-05	-0.00260935	0.00489435	0.593941	-0.172905	0.0509963	0.000697779	-0.00205406	0.00394945	0.603004	-0.174227	0.0440413	7.62504e-05	-0.00141613	0.00360225	0.694229	-0.140472	0.0450004	0.0017991	-0.00468254	0.00237926	0.0490607	-0.00223484	0.00209577	0.286264	-0.123481	0.0353728	0.000481587	-0.00278006	0.00305613	0.362999	343270	0.4928	-0.0008	0.0043	0.8532
rs1258179		10	50957514	OGDHL	no	A	G	0.493281	-0.00279129	0.0070412	0.691794	-0.0187324	0.0382549	9.75361e-07	0.00356241	0.00489676	0.46692	-0.18978	0.051075	0.000202732	0.00325328	0.00395134	0.410318	-0.205155	0.0441052	3.29797e-06	0.00429171	0.00360311	0.233612	-0.242059	0.0450573	7.78359e-08	0.0070564	0.0023828	0.00306262	0.00115665	0.00209643	0.581139	-0.20236	0.0354214	1.11203e-08	0.00314062	0.00305869	0.304522	343190	0.4894	-0.0074	0.0043	0.08726
rs4935050		10	51779747	FLJ31813	no	T	G	0.556138	0.00219921	0.00708788	0.75635	-0.00955333	0.0385155	0.013125	-0.000796155	0.0049304	0.871717	-0.102514	0.0513656	0.0459603	0.000357723	0.00397866	0.928358	-0.103192	0.0443575	0.0199998	0.00035927	0.00362926	0.921144	-0.0688895	0.0453188	0.128485	-0.00237524	0.00239766	0.321857	-0.00012598	0.00211033	0.952397	-0.134184	0.0356075	0.000164338	-5.55675e-05	0.00307769	0.985595	260271	0.5547	0.0011	0.0052	0.8282
rs10994860		10	52645424	A1CF	no	C	T	0.821778	-0.0122168	0.00920391	0.184394	-0.0368401	0.0499948	1.7304e-13	-0.00387575	0.00639781	0.544654	-0.347135	0.0666361	1.89786e-07	-0.00131576	0.00516426	0.798892	-0.35625	0.0575504	6.02208e-10	-0.00182242	0.00471087	0.698865	-0.328271	0.0588132	2.38585e-08	-0.00554193	0.00311219	0.0749588	-0.0025063	0.00274036	0.360408	-0.384104	0.0463664	1.19716e-16	0.000133639	0.00400034	0.97335	340451	0.8052	0.0026	0.0056	0.6457
rs10821944		10	63785089	ARID5B	no	G	T	0.268785	0.00117573	0.00792343	0.882038	-0.0166085	0.0430623	0.000114905	0.00188076	0.0055212	0.733373	-0.180423	0.0574451	0.00168538	0.0007209	0.00445198	0.871363	-0.171625	0.0495926	0.000538919	0.000990581	0.00406073	0.807276	-0.184663	0.0506602	0.000267311	0.00171116	0.00268945	0.524614	-0.000818288	0.0023591	0.728694	-0.173219	0.0398249	1.36496e-05	0.000951307	0.003442	0.782255	343264	0.2813	-0.0009	0.0047	0.8493
rs7084764		10	69960430	MYPN	no	G	A	0.502463	0.0132596	0.00702275	0.0590151	-0.0274213	0.0381562	6.67317e-13	-0.000144996	0.00488838	0.976337	-0.273134	0.0508887	8.00956e-08	-0.000675247	0.00394165	0.86398	-0.272442	0.0439481	5.69014e-10	-0.000519277	0.00359631	0.885192	-0.253653	0.0449017	1.61489e-08	-0.000381429	0.00237707	0.872518	-0.00131345	0.00209096	0.529901	-0.236672	0.0353276	2.09888e-11	-0.000590089	0.00305181	0.84668	343088	0.4986	0.0053	0.0043	0.2188
rs61869325		10	70329904	MYPN	no	T	C	0.125597	-0.00126284	0.0106129	0.905282	-0.0320542	0.0576519	2.70312e-08	-0.00623265	0.00737857	0.398282	-0.211029	0.0769671	0.00611109	-0.00707394	0.00594973	0.234461	-0.23407	0.0664724	0.000429531	-0.00608812	0.00542648	0.261895	-0.293542	0.0679354	1.5546e-05	-0.00368433	0.00359002	0.304764	-0.00485853	0.00315982	0.124149	-0.242672	0.0534778	5.68762e-06	-0.0028068	0.0046101	0.542632	306950	0.1372	0.0023	0.0065	0.7259
rs12256103		10	75545251	ADK	no	G	A	0.717326	0.00306652	0.00778085	0.6935	-0.0105073	0.042282	0.0129539	0.00204569	0.00541969	0.705837	-0.129507	0.0564624	0.02181	0.0015082	0.00437213	0.730127	-0.118552	0.0487674	0.0150598	-3.4102e-05	0.00398873	0.993179	-0.0558248	0.0498289	0.262574	-0.00660483	0.00264035	0.012367	0.000402715	0.00231665	0.861995	-0.0922937	0.0392086	0.0185776	-0.000558751	0.00338548	0.86891	329855	0.6818	0.0012	0.0047	0.7992
rs1874150		10	75867633	ADK	no	T	C	0.272083	-0.00736167	0.00791195	0.35214	-0.0112549	0.0429822	0.00883269	-0.00250271	0.00549902	0.649024	-0.0791484	0.0573092	0.167258	-0.00271394	0.00443582	0.540656	-0.0952241	0.0494822	0.0543049	-0.00146766	0.00404621	0.716811	-0.154631	0.0505686	0.00222963	0.00419082	0.00267529	0.117233	-0.00186862	0.00235568	0.427641	-0.142628	0.0397628	0.000334622	-0.00169361	0.00343659	0.622141	343325	0.2978	0.0039	0.0047	0.4068
rs7096715		10	82195949	FAM213A	no	T	C	0.423662	-0.000822305	0.00711654	0.908011	-0.0133244	0.0386715	0.000570062	-0.00981788	0.00494516	0.0471075	-0.0417444	0.0514988	0.417603	-0.00989035	0.00398917	0.0131652	-0.0480447	0.044458	0.279842	-0.00953986	0.00363825	0.00873977	-0.0550369	0.045419	0.225606	-0.0132256	0.00240149	3.64537e-08	-0.00592038	0.0021188	0.00520337	-0.0857005	0.0357409	0.0164936	-0.00954663	0.00308754	0.00198845	343127	0.4192	-0.0051	0.0043	0.244
rs3127702		10	88935498	GLUD1	no	C	T	0.847988	-0.00806128	0.0098467	0.412971	-0.0130611	0.0535314	0.0146924	-0.00382519	0.00686406	0.577338	-0.0942806	0.0713773	0.186546	-0.00384506	0.00553528	0.487278	-0.111147	0.0616417	0.0713723	-0.00175287	0.00505118	0.728576	-0.102724	0.0629609	0.102775	-0.00306129	0.00334306	0.359816	-0.00255317	0.00293173	0.383823	-0.103586	0.0492796	0.0355533	-0.00289339	0.00426987	0.498007	301973	0.8444	0.0007	0.0064	0.9136
rs2185786		10	90232512	RNLS	no	T	C	0.605124	-0.000717457	0.0071968	0.92059	-0.0112855	0.0391108	0.00390816	-0.000954729	0.00501242	0.848939	-0.0983508	0.0521679	0.0593957	-0.000310326	0.00404236	0.938808	-0.102874	0.0450437	0.02238	-0.000334508	0.00368745	0.927719	-0.0954198	0.0460277	0.0381644	-0.00419885	0.00244157	0.0854817	-0.000527677	0.00214276	0.805481	-0.116737	0.0361905	0.00125714	-0.00200331	0.00312652	0.521687	343255	0.5672	0.0023	0.0043	0.5878
rs11186805		10	93797368	CYP26A1	no	G	A	0.624179	-0.00124575	0.00726715	0.863892	-0.0140667	0.039502	0.000369536	-0.00589816	0.00506217	0.243963	-0.0903665	0.0526876	0.0863231	-0.00696999	0.00408233	0.0877581	-0.0957736	0.0455042	0.0353172	-0.00709785	0.00372448	0.0566869	-0.10553	0.0464805	0.0231835	-0.00622287	0.0024645	0.0115699	-0.00394182	0.00216368	0.0684853	-0.129551	0.0365736	0.000396883	-0.00458109	0.00315927	0.147046	343177	0.6353	0.0095	0.0045	0.03389
rs2068888		10	94839642	CYP26A1	no	A	G	0.448584	-0.00123228	0.0070597	0.861432	-0.0229447	0.0383563	2.20919e-09	-0.00548829	0.00491297	0.263953	-0.237581	0.0511569	3.41858e-06	-0.00235607	0.0039633	0.552197	-0.246984	0.0441798	2.26902e-08	-0.00204734	0.00361553	0.571216	-0.267848	0.0451542	2.99939e-09	0.00127348	0.00239058	0.594235	-0.00247858	0.00210193	0.238323	-0.2662	0.0354706	6.17771e-14	-0.000871823	0.00306602	0.776143	340347	0.4507	-0.0018	0.0044	0.6913
rs943347		10	97278123	SORBS1	no	C	T	0.19414	0.0101097	0.00891826	0.256965	-0.00708719	0.0484555	0.143573	-0.0063785	0.00620153	0.303699	-0.0366969	0.0645955	0.569966	-0.00575909	0.0050041	0.249786	-0.043801	0.055781	0.432319	-0.00526638	0.00456366	0.248509	-0.0863016	0.0569938	0.12997	-0.00328315	0.00301289	0.275845	-0.00447771	0.00265529	0.0917325	-0.117674	0.0447999	0.00862346	-0.00522008	0.00386666	0.17701	340451	0.2269	-0.0079	0.0052	0.1286
rs284859		10	104573017	WBP1L	no	G	T	0.825194	0.00126316	0.00922146	0.891046	-0.0282752	0.0501196	1.68838e-08	-0.0038058	0.00642612	0.553691	-0.199219	0.0668162	0.00286817	-0.00281689	0.00518132	0.586674	-0.232451	0.0576941	5.60363e-05	-0.00154065	0.00472702	0.744482	-0.2739	0.0589336	3.35986e-06	-0.0022824	0.00312553	0.465242	-0.00191638	0.00274557	0.485184	-0.24	0.0463641	2.26405e-07	-0.00177174	0.0040083	0.658478	340178	0.7967	-0.0065	0.0054	0.2324
rs72830431		10	111951047	MXI1	no	A	G	0.0638401	-0.00837822	0.0144737	0.562685	-0.00772464	0.0786711	0.326155	-0.00503446	0.0100949	0.617981	-0.165709	0.104891	0.11415	-0.00230665	0.00814267	0.776963	-0.146476	0.0906083	0.105971	-0.00287151	0.00743262	0.699246	-0.0639776	0.0926676	0.489944	-0.00532275	0.00493134	0.280423	-0.00225523	0.00430935	0.600743	-0.288673	0.0725247	6.88426e-05	0.000790657	0.00628547	0.899897	342990	0.0624	-0.0147	0.0091	0.1046
rs6585310		10	116732726	TRUB1	no	A	G	0.414802	-0.0013217	0.0071192	0.852717	-0.0109188	0.0386901	0.00477149	-0.00314387	0.00495644	0.525886	-0.126006	0.0516215	0.0146495	-0.000846103	0.00399991	0.832473	-0.125832	0.0445889	0.0047725	-0.00165128	0.00364876	0.650868	-0.097373	0.0455509	0.0325441	-0.0041947	0.00240974	0.0817324	-0.00080009	0.00211965	0.70583	-0.101634	0.0358135	0.00454207	-0.00261508	0.00309476	0.398112	343172	0.4042	-0.0026	0.0044	0.5531
rs2095567		10	120248713	PRLHR	no	C	T	0.230569	-0.0219781	0.00843508	0.0091733	-0.00813282	0.0458371	0.0760176	-0.0236392	0.00587648	5.75724e-05	-0.0249035	0.0611121	0.683638	-0.0187163	0.00473787	7.80715e-05	-0.0259788	0.0527617	0.622451	-0.0192145	0.00432219	8.77278e-06	0.00493695	0.0539106	0.927034	-0.0205993	0.00286027	5.94199e-13	-0.010366	0.00251135	3.66686e-05	-0.0588111	0.0423584	0.165012	-0.0138255	0.00366232	0.000160003	307054	0.2726	-0.002	0.005	0.686
rs7088058		10	124149352	PLEKHA1	no	C	T	0.585735	0.00887761	0.00714339	0.213954	-0.012479	0.0388129	0.00130396	0.00444032	0.00497172	0.371797	-0.104345	0.0517882	0.0439242	0.00122629	0.00401015	0.75976	-0.109212	0.0447244	0.0146118	0.00206946	0.0036581	0.571585	-0.203789	0.0457101	8.26511e-06	0.00975627	0.00242128	5.59256e-05	-3.25404e-05	0.00212687	0.987793	-0.117782	0.0359059	0.00103715	0.0010736	0.00310291	0.729344	342658	0.6058	-0.0021	0.0044	0.6261
rs10430743		10	126456997	METTL10	no	G	T	0.573023	-0.0101823	0.00709813	0.15143	-0.0216009	0.0385708	2.14321e-08	-0.0107579	0.00494092	0.0294587	-0.153007	0.0514397	0.00293536	-0.00848474	0.0039864	0.0333039	-0.16028	0.0444174	0.000308072	-0.00853713	0.00363664	0.0188993	-0.191867	0.045379	2.35765e-05	-0.00653984	0.00240611	0.00656767	-0.00608815	0.00211333	0.00396689	-0.173503	0.0357065	1.17989e-06	-0.00502715	0.00308588	0.103297	343093	0.5427	-0.0064	0.0043	0.1331
rs1711667		10	131278410	MGMT	no	T	G	0.580975	-0.0155672	0.00710624	0.0284794	-0.0172225	0.0386146	8.19819e-06	-0.00537343	0.00494542	0.277239	-0.185465	0.0515177	0.000318325	-0.003486	0.00398839	0.3821	-0.189216	0.0444843	2.10541e-05	-0.00289981	0.00363789	0.425386	-0.221088	0.0454449	1.14544e-06	0.00145105	0.00240447	0.54619	-0.00307634	0.00211581	0.145955	-0.200927	0.0357296	1.87325e-08	-0.00327291	0.00308648	0.288963	340451	0.5963	0.0047	0.0045	0.2904
rs4930319	decline	11	65555458	OVOL1	yes	C	G	0.342684	-0.0125808	0.00741236	0.0896472	-0.024912	0.0402683	6.16624e-10	-0.0121633	0.005154	0.0182774	-0.190449	0.0536792	0.000388465	-0.0122382	0.00415782	0.00324675	-0.192321	0.0463557	3.34373e-05	-0.0115674	0.00379271	0.00228959	-0.177108	0.0473531	0.000183951	-0.0153875	0.00250403	7.99422e-10	-0.00789155	0.00220686	0.00034912	-0.174054	0.0372034	2.89251e-06	-0.0139876	0.00321409	1.34977e-05	343131	0.3391	-0.0149	0.0045	0.0009931
rs117739035		11	408174	SIGIRR	no	T	G	0.0362644	-0.0293897	0.0187773	0.117545	-0.0415018	0.102107	4.81465e-05	-0.0167893	0.0130831	0.199395	-0.275371	0.13616	0.0431366	-0.0180338	0.0105518	0.0874388	-0.298033	0.117614	0.011278	-0.016631	0.00962722	0.0840809	-0.270455	0.120101	0.0243291	-0.0226896	0.00634528	0.000349148	-0.01189	0.00559066	0.0334415	-0.327673	0.0943326	0.000513638	-0.0122239	0.00818152	0.135155	288034	0.0467	0.0007	0.0115	0.9492
rs11564722		11	2178330	INS-IGF2	no	C	T	0.761541	-0.000974447	0.00834551	0.907048	-0.0356953	0.0453447	3.51312e-15	0.00465219	0.0058076	0.423103	-0.396223	0.0604166	5.47083e-11	0.00403897	0.00468503	0.388634	-0.38817	0.0521642	1.00198e-13	0.00304429	0.00427381	0.476272	-0.367679	0.0532841	5.20013e-12	0.00379301	0.00282543	0.179448	0.000274868	0.00248477	0.911917	-0.373429	0.0419175	5.2063e-19	0.00308456	0.00362656	0.395022	300357	0.7761	-0.0044	0.0056	0.4342
rs233436		11	2794902	KCNQ1	no	G	C	0.1806	-0.00174468	0.00912889	0.848435	-0.0225966	0.0495939	5.20944e-06	-0.00989536	0.00635874	0.119667	-0.0945652	0.0662406	0.15341	-0.012781	0.00512867	0.0127012	-0.0988443	0.0572179	0.0840789	-0.0128952	0.00467949	0.00585779	-0.0884743	0.0584834	0.130329	-0.0173566	0.00309586	2.06649e-08	-0.00750366	0.00271794	0.00576691	-0.17819	0.0459919	0.000106932	-0.01045	0.00396983	0.0084802	342138	0.1891	0.0049	0.0055	0.3744
rs81205		11	2798804	KCNQ1	no	C	A	0.462919	0.00438916	0.0071863	0.541354	-0.0177875	0.039042	5.21796e-06	0.00212358	0.00499958	0.671019	-0.159042	0.0520382	0.00224171	0.000103672	0.00403395	0.979497	-0.16284	0.0449531	0.000291941	0.00055001	0.0036806	0.881211	-0.198526	0.0459559	1.56147e-05	0.00360008	0.00243441	0.139186	-0.000927647	0.00213963	0.664612	-0.204439	0.0361173	1.51202e-08	0.000209942	0.00312218	0.946389	300426	0.4559	0.0032	0.0046	0.4835
rs1056819		11	2949861	KCNQ1	no	T	C	0.180755	-0.0233887	0.00919919	0.011008	-0.00168481	0.0499943	0.736117	-0.0125496	0.00640434	0.0500502	-0.00623457	0.0666721	0.925498	-0.00879741	0.00516871	0.088748	-0.00505177	0.0575887	0.930098	-0.00912912	0.00471623	0.0529081	0.0492595	0.058869	0.402725	-0.0121407	0.00311886	9.91573e-05	-0.0047934	0.00273897	0.0801082	-0.0761311	0.0461964	0.0993569	-0.00707167	0.00399662	0.0768263	340347	0.2055	0.0042	0.0055	0.4467
rs434320		11	5575976	OR52H1	no	C	T	0.743668	-0.00297633	0.00804157	0.711295	-0.0186217	0.0437012	2.03513e-05	-0.00825187	0.0055947	0.14023	-0.16506	0.0583079	0.00464359	-0.00726438	0.00451482	0.107617	-0.170392	0.0503598	0.000715853	-0.00679829	0.00411885	0.0988361	-0.133243	0.0514749	0.00963985	-0.00969587	0.00272928	0.000381555	-0.0046234	0.00239425	0.0534795	-0.238054	0.0403914	3.78287e-09	-0.00284972	0.00349223	0.414491	343340	0.7067	-0.0017	0.0047	0.7154
rs61327861		11	8040323	TUB	no	A	G	0.12734	-0.015543	0.0105957	0.142401	-0.0260471	0.0575537	6.02412e-06	-0.0145806	0.00736954	0.0478756	-0.198159	0.0767825	0.00985887	-0.00978584	0.0059499	0.100033	-0.216607	0.0663139	0.00108953	-0.00912111	0.00542577	0.0927507	-0.294195	0.0677075	1.39272e-05	-0.00128849	0.00357439	0.71849	-0.00626346	0.00315471	0.0470988	-0.236538	0.0530018	8.09259e-06	-0.00772752	0.00458754	0.0920943	303048	0.136	-0.0194	0.0065	0.002978
rs61878123		11	9734173	SBF2	no	G	A	0.731612	-0.0111668	0.00793484	0.159336	-0.0034372	0.0431264	0.425449	1.15645e-05	0.00553702	0.998334	0.0100605	0.0576115	0.861373	-0.0041704	0.00446363	0.350147	0.00639494	0.0497653	0.897752	-0.00305841	0.00407271	0.452682	0.012537	0.0508182	0.805138	-0.00602604	0.00269223	0.0252013	-0.00297318	0.0023625	0.208217	-0.0451885	0.0399274	0.257733	-0.00233896	0.0034505	0.49786	303151	0.7374	-0.0031	0.0051	0.5485
rs75248620		11	9909127	SBF2	no	G	A	0.915893	0.00746976	0.0127956	0.559373	-0.0162735	0.0695324	0.0192635	-0.00954402	0.00890989	0.284094	-0.1761	0.092958	0.058174	-0.00746073	0.00718829	0.299318	-0.16612	0.0802873	0.0385408	-0.00881231	0.00655563	0.178874	-0.169823	0.0820271	0.0384225	-0.00645841	0.00434229	0.136928	-0.00543871	0.00380971	0.153412	-0.206921	0.0642748	0.00128514	-0.00759678	0.00555948	0.171797	305125	0.9204	0.0041	0.0083	0.6184
rs55842281		11	15879946	SOX6	no	A	G	0.354767	0.012867	0.00740257	0.0821818	-0.0164228	0.0402283	4.45935e-05	0.00309475	0.00515405	0.548207	-0.198323	0.0535935	0.000215278	0.00245096	0.0041574	0.5555	-0.202178	0.0462754	1.24887e-05	0.00210633	0.00379325	0.578701	-0.171124	0.0472871	0.000295994	-0.000892331	0.00250712	0.721902	0.000946147	0.00220404	0.667722	-0.171745	0.0371846	3.86343e-06	0.00105788	0.00321738	0.742305	307054	0.3818	-0.0061	0.0046	0.1849
rs4757483		11	17025712	PLEKHA7	no	A	G	0.641728	0.00892	0.00733253	0.223798	-0.010783	0.039844	0.00680427	0.00562132	0.00510052	0.270417	-0.160093	0.05312	0.00258054	0.00525874	0.00411407	0.201169	-0.159143	0.0458741	0.000522286	0.00573577	0.00375356	0.126492	-0.209373	0.0468853	7.98694e-06	0.0127692	0.00248392	2.73688e-07	0.00223614	0.00218317	0.305714	-0.189049	0.0368272	2.84791e-07	0.0103547	0.0031838	0.00114489	343312	0.6539	-0.0043	0.0045	0.3436
rs55733296		11	30754837	DCDC5	no	A	G	0.0383461	-0.0243351	0.0182404	0.182162	-0.0959147	0.0989858	3.38323e-22	-0.0302244	0.0126396	0.0167929	-0.892327	0.130995	9.68035e-12	-0.0183515	0.0101977	0.0719318	-0.906181	0.112988	1.06349e-15	-0.0221722	0.00930171	0.0171423	-0.763028	0.115578	4.06954e-11	-0.0490677	0.00610406	9.09967e-16	-0.0147931	0.00543073	0.0064511	-0.863791	0.0912768	3.01114e-21	-0.0157762	0.00790725	0.0460269	256952	0.0402	-0.034	0.0127	0.007305
rs3925584		11	30760335	DCDC5	no	T	C	0.545332	-0.0169932	0.00703058	0.0156483	-0.0365506	0.0381867	1.06806e-21	-0.010992	0.00488999	0.024587	-0.301764	0.0509547	3.18615e-09	-0.0110382	0.00394643	0.00515852	-0.312828	0.0439953	1.1612e-12	-0.00990318	0.00359885	0.00592826	-0.358737	0.0449366	1.43228e-15	-0.00558799	0.00237912	0.0188358	-0.00731229	0.00209322	0.00047719	-0.378685	0.0353752	9.82298e-27	-0.00783154	0.00305601	0.0103877	339594	0.5662	-0.0034	0.0044	0.4388
rs62618693		11	32956492	QSER1	no	C	T	0.954701	0.020682	0.0169142	0.221421	-0.0120588	0.0920547	0.190211	-0.00721328	0.0118351	0.542205	-0.0535107	0.122932	0.663354	-0.00595573	0.00954387	0.532604	-0.0324196	0.10624	0.760249	-0.00990641	0.00871865	0.255861	0.0550649	0.108591	0.612096	-0.0244203	0.00580434	2.58521e-05	-0.00347102	0.005036	0.490673	-0.124884	0.0851705	0.142572	-0.00675533	0.00737745	0.35984	330217	0.9609	0.009	0.0116	0.4382
rs4434960		11	47454551	SLC39A13	no	T	A	0.388715	-0.0149603	0.00720608	0.0378901	-0.00856688	0.0391483	0.0286482	-0.014005	0.00501102	0.00519329	-0.0695014	0.0521543	0.182662	-0.0106434	0.00404416	0.00849462	-0.0740194	0.0450299	0.100223	-0.0110724	0.00368905	0.00268759	-0.070467	0.0460061	0.125601	-0.00940114	0.0024364	0.000114038	-0.00598548	0.00214549	0.00527489	-0.122113	0.0361709	0.000735626	-0.00716538	0.00312937	0.0220382	343334	0.369	-0.0009	0.0044	0.8473
rs11246606		11	51515460	OR4C46	no	T	C	0.168656	0.00306032	0.00936078	0.743721	-0.00930185	0.0508511	0.0673666	-0.00289877	0.00651006	0.656121	-0.0401575	0.0677777	0.553525	-0.00532311	0.0052551	0.311089	-0.0333159	0.0585243	0.569176	-0.00650896	0.00479251	0.174417	-0.0284467	0.0597812	0.634184	-0.00939955	0.00316156	0.00294835	-0.00321081	0.00278704	0.249303	-0.0948285	0.047034	0.0437834	-0.00565542	0.00406568	0.164222	306950	0.1694	0.0043	0.006	0.4701
rs7105587		11	55343517	TRIM48	no	A	G	0.173354	-0.00112552	0.00926959	0.903358	-0.00893322	0.0503561	0.0760638	-0.00483497	0.00644849	0.453386	-0.0304753	0.0671141	0.649771	-0.00625589	0.0052042	0.229332	-0.0246123	0.0579528	0.671059	-0.00769887	0.00474662	0.104812	-0.006633	0.0592026	0.910793	-0.0121665	0.00313144	0.00010222	-0.00365064	0.00275989	0.18592	-0.0952406	0.0465715	0.0408521	-0.00594455	0.00402712	0.139911	342516	0.1727	0.0017	0.0057	0.767
rs7117020		11	57499655	MIR130A	no	T	G	0.54884	0.00430329	0.00705711	0.542008	-0.012785	0.0383509	0.000857251	0.00228701	0.00491309	0.64158	-0.133381	0.051162	0.00913441	0.003401	0.0039645	0.390969	-0.14335	0.0441878	0.00117847	0.00397317	0.00361665	0.271955	-0.196248	0.0451662	1.39321e-05	0.00918847	0.00239657	0.000126075	0.00154958	0.00210116	0.460828	-0.148508	0.0355279	2.91593e-05	-0.000282334	0.00306969	0.926718	343339	0.5838	-0.0008	0.0043	0.8567
rs34400381		11	65143892	OVOL1	no	G	A	0.965368	-0.00353396	0.0190796	0.853055	-0.0565179	0.103677	5.00648e-08	0.00503254	0.0132719	0.70455	-0.661932	0.138249	1.68685e-06	0.00594058	0.0106983	0.578701	-0.638198	0.11944	9.14164e-08	0.00445406	0.00976361	0.648254	-0.53694	0.122059	1.08792e-05	-0.00276958	0.0064402	0.667162	-0.000222256	0.00568071	0.968791	-0.70283	0.0964392	3.16189e-13	0.00831817	0.00832761	0.31786	325974	0.9588	0.0103	0.0116	0.3743
rs7126281		11	68910223	TPCN2	no	C	G	0.710567	-0.00978803	0.00776239	0.207327	-0.0172552	0.0421882	4.31512e-05	-0.00573184	0.00540521	0.288951	-0.19449	0.0562876	0.000549915	-0.00323727	0.00435844	0.457628	-0.188042	0.0486008	0.000109272	-0.0044068	0.00397559	0.267662	-0.171913	0.0496474	0.00053492	-0.00347638	0.00263112	0.186416	-0.0024019	0.00231116	0.298683	-0.184426	0.0390385	2.31181e-06	-0.00290955	0.00337326	0.388396	343267	0.7141	0.0049	0.0048	0.3048
rs61882187		11	69188078	TPCN2	no	T	C	0.705075	0.00800564	0.00783001	0.306579	-0.0167958	0.0425428	7.88475e-05	5.06155e-05	0.00544439	0.992582	-0.189428	0.0567585	0.000845803	-0.000527717	0.00439479	0.904422	-0.187507	0.0490352	0.000131392	-0.000517545	0.00400857	0.897271	-0.171641	0.0500944	0.000611855	-0.000399363	0.00264896	0.880164	-0.000896611	0.00233129	0.700536	-0.190306	0.0393727	1.34282e-06	0.000664184	0.00339868	0.845061	303909	0.6843	-0.0011	0.0049	0.8247
rs2186797		11	70007770	ANO1	no	C	T	0.067652	0.013067	0.0139419	0.348634	-0.0212207	0.0757437	0.00508493	0.00658318	0.00968067	0.496485	-0.195441	0.100872	0.0526864	0.00104086	0.00781719	0.894075	-0.183315	0.0871318	0.0353898	6.27832e-05	0.00713095	0.992975	-0.134918	0.0890469	0.129739	-0.0073495	0.00469627	0.117591	-0.000408088	0.00415105	0.921687	-0.237674	0.0702204	0.000712723	0.0034384	0.00606884	0.571009	296315	0.0573	0.0026	0.0099	0.7937
rs2008476		11	75470813	DGAT2	no	T	C	0.0938651	-0.0129023	0.0120863	0.28574	-0.0120187	0.0656626	0.0671965	-0.0322343	0.00840116	0.000124661	0.000129028	0.0875632	0.998824	-0.0275948	0.00678286	4.73816e-05	0.00899939	0.0756216	0.905271	-0.0297709	0.00618584	1.48999e-06	0.0750214	0.0772595	0.331533	-0.0360779	0.00408937	1.12218e-18	-0.0153457	0.00359834	2.00336e-05	-0.0901017	0.0607242	0.137868	-0.0171889	0.00524747	0.00105434	225395	0.1116	0.0033	0.0077	0.6698
rs4945268		11	78037936	GAB2	no	T	C	0.841415	-0.0156428	0.00959163	0.102918	-0.0191683	0.052117	0.000235204	-0.00360984	0.00667718	0.588769	-0.109495	0.0695706	0.115521	-0.00716306	0.00538714	0.183633	-0.105043	0.0600813	0.0804051	-0.00724889	0.00491359	0.140141	-0.104953	0.0613735	0.0872548	-0.0106834	0.00324984	0.0010114	-0.00498775	0.00285578	0.0807184	-0.138913	0.0483164	0.0040399	-0.00370372	0.00417342	0.374835	343295	0.8421	-0.0117	0.006	0.05023
rs1042752		11	111223111	POU2AF1	no	G	A	0.463808	-0.00596213	0.00704119	0.397136	-0.0214255	0.0382503	2.13012e-08	-0.0109558	0.00489781	0.0252956	-0.203531	0.0509585	6.49954e-05	-0.00767705	0.00395056	0.051984	-0.202483	0.0440028	4.1958e-06	-0.00886173	0.00360435	0.0139482	-0.177326	0.0449564	8.00247e-05	-0.0102728	0.00238073	1.59621e-05	-0.00494401	0.00209639	0.0183581	-0.147765	0.0353523	2.91901e-05	-0.00591713	0.00305601	0.0528412	343307	0.4434	-0.0093	0.0043	0.03018
rs665731		11	114032484	ZBTB16	no	T	C	0.189662	0.00612008	0.00901153	0.497051	-0.0111	0.0489649	0.0233954	0.0111962	0.00627069	0.0741853	-0.145038	0.0653918	0.0265577	0.00701831	0.0050621	0.165614	-0.127243	0.056469	0.0242397	0.00660024	0.00461618	0.152775	-0.116373	0.0577292	0.0438173	0.00768281	0.00306813	0.0122774	0.00313588	0.00268306	0.242499	-0.169111	0.0454153	0.00019641	0.00177264	0.00391603	0.650792	328963	0.1852	-0.001	0.006	0.8605
rs11217089		11	118789878	USP2-AS1	no	G	C	0.898456	-0.00222907	0.0118048	0.850229	-0.0192102	0.0641546	0.00275068	-0.000954361	0.00822732	0.907653	-0.208743	0.0855594	0.0146992	-0.000699569	0.00663241	0.915997	-0.191027	0.0738581	0.00969938	-0.00328831	0.00604961	0.586746	-0.142402	0.075419	0.0590073	-0.00594051	0.00399655	0.137171	-0.000963664	0.00351474	0.783948	-0.211466	0.0593903	0.000370064	4.08733e-05	0.00512914	0.993642	209804	0.8828	0.0014	0.0122	0.9086
rs2509851		11	118966780	USP2-AS1	no	C	A	0.37022	0.00218303	0.00727782	0.764211	-0.00861873	0.0395317	0.0292436	0.00439173	0.00505705	0.385157	-0.115211	0.0527149	0.0288511	0.00360456	0.00408176	0.377189	-0.104214	0.0455253	0.0220725	0.00291607	0.00372245	0.43341	-0.0510009	0.0465121	0.272858	-0.00164796	0.00245537	0.502115	0.00153354	0.00216687	0.47912	-0.122205	0.0365687	0.000832519	0.00221558	0.00315891	0.48307	343237	0.3781	0.0063	0.0044	0.1556
rs952151		11	121658512	SORL1	no	A	G	0.23761	-0.00990208	0.00824288	0.229641	-0.0137119	0.0447848	0.00220094	-0.0146049	0.00573684	0.0109035	-0.0718003	0.0597655	0.229612	-0.0135385	0.00462797	0.0034412	-0.066428	0.0516018	0.197985	-0.013564	0.00421951	0.00130657	-0.0581665	0.0526798	0.269528	-0.0157597	0.00278814	1.58272e-08	-0.00849845	0.00245413	0.00053449	-0.119624	0.0414455	0.00389842	-0.00871753	0.00357972	0.014882	342906	0.2253	-0.0028	0.0052	0.5966
rs1945397		11	122598602	UBASH3B	no	G	A	0.436315	-0.000261925	0.00709002	0.970531	-0.00747348	0.038527	0.0524056	-0.00211261	0.00493688	0.668707	-0.0293428	0.0513723	0.567879	-0.00399104	0.00398097	0.316089	-0.044943	0.0443539	0.310927	-0.00249839	0.00363137	0.491454	-0.0652569	0.0453051	0.149759	-0.00307492	0.00239916	0.199961	-0.00206374	0.00211096	0.328257	-0.0290453	0.0356964	0.415831	-0.00470161	0.00308446	0.127438	343014	0.4005	-0.0046	0.0044	0.2888
rs12575164		11	128349430	ETS1	no	T	C	0.7796	-0.00643485	0.00850583	0.449337	-0.0199421	0.0462262	1.60405e-05	-0.00688591	0.00592276	0.244987	-0.16564	0.0616037	0.007172	-0.00332679	0.00477717	0.486183	-0.179889	0.0532148	0.000723877	-0.00283176	0.00436095	0.516117	-0.152374	0.0544141	0.0051065	-0.00919051	0.00288939	0.00146884	-0.00273903	0.0025325	0.279453	-0.162186	0.0426886	0.000145156	-0.00323861	0.00369039	0.380172	343325	0.7816	-0.0025	0.0052	0.6243
rs3782867		12	335434	SLC6A13	no	G	C	0.172033	-0.0071666	0.00959352	0.455049	-0.0147751	0.0521405	0.0046018	-8.55178e-05	0.00667494	0.989778	-0.120517	0.0695182	0.08299	-0.000844203	0.00538339	0.87539	-0.125821	0.0600351	0.036102	-0.00116849	0.00491152	0.811952	-0.15401	0.0613579	0.0120729	0.000869756	0.0032497	0.788975	-0.00110679	0.00285635	0.6984	-0.145218	0.0482825	0.00263285	-0.0010705	0.00417086	0.797439	295566	0.1636	0.0061	0.0065	0.3493
rs11062102		12	348785	SLC6A13	no	C	T	0.662129	0.00501625	0.00742198	0.499127	-0.0279229	0.0403216	4.37525e-12	0.000870822	0.00516654	0.866151	-0.267236	0.0537214	6.55218e-07	-0.000769222	0.00416358	0.853425	-0.26378	0.0463776	1.29018e-08	-0.000706503	0.00379941	0.852484	-0.200276	0.0474101	2.39737e-05	-0.00709342	0.00251278	0.00475873	-0.00160984	0.0022098	0.466307	-0.327205	0.0372993	1.76192e-18	0.00150684	0.00322395	0.640222	343121	0.653	0.0065	0.0045	0.1471
rs34117451		12	3232674	TSPAN9	no	T	C	0.165845	-0.00215446	0.00945423	0.819737	-0.021342	0.0513781	3.27016e-05	0.0015835	0.00658749	0.810036	-0.201184	0.068654	0.0033859	0.00258558	0.00531137	0.626401	-0.204111	0.0592899	0.000576314	0.00225785	0.00484488	0.641196	-0.284395	0.0605741	2.66759e-06	0.00959727	0.00320998	0.00279145	-1.48188e-05	0.00281488	0.9958	-0.240845	0.0476624	4.3495e-07	0.00477293	0.00411345	0.245919	343286	0.1686	-0.0041	0.0058	0.4831
rs7953798		12	3351844	TSPAN9	no	T	G	0.0879968	-0.00719947	0.0125319	0.565637	-0.0249821	0.0681272	0.000245518	-0.00394221	0.00873407	0.651731	-0.335197	0.090786	0.000222455	-0.00160933	0.00704996	0.819433	-0.326968	0.0784125	3.04969e-05	-0.00115295	0.00643164	0.857732	-0.322555	0.0801561	5.72138e-05	0.00465636	0.00425906	0.27427	-0.00241731	0.00373122	0.517076	-0.414314	0.0627418	4.02623e-11	0.00413567	0.0054355	0.446739	343201	0.0809	0.0087	0.0082	0.2876
rs11062596		12	3367761	TSPAN9	no	T	A	0.0909668	0.00279722	0.0121974	0.818613	-0.043777	0.0662215	3.83774e-11	-0.0041675	0.00845828	0.622217	-0.419261	0.0881939	1.99825e-06	-0.00340856	0.00682464	0.617464	-0.412079	0.0761391	6.23505e-08	-0.00465151	0.00622311	0.454788	-0.322049	0.0777955	3.47887e-05	-0.0152725	0.00409759	0.000193629	-0.00389814	0.0036316	0.283096	-0.419243	0.0611841	7.29503e-12	-0.000789852	0.00529171	0.881347	306950	0.1203	0.0011	0.0074	0.8849
rs16930370		12	3387697	TSPAN9	no	C	T	0.17293	-0.00629754	0.00929098	0.497892	-0.0325475	0.0504981	1.15725e-10	-0.0027918	0.00646849	0.666033	-0.363402	0.0673456	6.82561e-08	0.00272333	0.00521902	0.601804	-0.360414	0.0581503	5.73385e-10	0.00196554	0.00476089	0.679717	-0.322329	0.0594123	5.79139e-08	0.000941953	0.00315283	0.76512	-0.000587974	0.00276627	0.831678	-0.401336	0.046777	9.57339e-18	0.00362686	0.0040473	0.370191	340451	0.174	0.0062	0.0058	0.2818
rs11063193		12	4591100	C12orf4	no	C	T	0.123602	0.0149408	0.010702	0.162694	-0.0228576	0.0581729	8.52462e-05	0.00952547	0.00744477	0.200729	-0.259033	0.0775115	0.000832462	0.00735102	0.00600384	0.220809	-0.28688	0.0669701	1.83915e-05	0.0103337	0.00548087	0.0593754	-0.317595	0.0684509	3.49011e-06	0.0140176	0.00363719	0.000116227	0.00398278	0.00318639	0.211325	-0.189168	0.0537131	0.000428698	0.00247736	0.00464369	0.593695	341516	0.1355	0.0023	0.0063	0.7146
rs11616030		12	12210001	BCL2L14	no	A	C	0.913635	0.00939088	0.0125258	0.453423	-0.0153721	0.0680742	0.0239385	-0.0153932	0.0087274	0.0777713	-0.127799	0.0908889	0.159696	-0.0114818	0.00703997	0.102905	-0.126839	0.0784974	0.106132	-0.012724	0.00642042	0.0475035	-0.132653	0.0801726	0.0980095	-0.0118575	0.00424448	0.00521209	-0.00736496	0.00372935	0.0482856	-0.228982	0.0630481	0.00028146	-0.00845143	0.00545532	0.121332	302699	0.8977	-0.0096	0.0074	0.1993
rs10846156		12	15321921	RERG	no	T	G	0.797967	0.000457769	0.0087547	0.958299	-0.0271259	0.047567	1.18162e-08	0.00146505	0.00609076	0.809915	-0.327328	0.0634913	2.5342e-07	0.00365867	0.00491327	0.456484	-0.327496	0.0548402	2.351e-09	0.0041618	0.00448131	0.353045	-0.377759	0.056034	1.56991e-11	0.00990982	0.0029644	0.00082896	-0.000533078	0.0026066	0.837955	-0.368832	0.044078	5.91115e-17	0.00413422	0.00380773	0.277594	343193	0.7982	-0.0051	0.0053	0.3368
rs60691990		12	20368269	LOC100506393	no	T	C	0.657517	-0.00817997	0.0074347	0.271229	-0.0143404	0.0404055	0.000386626	-0.00299074	0.00517108	0.563023	-0.181347	0.0539771	0.000780551	-0.00298355	0.00417376	0.474712	-0.178159	0.0466261	0.000132959	-0.00331852	0.00380649	0.383315	-0.153356	0.0476223	0.00128093	-0.00410811	0.00252005	0.103066	-0.0022081	0.00221359	0.318513	-0.119411	0.0374021	0.00141011	-0.00360362	0.00322712	0.264138	296501	0.678	-0.005	0.0049	0.3076
rs2634675		12	48740855	ZNF641	no	G	A	0.552966	-0.00893752	0.00707068	0.206223	-0.0188315	0.0384319	9.59445e-07	-0.00645362	0.00493116	0.190625	-0.16504	0.0512852	0.0012909	-0.00332188	0.00397419	0.403233	-0.175796	0.0442825	7.19442e-05	-0.00322627	0.00362563	0.373548	-0.162687	0.0452177	0.0003209	-0.0062526	0.00239594	0.00906334	-0.00257088	0.00210521	0.222011	-0.161855	0.0355607	5.32947e-06	-0.00200399	0.00307386	0.514437	343142	0.5351	0.0035	0.0043	0.4105
rs7966357		12	51209838	FAIM2	no	G	C	0.3592	0.00775857	0.00732825	0.289729	-0.0104832	0.0398208	0.00847434	0.00494888	0.00509413	0.331308	-0.120097	0.0530411	0.023562	0.00258121	0.00410888	0.529872	-0.10789	0.0458067	0.0185078	0.00119742	0.00374932	0.749447	-0.102445	0.0468153	0.0286506	0.00075052	0.00247791	0.761978	0.00125919	0.0021819	0.563867	-0.129767	0.0367737	0.000417559	0.00288848	0.00317844	0.363471	343141	0.3275	0.0013	0.0046	0.7751
rs2277383		12	52314388	ACVRL1	no	G	T	0.112656	-0.0144202	0.0111715	0.196772	-0.018452	0.0606853	0.00236146	-0.00393301	0.00776487	0.612497	-0.255539	0.0808282	0.00156998	-0.000144637	0.00626916	0.981594	-0.252156	0.069807	0.000303722	-0.000168494	0.00571991	0.9765	-0.192064	0.0713547	0.00710977	-0.00321951	0.00377627	0.393901	-0.00167337	0.00332618	0.614902	-0.221283	0.0559559	7.6691e-05	-0.000119281	0.00484314	0.980351	340347	0.1119	-0.0108	0.007	0.1259
rs2682323		12	53363015	ATF7	no	A	C	0.399741	0.000436287	0.00716457	0.951443	-0.0210582	0.0389304	6.34061e-08	-0.000532609	0.00498533	0.91492	-0.191262	0.0518341	0.000224461	-0.000956982	0.00402134	0.8119	-0.197077	0.0447502	1.06375e-05	-0.000256985	0.00366903	0.944161	-0.204509	0.045721	7.71765e-06	-0.00176404	0.00242244	0.466487	-0.00184916	0.00213316	0.386017	-0.169683	0.0360157	2.46221e-06	-0.00139969	0.00311277	0.652956	343267	0.3807	-0.0052	0.0045	0.2466
rs11170630		12	54040410	ATF7	no	C	G	0.838415	-0.013502	0.00952207	0.156203	-0.0125962	0.0517314	0.0148962	-0.00584184	0.00661675	0.377299	-0.143365	0.0689916	0.0377114	-0.00526956	0.00533937	0.323681	-0.12258	0.0595862	0.039669	-0.00700798	0.00486985	0.150137	-0.0931372	0.0608996	0.126177	-0.00757627	0.00321639	0.018497	-0.00363003	0.00283508	0.200408	-0.126118	0.0479523	0.00853712	-0.00629211	0.0041378	0.128351	341166	0.8475	-0.002	0.006	0.7358
rs2657880		12	56863770	R3HDM2	no	C	G	0.182239	0.017377	0.00911081	0.0564842	-0.0148417	0.0495192	0.00272543	0.0124133	0.00634988	0.0505996	-0.194407	0.0660986	0.00327041	0.012021	0.00511894	0.0188587	-0.208914	0.0570758	0.000252017	0.0124863	0.00466997	0.00750185	-0.222583	0.0583118	0.000135058	0.0134113	0.00309166	1.43867e-05	0.00581481	0.00271262	0.0320654	-0.21293	0.0457311	3.22418e-06	0.00707875	0.00395343	0.0733693	342429	0.1594	0.0004	0.0059	0.9505
rs2277339		12	57146069	R3HDM2	no	T	G	0.896346	0.0120365	0.0115802	0.298621	-0.0193804	0.0629065	0.00206462	0.0166083	0.00804375	0.0389486	-0.274514	0.0839101	0.00107	0.0139238	0.00649308	0.0320019	-0.287519	0.0724814	7.28755e-05	0.0160097	0.00592285	0.00687155	-0.379534	0.0740478	2.96924e-07	0.0246559	0.00390529	2.72974e-10	0.00595595	0.00344784	0.0840895	-0.273624	0.0579203	2.31229e-06	0.00645924	0.00501385	0.19765	290576	0.8958	0.006	0.0076	0.4302
rs73119306		12	57826982	R3HDM2	no	A	G	0.756776	-0.00875293	0.00817529	0.284326	-0.0294635	0.044422	3.30844e-11	-0.013571	0.00568943	0.0170666	-0.233397	0.0592873	8.26552e-05	-0.0100247	0.00459026	0.0289701	-0.255342	0.0512154	6.18196e-07	-0.00916989	0.00418776	0.0285483	-0.271895	0.05233	2.04029e-07	-0.00668778	0.00277509	0.0159555	-0.00619005	0.00243405	0.010988	-0.238337	0.0411687	7.07983e-09	-0.00580508	0.00355367	0.102355	332485	0.718	-0.0027	0.0049	0.5835
rs4257020		12	65965572	LOC100507065	no	T	C	0.712961	-0.00658482	0.00776785	0.396605	-0.0146428	0.0422191	0.000523932	-0.0135693	0.00541128	0.0121571	-0.0935406	0.0563191	0.0967359	-0.0088418	0.00436462	0.0427885	-0.0926385	0.0486317	0.056795	-0.0100789	0.003981	0.0113507	-0.108094	0.0496688	0.029534	-0.0100962	0.00263156	0.000124762	-0.00591318	0.00231273	0.0105652	-0.134119	0.0391228	0.000607822	-0.00476804	0.00337866	0.158181	343170	0.7291	0.0028	0.0048	0.5684
rs1184743		12	67726936	CAND1	no	A	T	0.343407	0.00082203	0.00739653	0.911508	-0.00875292	0.0401824	0.0293853	-0.00672796	0.00514085	0.19063	-0.0781172	0.0535979	0.144991	-0.00598661	0.0041493	0.149079	-0.0715303	0.046282	0.122219	-0.00628482	0.00378379	0.096718	-0.0343535	0.0472803	0.467477	-0.0104361	0.00249948	2.97628e-05	-0.00445751	0.00220219	0.0429592	-0.0713029	0.0372315	0.0554781	-0.00604165	0.00321505	0.0602218	343272	0.3597	-0.0054	0.0045	0.224
rs1275609		12	76271183	PHLDA1	no	G	A	0.680064	0.000210839	0.00761976	0.977925	-0.0106397	0.0413872	0.0101479	-0.00478511	0.00529671	0.36631	-0.0928992	0.0551652	0.0921812	-0.00316776	0.00427503	0.4587	-0.089537	0.0476446	0.0602097	-0.00312289	0.0038999	0.42327	-0.0929931	0.0486872	0.0561331	-0.00379627	0.00257585	0.140537	-0.00227892	0.00226868	0.315132	-0.115295	0.0382652	0.00258679	-0.000691669	0.00330695	0.834326	307054	0.6605	-0.0032	0.0047	0.4926
rs11109717		12	78811781	NAV3	no	T	C	0.693409	0.00264351	0.00766251	0.7301	-0.0153135	0.0416415	0.000235642	-0.00134995	0.00533051	0.800076	-0.15763	0.0555899	0.00457504	0.000399131	0.00430205	0.926081	-0.160292	0.0480099	0.000841801	-0.000492828	0.0039239	0.900051	-0.112707	0.0490441	0.0215585	-0.00592093	0.00259218	0.0223627	-0.00070737	0.00228142	0.756518	-0.167528	0.0385437	1.38437e-05	-0.00150895	0.00332924	0.650375	343147	0.6967	-0.0057	0.0047	0.2243
rs10862375		12	82254809	PPFIA2	no	C	G	0.28289	-0.00770204	0.00781714	0.32449	-0.0118514	0.042472	0.00526475	0.000360385	0.0054328	0.947111	-0.151206	0.0566122	0.00756571	0.000155807	0.00438281	0.971642	-0.146067	0.0488721	0.00280157	0.00011429	0.00399643	0.977185	-0.143463	0.0499156	0.00405194	0.00131725	0.00263649	0.61734	-0.000739589	0.00232746	0.750663	-0.157658	0.0392974	6.02491e-05	-0.000535716	0.00339598	0.874654	343297	0.2628	-0.002	0.0049	0.6778
rs2053196		12	93962959	SOCS2	no	C	T	0.205842	-0.00490972	0.0087015	0.572593	-0.0149813	0.0472818	0.0015325	-0.0093317	0.00605111	0.123041	-0.131665	0.0629515	0.0364824	-0.00841436	0.00488189	0.0847848	-0.144407	0.0543405	0.00787441	-0.00813026	0.00445283	0.0678726	-0.131375	0.055512	0.0179531	-0.00804974	0.0029385	0.00615509	-0.00467321	0.00259074	0.0712621	-0.159518	0.0436212	0.000255352	-0.00454264	0.0037759	0.228955	340451	0.2139	0.0017	0.0053	0.7565
rs3184504		12	111884608	NAA25	no	T	C	0.482347	-0.000869515	0.00700714	0.901244	-0.00751787	0.0380727	0.0483142	0.00053782	0.0048741	0.912138	-0.0632872	0.0507552	0.212433	0.00113123	0.00393132	0.773539	-0.069268	0.0438304	0.114025	0.00139478	0.00358632	0.697338	-0.124478	0.0447785	0.00543874	0.00624515	0.0023697	0.0084034	2.16227e-05	0.00208629	0.991731	-0.107458	0.0353047	0.00233686	0.00070543	0.00304729	0.816931	337726	0.4626	0.0053	0.0044	0.2321
rs11613538		12	115759264	MED13L	no	T	G	0.786426	-0.000573188	0.00857737	0.946721	-0.0146596	0.0466122	0.00166117	-0.000901035	0.005972	0.880073	-0.0884581	0.0620818	0.1542	-0.00363884	0.0048177	0.450067	-0.0969013	0.0535997	0.0706285	-0.00320559	0.0043949	0.465765	-0.189029	0.0547676	0.000557625	0.00549858	0.00290683	0.0585432	-0.0025801	0.00255379	0.312353	-0.103028	0.0430224	0.0166328	-0.00389994	0.00372539	0.295168	307054	0.7623	0.0002	0.0052	0.9705
rs1800574		12	121416864	HNF1A	no	T	C	0.0292685	0.00190932	0.0209301	0.927315	-0.0398332	0.113675	0.000458242	-0.0126595	0.0145509	0.384293	-0.476845	0.151038	0.00159382	-0.00495451	0.0117376	0.672948	-0.433591	0.130429	0.000886445	-0.0105247	0.0107136	0.325918	-0.354683	0.13332	0.00780583	-0.0146013	0.00705585	0.0385104	-0.00457291	0.00623165	0.46306	-0.558844	0.104742	9.5427e-08	-0.00451637	0.00906866	0.618471	335066	0.0268	-0.001	0.0141	0.9408
rs7135314		12	124478566	ZNF664,ZNF664-FAM101A	no	A	T	0.666552	0.00273955	0.00745336	0.713203	-0.0134896	0.0405068	0.000868051	0.00382707	0.00519234	0.461086	-0.156186	0.0540789	0.00387643	0.000289876	0.00418701	0.944805	-0.140799	0.0467022	0.00257168	-0.000354385	0.00381983	0.926083	-0.143863	0.0477161	0.00257029	0.00232561	0.00252605	0.357234	-0.000287163	0.00221914	0.897039	-0.131843	0.0374565	0.000431823	-0.00154907	0.00323842	0.632408	225333	0.6665	-0.0128	0.005	0.0103
rs7983636		13	27749313	USP12-AS2	no	G	A	0.92408	0.00494935	0.0132276	0.70828	-0.022158	0.0718581	0.00204563	-0.0104501	0.00920204	0.256113	-0.194815	0.0957272	0.0418428	-0.00659995	0.00742289	0.373932	-0.19435	0.082646	0.018694	-0.00786254	0.00677176	0.245612	-0.00435645	0.0844866	0.958876	-0.0286457	0.00447559	1.54989e-10	-0.00450163	0.00393834	0.253029	-0.291915	0.06652	1.14256e-05	-0.00197299	0.00574857	0.731437	340451	0.9168	0.0028	0.0083	0.7315
rs10492436		13	42768238	DGKH	no	C	T	0.615878	0.00187366	0.00720479	0.79482	-0.0127141	0.0391565	0.00116659	-0.00524283	0.00501618	0.29594	-0.0956633	0.0522697	0.0672251	-0.00451741	0.00404805	0.264447	-0.100196	0.0451462	0.0264632	-0.00448231	0.00369198	0.224724	-0.118155	0.0461166	0.0104048	-0.00323792	0.00244332	0.1851	-0.00324457	0.00214512	0.130399	-0.156644	0.0363044	1.59866e-05	-0.00211617	0.00313484	0.499646	343287	0.5624	0.003	0.0043	0.4864
rs7324484		13	48648079	MED4	no	G	A	0.340362	0.0164299	0.00739012	0.0262019	-0.0240787	0.0401645	2.03917e-09	0.0112335	0.00514822	0.0291101	-0.262623	0.0535377	9.33729e-07	0.00743602	0.00415067	0.0732119	-0.263446	0.0462261	1.20681e-08	0.0085395	0.00378702	0.0241383	-0.265223	0.047224	1.95339e-08	0.00792448	0.00250181	0.00153762	0.00281986	0.00220034	0.200001	-0.235699	0.0371613	2.2642e-10	0.00367824	0.00321397	0.252437	340451	0.3408	0.0029	0.0046	0.5268
rs41284816		13	50655989	DLEU2	no	T	G	0.019321	0.0274383	0.026273	0.296322	-0.0564623	0.142983	7.85542e-05	-0.0104234	0.0184193	0.571467	-0.741247	0.190773	0.000102179	-0.00446285	0.0148297	0.76346	-0.656447	0.164729	6.75061e-05	-0.0108482	0.0135451	0.423192	-0.669571	0.168072	6.78327e-05	0.0032536	0.00894818	0.716154	-0.00546673	0.00782246	0.484646	-0.853338	0.131299	8.09257e-11	5.26558e-05	0.0113811	0.996309	289945	0.0316	0.0044	0.0136	0.7465
rs3118918		13	51158918	DLEU2	no	A	G	0.78963	0.0163312	0.00860137	0.0576099	-0.0136581	0.046732	0.00347118	0.00551411	0.00598136	0.356592	-0.140954	0.0624338	0.0239687	0.00346575	0.00482919	0.472963	-0.140738	0.0539245	0.00905733	0.00387823	0.00440371	0.378496	-0.18672	0.0550856	0.000699972	0.00445845	0.00291273	0.12585	0.000620212	0.00256098	0.808643	-0.240533	0.0433012	2.78167e-08	0.00368773	0.00373888	0.323978	343096	0.8007	-0.0035	0.0054	0.5209
rs303938		13	72371757	DACH1	no	T	G	0.605582	-0.00332209	0.00718667	0.643897	-0.0213312	0.0390531	4.71239e-08	-0.000192781	0.00500215	0.969258	-0.272705	0.052099	1.65869e-07	0.00319442	0.00403341	0.428367	-0.270048	0.0449907	1.94952e-09	0.00263325	0.00367923	0.474173	-0.275906	0.0459578	1.93412e-09	0.006184	0.00243148	0.0109809	0.000695516	0.00213974	0.745146	-0.273569	0.0361276	3.68246e-14	0.00411335	0.0031204	0.187433	307054	0.5673	0.0076	0.0044	0.08912
rs9543208		13	73616163	LINC00392	no	T	C	0.188289	0.0153672	0.00906086	0.0898884	-0.01537	0.0492582	0.00180709	-0.00208169	0.00631549	0.74169	-0.108277	0.0657428	0.099566	-0.00403613	0.00509566	0.42832	-0.103055	0.056782	0.0695384	-0.0051535	0.00464887	0.267626	-0.0799509	0.0580466	0.168403	-0.00984546	0.00308188	0.00140013	-0.00258784	0.00269777	0.337435	-0.1549	0.0454552	0.000655113	-0.00136806	0.00393195	0.72789	304602	0.1816	-0.0089	0.0058	0.1266
rs1028883		13	74108587	LINC00392	no	G	T	0.572311	0.00728995	0.00716711	0.309089	-0.0172813	0.038947	9.12231e-06	-0.00508442	0.00498555	0.307811	-0.16066	0.0519772	0.0019955	-0.00254237	0.00402467	0.527586	-0.169287	0.044897	0.000162936	-0.00303173	0.0036713	0.408923	-0.190588	0.0458937	3.28543e-05	-0.00139349	0.00243299	0.566815	-0.00198493	0.00213392	0.352279	-0.178211	0.0360672	7.77496e-07	9.36373e-05	0.00311534	0.976022	343190	0.5572	-0.0005	0.0043	0.8985
rs7334967		13	74726097	KLF12	no	C	T	0.187635	-0.0125544	0.00903058	0.164466	-0.0184318	0.0490694	0.000172523	-0.00425129	0.00628991	0.499111	-0.171428	0.0654896	0.00885541	-0.00428479	0.00507238	0.398263	-0.154987	0.0565623	0.00614264	-0.00510803	0.00462832	0.269748	-0.107598	0.0577864	0.0626046	-0.00735251	0.00305635	0.0161437	-0.00316593	0.00268875	0.239008	-0.167521	0.045394	0.000223986	-0.000624177	0.00392112	0.873524	342987	0.173	-0.0041	0.0057	0.4743
rs7326821		13	96068204	CLDN10	no	G	A	0.17713	0.0113239	0.00921893	0.219326	-0.0182551	0.050103	0.000269035	0.0127278	0.00641057	0.0470977	-0.251908	0.0666741	0.000158054	0.0119102	0.00517254	0.0213036	-0.246117	0.0576077	1.9358e-05	0.0112886	0.00472215	0.016824	-0.23885	0.0589036	5.01636e-05	0.0116967	0.0031297	0.000185998	0.00628526	0.00274479	0.022029	-0.227413	0.0463964	9.51742e-07	0.0106436	0.00400973	0.00794441	307054	0.1666	0.0047	0.006	0.4292
rs9521720		13	111018009	COL4A2	no	C	G	0.399086	0.002595	0.00716586	0.717252	-0.0123474	0.0389391	0.00151973	0.0010947	0.00498325	0.826123	-0.152591	0.0519444	0.0033085	0.00148311	0.00402021	0.712193	-0.144773	0.0448591	0.00124998	0.000825996	0.00366626	0.821749	-0.122963	0.045818	0.00728124	0.000635693	0.00242293	0.79304	0.000153942	0.00213354	0.94248	-0.194556	0.036052	6.80135e-08	0.00108064	0.00311371	0.728547	342694	0.3798	-0.0067	0.0044	0.1293
rs60503594		14	88874915	SPATA7	yes	T	C	0.663545	-0.00298581	0.00740592	0.686827	-0.0187074	0.0402581	3.37284e-06	-0.00659646	0.00515681	0.200838	-0.141355	0.0537263	0.00851405	-0.00793967	0.00415983	0.0563086	-0.140462	0.0464121	0.00247519	-0.0084795	0.00379596	0.0254962	-0.125428	0.0474304	0.0081828	-0.010658	0.00251505	2.25875e-05	-0.00483557	0.00220498	0.0283075	-0.101437	0.0373255	0.00657568	-0.00917407	0.00322226	0.00441243	343324	0.6556	-0.0204	0.0045	5.525e-06
rs10151563		14	31721103	HEATR5A	no	A	G	0.608051	-0.00829854	0.0071975	0.248922	-0.0139644	0.0391076	0.000356058	-0.00998976	0.0050053	0.0459539	-0.138701	0.0520974	0.00776095	-0.00782862	0.00403752	0.0525074	-0.123561	0.0449845	0.00601986	-0.0101147	0.00368322	0.00603049	-0.0917117	0.045967	0.0460259	-0.00904343	0.00243327	0.000201955	-0.00482131	0.00214294	0.0244592	-0.15861	0.0361668	1.15772e-05	-0.00307667	0.00312617	0.325035	343040	0.596	0.0051	0.0043	0.2396
rs1741177		14	35383219	IGBP1P1	no	A	G	0.694493	-0.0189084	0.00768295	0.013853	-0.0126196	0.0417535	0.00250821	-0.00758873	0.00534401	0.155597	-0.0946792	0.0557433	0.0894191	-0.00783784	0.00431375	0.0692279	-0.100299	0.0481457	0.0372316	-0.00709646	0.00393416	0.0712638	-0.142237	0.0491979	0.00383902	-0.00263301	0.00260275	0.311716	-0.00509381	0.00228751	0.0259624	-0.11525	0.038618	0.002842	-0.00612948	0.00333646	0.0661934	306950	0.6953	0.0033	0.0048	0.4919
rs7492724		14	37973353	MIPOL1	no	G	A	0.29282	-0.0151589	0.00773007	0.0498766	-0.0147563	0.0420004	0.000442566	-0.0147249	0.00537885	0.00619049	-0.0967765	0.0560448	0.0842117	-0.0115525	0.00433982	0.00776921	-0.114014	0.0483996	0.0184897	-0.0111794	0.00395775	0.00473328	-0.148689	0.0494408	0.00263506	-0.00573038	0.00261688	0.0285411	-0.00662767	0.0023015	0.00398078	-0.128801	0.0388639	0.000919381	-0.00902247	0.00335706	0.00719694	343322	0.2844	-0.0029	0.0048	0.5395
rs72683923		14	50735947	L2HGDH	no	T	C	0.979954	-0.0278067	0.0252276	0.270362	-0.0464737	0.137272	0.00071061	-0.0302382	0.0176929	0.0874427	-0.492253	0.184435	0.00760931	-0.0177156	0.0142416	0.213527	-0.511821	0.15932	0.00131591	-0.0178316	0.012993	0.169941	-0.579554	0.162583	0.000364386	-0.00537358	0.00863847	0.533907	-0.0127874	0.00751117	0.0886726	-0.557529	0.127279	1.18543e-05	-0.0152336	0.0109703	0.164949	290612	0.9805	0.0006	0.0171	0.9733
rs2071047		14	54418411	BMP4	no	G	A	0.592853	-0.00889456	0.00716225	0.214288	-0.0135462	0.0389176	0.000500171	-0.00119879	0.00498631	0.810008	-0.139701	0.0519596	0.00717518	-0.000949786	0.00402365	0.813394	-0.126141	0.0448761	0.0049413	-0.00140696	0.00366966	0.701421	-0.14738	0.0458439	0.00130541	0.00328323	0.00242852	0.176392	-0.00155364	0.00213248	0.466271	-0.165295	0.036014	4.44047e-06	0.00109144	0.00311207	0.725804	342933	0.6044	0.0024	0.0044	0.5763
rs78748659		14	54573538	BMP4	no	G	A	0.958807	0.0190796	0.0176644	0.280093	-0.0124627	0.096026	0.194342	0.000515856	0.0122936	0.966529	-0.081873	0.127847	0.521914	-0.00635389	0.00991551	0.521652	-0.0556944	0.110369	0.613827	-0.0056422	0.00904466	0.53275	0.0642881	0.112661	0.568249	-0.0195437	0.00597237	0.00106661	-0.00397712	0.00525936	0.449531	-0.129546	0.0888034	0.144622	-0.00212513	0.00769265	0.782353	339789	0.9584	0.026	0.0109	0.01699
rs111598706		14	68074745	PIGH	no	A	G	0.74861	-0.00773859	0.00812349	0.340785	-0.0112428	0.0441364	0.0108577	-0.00213261	0.00565517	0.706094	-0.118142	0.0588158	0.0445742	-0.00042822	0.00455796	0.925149	-0.124424	0.0507792	0.0142747	-0.000725146	0.0041577	0.861543	-0.124125	0.0518616	0.0166945	0.000953961	0.00274154	0.727866	-0.000517359	0.00241867	0.830624	-0.126942	0.0408603	0.00189197	0.00142659	0.00353048	0.686155	343002	0.7339	-0.0022	0.0049	0.6567
rs2803959		14	73080618	NUMB	no	C	T	0.556223	0.0022065	0.00708633	0.755517	-0.0128038	0.0385149	0.00088633	4.46804e-05	0.00493448	0.992775	-0.137946	0.0513803	0.00725811	0.0016357	0.00398043	0.681121	-0.136101	0.0443752	0.00216221	0.00175421	0.003631	0.629011	-0.163558	0.0453252	0.00030799	0.00252925	0.00240076	0.292102	-0.000219867	0.00210986	0.917003	-0.170244	0.0355929	1.72743e-06	0.00215606	0.00307756	0.483569	343027	0.5377	0.0011	0.0043	0.806
rs10142359		14	73884540	NUMB	no	G	A	0.47899	-0.0106529	0.00702967	0.129668	-0.016765	0.0381925	1.1364e-05	-0.00460149	0.00488826	0.346535	-0.113894	0.0508784	0.0251874	-0.00425895	0.00394602	0.280455	-0.134566	0.0439388	0.0021947	-0.00321185	0.00359985	0.372277	-0.161678	0.0449156	0.000318761	-0.00350884	0.00238096	0.14056	-0.00256434	0.002093	0.220503	-0.140305	0.0352954	7.03597e-05	-0.00524258	0.00305302	0.0859483	343300	0.4905	-0.0007	0.0043	0.8644
rs180814424		14	80757474	DIO2-AS1	no	C	T	0.988086	-0.0329894	0.0328535	0.315314	-0.0438496	0.178404	0.0139768	-0.0392215	0.0228106	0.0855366	-0.284591	0.236834	0.229503	-0.0322712	0.0184492	0.0802601	-0.369801	0.204363	0.0703709	-0.0259736	0.0168183	0.122502	-0.529749	0.209028	0.0112665	-0.00193389	0.0110679	0.861292	-0.0180061	0.00978163	0.0656519	-0.406825	0.164824	0.013579	-0.0181208	0.014274	0.204267	304374	0.9882	-0.0038	0.0212	0.8562
rs6574652		14	81870100	STON2	no	T	C	0.551487	-0.00850773	0.00709566	0.230528	-0.00552747	0.0385549	0.151671	-0.00972237	0.00493484	0.0488237	-0.0436874	0.0514031	0.395384	-0.00480605	0.00397992	0.227213	-0.0428741	0.0444009	0.334239	-0.00532595	0.00363146	0.142483	-0.0388962	0.0453708	0.391282	-0.00531163	0.00240222	0.027027	-0.00304092	0.00211264	0.150041	-0.0665877	0.0356427	0.0617355	-0.0029879	0.00307933	0.331894	340347	0.5592	-0.0035	0.0044	0.4266
rs35629566		14	93072317	RIN3	no	G	C	0.179996	-0.0203075	0.00923189	0.027829	-0.0149849	0.0501642	0.00281619	-0.0183222	0.00642961	0.00437729	-0.100765	0.066989	0.13253	-0.0133355	0.00518672	0.0101389	-0.111371	0.0578573	0.0542401	-0.0131802	0.00473167	0.00534464	-0.082114	0.0591003	0.164712	-0.0142447	0.00312947	5.31967e-06	-0.00768951	0.00274865	0.00514972	-0.133348	0.0463936	0.00405003	-0.0108794	0.00401102	0.00668093	304602	0.1656	0.0029	0.0061	0.6329
rs12588550		14	93407486	RIN3	no	T	C	0.699065	-0.00116542	0.00777898	0.880909	-0.0205858	0.0422785	1.12217e-06	0.000549331	0.00542196	0.9193	-0.211312	0.0564401	0.000181202	-0.000531771	0.00437179	0.903187	-0.211076	0.0487348	1.48455e-05	-0.000489837	0.00398777	0.902238	-0.199773	0.0497881	6.01057e-05	-0.00119679	0.00264084	0.650415	-0.00108561	0.00231609	0.639268	-0.169908	0.0391868	1.45266e-05	7.41269e-05	0.00338464	0.982527	306950	0.7166	-0.0079	0.005	0.1128
rs11625405		14	96664898	BDKRB2	no	G	A	0.261478	-0.00599337	0.00803689	0.455831	-0.0171253	0.0436654	8.7874e-05	-0.00486729	0.0055869	0.383648	-0.114454	0.0581397	0.0490002	-0.00682353	0.00450857	0.130165	-0.118937	0.0501955	0.0178148	-0.00654907	0.0041123	0.111262	-0.074679	0.051299	0.14546	-0.0153787	0.0027168	1.5089e-08	-0.00477832	0.00239286	0.0458366	-0.0501641	0.0404148	0.214522	-0.0109065	0.00349295	0.00179381	326883	0.2782	0.0014	0.0051	0.7894
rs56261560		14	99750386	BCL11B	no	T	C	0.343017	-0.00497037	0.0074805	0.506408	-0.00854578	0.0406375	0.0354736	-0.000570835	0.00519719	0.91254	-0.0925243	0.054186	0.0877262	-0.000484458	0.00419426	0.908045	-0.0869952	0.0467936	0.0630114	-0.000450224	0.00382532	0.906309	-0.0505859	0.047796	0.289887	-0.00479768	0.00252705	0.0576262	-0.000897158	0.00222723	0.687086	-0.109039	0.0376108	0.00374226	-0.00221966	0.00324774	0.494324	299242	0.36	-0.0081	0.0048	0.0916
rs12432201		14	100771483	SLC25A29	no	C	T	0.305496	0.00194691	0.00765629	0.799273	-0.0240794	0.0415932	7.08377e-09	0.000930111	0.00532872	0.861436	-0.233941	0.0554952	2.49412e-05	0.00133657	0.00429847	0.755846	-0.240624	0.0479316	5.16851e-07	0.00190136	0.00392071	0.62771	-0.266461	0.0489696	5.29295e-08	0.00343356	0.00259128	0.185156	-0.000667739	0.00227956	0.769581	-0.196856	0.0385113	3.1963e-07	-0.000404106	0.00332569	0.903287	290688	0.327	0.0099	0.0049	0.04283
rs11160691		14	102997017	ANKRD9	no	T	G	0.355456	0.0136678	0.00736918	0.0636377	-0.0129043	0.0400388	0.00126901	0.0063384	0.00512389	0.216078	-0.180891	0.0534089	0.000707091	0.00708027	0.00413392	0.0867651	-0.175566	0.0461171	0.000140738	0.0063007	0.00377062	0.0947238	-0.169457	0.0470996	0.000320926	0.00727405	0.00248757	0.00345399	0.00300933	0.00219409	0.170202	-0.177534	0.0370877	1.69526e-06	0.00452818	0.00320301	0.157443	304870	0.3617	0.0084	0.0047	0.07303
rs2756127		14	104000183	MARK3	no	T	C	0.370708	-0.00414954	0.00729713	0.569592	-0.00629968	0.0396605	0.112198	-0.000469077	0.00508027	0.926433	-0.0440648	0.0528588	0.40449	-0.000855905	0.00409778	0.83455	-0.0599702	0.0456476	0.188928	-0.000431313	0.00373862	0.908155	-0.0596985	0.0466313	0.200468	-0.0012054	0.00246956	0.625477	-0.000242446	0.00217263	0.911148	-0.0823073	0.0366759	0.0248217	-0.000180256	0.00317055	0.954662	342996	0.372	0.0003	0.0045	0.9463
rs28857283	decline	15	39224711	C15orf54	yes	G	A	0.626362	-0.0219231	0.00726627	0.00255249	-0.00374581	0.0394906	0.34286	-0.025087	0.00505973	7.12527e-07	0.057054	0.0526931	0.278917	-0.0207402	0.00408277	3.78076e-07	0.0502309	0.0455035	0.269642	-0.0217682	0.00372411	5.06859e-09	0.0652665	0.0464913	0.160367	-0.024437	0.00246383	3.47387e-23	-0.0113006	0.00216331	1.75562e-07	0.0323705	0.0365434	0.375722	-0.0186199	0.00315937	3.78464e-09	343276	0.6338	-0.0214	0.0045	1.472e-06
rs1145084		15	45675440	SPATA5L1 / GATM	no	A	G	0.370381	0.0111426	0.00726714	0.125208	-0.0741003	0.0394519	1.28916e-78	0.00271792	0.00505831	0.591048	-0.781821	0.0526251	7.06449e-50	0.00525156	0.00408185	0.198249	-0.781974	0.0454448	2.69908e-66	0.00493709	0.00372295	0.1848	-0.760519	0.0464514	3.24849e-60	0.00205814	0.00246688	0.404109	-0.00121788	0.00216371	0.573528	-0.813993	0.0365237	6.7515e-110	0.00842048	0.00315868	0.00768047	343337	0.3973	-0.0012	0.0044	0.7887
rs11856921		15	39278107	C15orf54	no	C	A	0.57121	-0.00650098	0.00709715	0.359669	-0.0208686	0.0385606	6.24601e-08	-0.00872294	0.00493991	0.0774303	-0.188588	0.0513982	0.000243466	-0.00697789	0.00398408	0.0798715	-0.185536	0.0443699	2.89641e-05	-0.00788311	0.00363388	0.0300584	-0.126553	0.0453333	0.00524494	-0.0133903	0.00240134	2.45877e-08	-0.00476668	0.00211306	0.0240833	-0.169001	0.0356499	2.13254e-06	-0.00612406	0.00308259	0.0469611	306647	0.5614	0.004	0.0044	0.368
rs6492982		15	41399951	EXD1	no	T	C	0.552707	-0.00965979	0.00708532	0.172773	-0.0284694	0.0384934	1.4113e-13	-0.00513488	0.00492736	0.297359	-0.250847	0.0513641	1.04252e-06	-0.00529993	0.00397407	0.182328	-0.265283	0.0443562	2.22601e-09	-0.00397378	0.00362488	0.272971	-0.302927	0.0452975	2.27517e-11	0.000371545	0.00239216	0.876571	-0.0037097	0.00210955	0.0786607	-0.265956	0.0356187	8.25244e-14	-0.00226149	0.00307632	0.462263	303708	0.5304	-0.0023	0.0045	0.604
rs4775830		15	45533344	SPATA5L1 / GATM	no	G	A	0.593993	0.0053431	0.00715735	0.455356	0.0208925	0.0388872	7.77254e-08	0.00288769	0.00497837	0.561884	0.232564	0.0518789	7.37371e-06	2.41449e-05	0.0040166	0.995204	0.223658	0.0448008	5.97351e-07	0.000439991	0.00366337	0.9044	0.208105	0.0457812	5.47954e-06	0.000601384	0.00242438	0.804091	0.00191877	0.00213101	0.367905	0.246495	0.0359981	7.54001e-12	-0.00438346	0.00310736	0.158344	307054	0.5791	0.0062	0.0045	0.167
rs68087211		15	45642587	SPATA5L1 / GATM	no	T	C	0.133004	0.0080259	0.0103495	0.438055	-0.0873228	0.0561916	2.04112e-54	0.00713077	0.00719482	0.32164	-0.859314	0.0749751	2.14721e-30	0.00426379	0.00580476	0.462625	-0.855429	0.0647385	7.68935e-40	0.00406403	0.00529407	0.442692	-0.809051	0.0661725	2.30061e-34	-0.00335488	0.0035068	0.33873	-0.00190306	0.00308145	0.536849	-0.926629	0.0519982	5.5641e-71	0.0111536	0.00449124	0.013014	306950	0.1547	0.0023	0.0064	0.7149
rs12439429		15	49734634	FAM227B,FGF7	no	C	T	0.465539	0.00702966	0.00706371	0.319651	-0.00597776	0.0383781	0.119332	0.00343241	0.00491537	0.48499	-0.0525222	0.0511693	0.304687	0.00291323	0.00396408	0.462398	-0.0676423	0.0441856	0.125804	0.00418935	0.00361563	0.246589	-0.113124	0.0451261	0.0121825	0.00687889	0.00238506	0.00392464	0.00146256	0.00210313	0.486794	-0.106731	0.0355326	0.00266703	-0.000342968	0.00306954	0.911035	343186	0.4769	0.0045	0.0043	0.2968
rs17730281		15	53907948	WDR72	no	G	A	0.774911	-0.0104687	0.00838679	0.211945	-0.0274959	0.0455849	1.62517e-09	-0.0188121	0.0058462	0.00129193	-0.196973	0.0608559	0.0012095	-0.0172108	0.00471641	0.000263217	-0.204078	0.0525563	0.000103204	-0.0168896	0.004303	8.67385e-05	-0.206674	0.0536852	0.000118274	-0.0175107	0.00284906	7.94164e-10	-0.010793	0.00249692	1.54341e-05	-0.250564	0.0421934	2.88163e-09	-0.013339	0.00364843	0.000256129	340451	0.756	-0.0085	0.0051	0.09419
rs34753685		15	53969364	WDR72	no	A	G	0.446669	-0.00926059	0.00706547	0.189967	-0.0329129	0.0383866	1.00813e-17	-0.0147255	0.00491474	0.00273432	-0.202447	0.0512353	7.77713e-05	-0.0156694	0.00396599	7.78865e-05	-0.217047	0.0442409	9.30348e-07	-0.0149462	0.00361681	3.5914e-05	-0.231357	0.0451968	3.07594e-07	-0.0177724	0.00239304	1.11413e-13	-0.00988002	0.00210351	2.64345e-06	-0.26264	0.0355476	1.49168e-13	-0.0108193	0.0030719	0.00042835	343108	0.431	-0.0103	0.0043	0.01807
rs12148280		15	57775826	CGNL1	no	G	A	0.900718	-0.00306635	0.0118713	0.796177	-0.0282816	0.064498	1.16123e-05	0.00351099	0.00826904	0.671133	-0.3135	0.086073	0.000270381	0.000935812	0.00666549	0.888347	-0.299802	0.0743212	5.48915e-05	0.00139952	0.00608129	0.817986	-0.265391	0.0759686	0.00047695	-0.000722967	0.00402108	0.857314	-0.00170121	0.00353454	0.630296	-0.297165	0.0595578	6.05789e-07	0.00106291	0.00514737	0.836404	340347	0.8981	0.005	0.0073	0.4931
rs956006		15	62808539	MGC15885	no	C	T	0.672872	0.000375178	0.00748022	0.959998	-0.00971587	0.0406434	0.016826	-0.000263972	0.00520185	0.959528	-0.084656	0.0541725	0.118123	-0.000196735	0.00419746	0.962617	-0.0807809	0.0467739	0.0841605	-0.000901025	0.00382794	0.813913	-0.0432765	0.0477853	0.365125	-0.00692846	0.00252858	0.00614282	-0.000428806	0.00222714	0.847322	-0.0738391	0.0375942	0.0495191	-0.000944286	0.00324849	0.771293	306647	0.6629	-0.0007	0.0047	0.8743
rs11071738		15	63580155	APH1B	no	T	C	0.52182	0.00208203	0.00705864	0.768023	-0.0192579	0.0383445	5.11053e-07	-0.00848985	0.00490585	0.0835335	-0.194098	0.0511064	0.000145996	-0.00462761	0.00395764	0.24229	-0.197602	0.044145	7.60316e-06	-0.00538257	0.00361067	0.136032	-0.144216	0.0451046	0.00138704	-0.00970396	0.00238704	4.79786e-05	-0.0032089	0.0021016	0.126792	-0.191037	0.0354962	7.37902e-08	-0.00673713	0.0030647	0.0279286	343048	0.5445	-0.0012	0.0043	0.7761
rs7497961		15	66020908	DPP8	no	A	G	0.753581	-0.00882622	0.00812983	0.277632	-0.00691446	0.0441793	0.117563	-0.00952718	0.00566934	0.0928676	-0.0633066	0.0589877	0.283176	-0.00699427	0.0045715	0.126026	-0.0641535	0.0509475	0.207957	-0.00691775	0.00417151	0.0972521	-0.0327461	0.0520354	0.52915	-0.00862936	0.00275862	0.00175915	-0.00379747	0.00242054	0.116685	-0.0841226	0.0409554	0.0399762	-0.00560345	0.00354127	0.113576	340371	0.7424	-0.0072	0.005	0.1508
rs79483120		15	67454378	AAGAB	no	T	G	0.930413	-0.000692327	0.0137942	0.959971	-0.0117644	0.0749614	0.116557	-0.00461094	0.00959491	0.630829	-0.153211	0.100121	0.125953	-2.20467e-08	0.00775058	0.999998	-0.166017	0.0865186	0.0550045	0.000135255	0.0070689	0.984734	-0.143549	0.0884258	0.104508	-0.00127595	0.00468449	0.785331	-0.000989464	0.00410705	0.809619	-0.194557	0.0695043	0.00512322	-0.00533361	0.00599529	0.373664	343279	0.9206	0.0114	0.008	0.1553
rs2472297		15	75027880	NRG4	no	C	T	0.734094	-0.0260299	0.00791798	0.00101124	-0.0270184	0.0430242	3.39881e-10	-0.0201506	0.0055135	0.000257517	-0.201765	0.0574557	0.0004455	-0.015916	0.00444816	0.000346199	-0.20998	0.0496151	2.31563e-05	-0.0159852	0.00405662	8.13363e-05	-0.181471	0.0506752	0.000342254	-0.0188473	0.00268365	2.17288e-12	-0.0098996	0.00235742	2.6786e-05	-0.265321	0.039901	2.94859e-11	-0.00873823	0.00344812	0.0112709	285876	0.7364	-0.0079	0.0053	0.1328
rs4886747		15	76151081	NRG4	no	A	G	0.827246	0.0129218	0.00933902	0.166471	-0.0446267	0.0507349	1.4313e-18	0.00961109	0.00650311	0.139432	-0.42191	0.0676932	4.60174e-10	0.00509388	0.00524278	0.331252	-0.427215	0.0584563	2.71865e-13	0.00603962	0.0047827	0.206661	-0.483771	0.0597048	5.39941e-16	0.00783818	0.0031558	0.0130014	0.000992204	0.00278059	0.721218	-0.442927	0.0469787	4.2116e-21	0.00285726	0.00405694	0.481254	307054	0.8025	-0.0011	0.0056	0.8409
rs145727191		15	76301905	NRG4	no	A	G	0.0270034	0.0296206	0.0224493	0.187022	-0.0983315	0.122037	7.84135e-16	0.0321742	0.0156479	0.0397713	-1.11732	0.162965	7.10999e-12	0.0233158	0.0126241	0.064759	-1.0479	0.140785	9.87242e-14	0.0193323	0.0115196	0.0933075	-1.04859	0.143888	3.16577e-13	0.0224987	0.0076526	0.00328213	0.00694531	0.00668401	0.298763	-0.934301	0.113081	1.43822e-16	0.00687093	0.00977218	0.481987	288627	0.025	0.0138	0.016	0.3868
rs10851885	stable	15	76304503	NRG4	no	G	A	0.25704	0.001638	0.00811884	0.84011	-0.0482745	0.0440999	7.06296e-28	0.00639869	0.00565031	0.257447	-0.469198	0.0587929	1.47121e-15	0.0037846	0.00455701	0.406258	-0.460841	0.0507677	1.12375e-19	0.00329086	0.00415707	0.428578	-0.484327	0.0518796	1.01247e-20	0.00494389	0.00275041	0.0722546	-0.000408196	0.00241728	0.865902	-0.514412	0.0408266	2.18164e-36	0.00286854	0.00352973	0.416403	337999	0.2352	-0.0014	0.0052	0.783
rs78916705		15	76330285	NRG4	no	A	T	0.986901	0.0162775	0.0374965	0.664212	-0.0842248	0.203938	3.63075e-05	-0.0332272	0.0262309	0.205257	-0.539391	0.272571	0.0478294	-0.0343527	0.0211225	0.103876	-0.629793	0.235466	0.00748117	-0.0302281	0.0192743	0.116811	-0.861598	0.240211	0.000334778	-0.0202929	0.0126364	0.108293	-0.0224743	0.011164	0.0441045	-0.913938	0.189782	1.46764e-06	-0.0119513	0.0163483	0.464755	317081	0.9739	0.0022	0.0174	0.8978
rs112238647		15	79051705	LOC646938	no	T	C	0.0633326	-0.018415	0.0146211	0.207858	-0.00789671	0.079412	0.320031	-0.0132725	0.0101356	0.190369	0.133898	0.105918	0.206171	-0.0212689	0.00818715	0.00938211	0.115504	0.0914885	0.206772	-0.0190135	0.00746408	0.0108558	0.0955374	0.0933628	0.306171	-0.0235811	0.00490205	1.5061e-06	-0.0101493	0.00435318	0.0197298	-0.0795726	0.0737847	0.280837	-0.0201746	0.00635558	0.0015021	269033	0.0634	-0.022	0.0098	0.02418
rs62035088		15	81165842	CEMIP	no	G	A	0.829274	0.0105601	0.0093942	0.260968	-0.0212967	0.0510448	3.01876e-05	0.00331432	0.00653007	0.611772	-0.241968	0.0680356	0.000376009	0.00214802	0.005269	0.683516	-0.235056	0.058743	6.29892e-05	0.00263109	0.00480506	0.58399	-0.225004	0.0599786	0.00017589	0.00238895	0.00316962	0.451027	-9.91489e-05	0.00279702	0.971722	-0.238207	0.0471259	4.31484e-07	0.0004972	0.0040732	0.902847	306950	0.8238	0.0079	0.0059	0.1807
rs4617830		15	83464372	HOMER2	no	C	A	0.216457	-0.00821791	0.00854605	0.336251	-0.0251359	0.0464485	6.25753e-08	-0.011889	0.00595704	0.0459588	-0.23529	0.0618709	0.000143081	-0.00868918	0.00480134	0.0703383	-0.23794	0.0534168	8.41846e-06	-0.00916621	0.00438191	0.0364551	-0.225045	0.0545759	3.73239e-05	-0.0111557	0.00289674	0.000117587	-0.00566321	0.00254445	0.0260348	-0.207779	0.0429003	1.27797e-06	-0.00422619	0.0037149	0.255275	340872	0.2231	0.0004	0.0051	0.9306
rs7169629		15	85191274	WDR73	no	G	C	0.478953	-0.00278907	0.00704073	0.692007	-0.0172364	0.038251	6.60674e-06	0.00435748	0.00489472	0.373339	-0.148332	0.0509846	0.00362268	0.00354113	0.00394908	0.369882	-0.156314	0.0440312	0.000385244	0.00421053	0.00360186	0.24241	-0.137513	0.0449748	0.00223176	0.00162498	0.002377	0.494211	0.00136222	0.00209629	0.515806	-0.169871	0.035368	1.56438e-06	0.00225261	0.00305574	0.461018	343210	0.4833	0.0009	0.0043	0.8391
rs59646751		15	99276521	IGF1R	no	T	G	0.309992	-0.0111413	0.00761704	0.143557	-0.0181569	0.0413758	1.14322e-05	-0.00695962	0.00529581	0.188789	-0.191104	0.0551732	0.000532979	-0.00394238	0.00427379	0.356293	-0.198823	0.047642	3.00415e-05	-0.0040564	0.00389764	0.298001	-0.209679	0.0486657	1.64385e-05	-0.00129632	0.00257195	0.614245	-0.00260135	0.00226788	0.251368	-0.233364	0.038308	1.11865e-09	-0.00062706	0.00330938	0.849717	343075	0.3147	-0.004	0.0046	0.3782
rs13334589	decline	16	20366459	UMOD/PDILT	yes	A	T	0.817701	-0.0602821	0.00911864	3.83374e-11	-0.063036	0.0495626	4.87538e-37	-0.0593195	0.00635887	1.08893e-20	-0.328667	0.0661665	6.80014e-07	-0.0548387	0.00512446	1.02695e-26	-0.361406	0.0571187	2.50162e-10	-0.0537905	0.00467632	1.31274e-30	-0.384615	0.0583313	4.30089e-11	-0.0573487	0.00310678	4.51094e-76	-0.0327947	0.00271403	1.34053e-33	-0.376154	0.0458318	2.27601e-16	-0.0542432	0.00396102	1.1381e-42	341505	0.822	-0.0659	0.0057	2.079e-31
rs77924615	decline	16	20392332	UMOD/PDILT	yes	G	A	0.802155	-0.0566476	0.00892014	2.15192e-10	-0.0669191	0.0484721	2.49925e-43	-0.0657871	0.00621491	3.57326e-26	-0.32407	0.0646739	5.42803e-07	-0.0593582	0.00500886	2.21255e-32	-0.356658	0.0558254	1.67645e-10	-0.059108	0.00457038	3.0679e-38	-0.342653	0.0570035	1.84556e-09	-0.0687382	0.00303271	1.03819e-113	-0.0355676	0.00265462	6.52919e-41	-0.381513	0.0448158	1.70743e-17	-0.0603195	0.00387161	1.05639e-54	306950	0.8076	-0.0737	0.0057	5.3e-38
rs113956264		16	1997004	PKD1	no	C	T	0.96906	0.0187054	0.0203216	0.357327	-0.0529622	0.110352	1.59291e-06	-0.0248796	0.0141037	0.0777262	-0.506651	0.146764	0.00055637	-0.0147919	0.0113823	0.193757	-0.516433	0.12676	4.62132e-05	-0.0150087	0.0103896	0.148576	-0.453509	0.12953	0.000463266	-0.0177027	0.00684951	0.00975162	-0.0109028	0.00605044	0.07155	-0.580725	0.101937	1.22192e-08	-0.00277812	0.00883158	0.753091	82525	0.9673	-0.0074	0.017	0.6633
rs75510884		16	2161796	PKD1	no	A	G	0.0981111	-0.0209485	0.0118669	0.0775184	-0.0161443	0.0645063	0.0123245	-0.0108132	0.00826911	0.190992	-0.0900821	0.0861548	0.295755	-0.00756644	0.00666536	0.256298	-0.105124	0.0743944	0.15764	-0.00698265	0.00607883	0.250688	-0.159572	0.0759457	0.03563	-0.00424196	0.00402425	0.291837	-0.00550437	0.00353324	0.119263	-0.160239	0.0598863	0.00745744	-0.0081385	0.00516915	0.115388	268445	0.0838	-0.0021	0.0088	0.8131
rs1635404		16	3747042	TRAP1	no	T	G	0.694358	-0.0111415	0.00762101	0.143757	-0.0168774	0.041423	4.61577e-05	-0.00823522	0.00531077	0.120984	-0.147938	0.0552309	0.00739546	-0.00381202	0.00428362	0.373517	-0.160272	0.0476895	0.000777502	-0.00293554	0.00390797	0.452553	-0.176222	0.0487281	0.000298743	-0.000368858	0.00258997	0.88675	-0.0029379	0.00226906	0.195404	-0.170213	0.0382819	8.74008e-06	-0.00333488	0.00331119	0.313862	337999	0.6935	0	0.0048	0.9956
rs193538		16	16127916	ABCC1	no	T	G	0.700001	-0.0120262	0.00768158	0.117446	-0.0115875	0.0417404	0.00550232	-0.0085123	0.0053447	0.111239	-0.101829	0.0556292	0.0671801	-0.00317072	0.00430895	0.461826	-0.112785	0.0480225	0.018846	-0.00269762	0.00392983	0.492433	-0.124249	0.0490477	0.0113025	-0.000808786	0.00259381	0.755182	-0.00249587	0.0022871	0.275151	-0.113744	0.0385957	0.00320837	0.000865454	0.00333568	0.795285	343207	0.6908	0.0049	0.0046	0.2866
rs74209810	decline	16	20402466	UMOD/PDILT	no	T	C	0.108414	-0.0346211	0.0113095	0.0022046	-0.0399986	0.0614177	7.41126e-11	-0.0321641	0.00785653	4.244e-05	-0.269126	0.0817316	0.000992265	-0.0311016	0.00634129	9.3715e-07	-0.281926	0.0705296	6.41067e-05	-0.0298599	0.00577978	2.39088e-07	-0.271612	0.0719994	0.000161713	-0.0313474	0.00379803	1.53858e-16	-0.0181793	0.00336704	6.70456e-08	-0.215513	0.0567073	0.000144476	-0.032025	0.00490364	6.55129e-11	343234	0.0914	-0.0165	0.0075	0.02829
rs66487676		16	21089905	UMOD/PDILT	no	T	G	0.431485	0.000193268	0.00709594	0.978271	-0.0101135	0.0385588	0.00871995	-0.00553521	0.00494024	0.262531	-0.0433175	0.0514901	0.400194	-0.00710364	0.0039835	0.0745454	-0.0352664	0.0444623	0.427678	-0.0078555	0.00363374	0.0306333	-0.0157431	0.0454146	0.728853	-0.0116102	0.00240535	1.38735e-06	-0.00428213	0.0021127	0.0426793	-0.0785954	0.0356947	0.0276751	-0.00684473	0.00308226	0.0263731	307054	0.4441	0.0041	0.0044	0.3586
rs7187776		16	28857645	SH2B1	no	A	G	0.595267	-0.00538968	0.00715913	0.451547	-0.0102685	0.0388938	0.00828784	-0.00123453	0.00497867	0.804163	-0.135563	0.0518412	0.00892501	0.00163702	0.00401655	0.683591	-0.132725	0.044756	0.00302214	0.00238793	0.00366304	0.514468	-0.130403	0.0457116	0.00433478	0.00402766	0.0024186	0.095856	-0.00030502	0.00213154	0.886213	-0.109196	0.0359279	0.00237156	0.00269239	0.00310769	0.386292	343340	0.5858	0.0076	0.0043	0.08167
rs3809627		16	30103160	TBX6	no	C	A	0.598873	-0.000572796	0.00717252	0.936349	-0.00679132	0.0389741	0.0814193	-0.00121681	0.00498949	0.807328	-0.105304	0.0519936	0.0428357	0.00192812	0.00402638	0.63203	-0.110914	0.0449007	0.0135046	0.00227253	0.00367226	0.536024	-0.0944761	0.0458626	0.0394013	0.00212784	0.00242737	0.380702	0.0010298	0.00213553	0.629647	-0.111757	0.0360664	0.00194428	-0.00102817	0.00311477	0.741327	306335	0.5777	0.0081	0.0045	0.0745
rs2111125		16	51165891	LOC101927364	no	T	C	0.351079	-0.00440749	0.00735118	0.548799	-0.0188058	0.0399424	2.50092e-06	-0.00828429	0.00511611	0.105395	-0.16924	0.053262	0.00148593	-0.00572469	0.00412739	0.165444	-0.157833	0.0459996	0.000601119	-0.00649571	0.00376526	0.0844986	-0.184658	0.0470108	8.56826e-05	-0.00401357	0.0024947	0.107652	-0.00474119	0.00218869	0.0302958	-0.164813	0.0369915	8.37736e-06	-0.00326656	0.00319636	0.306799	339595	0.3426	0.0049	0.0046	0.2924
rs9932625		16	51735746	LOC101927364	no	A	G	0.229683	0.0121062	0.00838611	0.148855	-0.0269142	0.045582	3.54331e-09	-0.00220117	0.00584019	0.706248	-0.344163	0.0608312	1.53824e-08	0.00406948	0.00471138	0.387723	-0.337745	0.0525444	1.2983e-10	0.00250104	0.00429905	0.560725	-0.254173	0.0537095	2.22047e-06	-0.00326139	0.00285267	0.252924	0.00044937	0.00249687	0.857174	-0.329628	0.0420457	4.5356e-15	0.0051902	0.00363737	0.153607	343055	0.2481	0.0035	0.0049	0.4775
rs74018944		16	51763193	LOC101927364	no	C	T	0.169381	0.00101933	0.00932182	0.912926	-0.0164475	0.0506268	0.00115926	-0.00567373	0.00647222	0.38069	-0.134413	0.0676198	0.0468396	-0.00330696	0.00522705	0.526955	-0.145437	0.058421	0.0127948	-0.00303203	0.00476638	0.524695	-0.18524	0.0596652	0.00190523	0.00122428	0.00314441	0.697017	-0.00250374	0.00277545	0.367004	-0.0869769	0.0470467	0.0644973	-0.00508823	0.00405708	0.209785	343338	0.1513	0.006	0.006	0.32
rs12597487		16	53191470	CHD9	no	C	T	0.295609	0.00726922	0.00766533	0.342966	-0.0197704	0.0416322	2.04781e-06	-0.00162716	0.00532777	0.760053	-0.210389	0.0555601	0.00015275	-0.00270749	0.00430002	0.528927	-0.205327	0.0479868	1.87988e-05	-0.002565	0.00392138	0.513044	-0.177217	0.0490277	0.000300827	-0.00377694	0.00258974	0.144725	-0.00264089	0.00228225	0.247216	-0.234423	0.0385975	1.25357e-09	-0.00235166	0.00333181	0.480301	343309	0.2878	0.0017	0.0047	0.7179
rs9925773		16	68312864	PRMT7	no	A	G	0.265233	-0.00325895	0.00800376	0.683879	-0.0205311	0.043494	2.35533e-06	-0.00264116	0.00557318	0.635568	-0.207531	0.0580153	0.00034748	-0.0014123	0.00449552	0.753402	-0.211413	0.0501015	2.44782e-05	-0.00191499	0.00410126	0.640552	-0.174702	0.051187	0.000642578	-0.00456816	0.00271455	0.0924053	-0.00150548	0.00238302	0.527548	-0.25077	0.0401504	4.22558e-10	0.00272524	0.00347227	0.432537	189284	0.263	-0.0141	0.0056	0.01232
rs113441031		16	69763280	NQO1	no	T	C	0.171312	1.99708e-06	0.00933337	0.999829	-0.0330393	0.0506807	7.09494e-11	-0.00326562	0.00646803	0.613639	-0.306317	0.0675292	5.73722e-06	-0.00494793	0.00522335	0.343502	-0.304246	0.0583063	1.81032e-07	-0.00439129	0.00476131	0.356381	-0.30482	0.0595678	3.10356e-07	-0.00444857	0.00313854	0.156366	-0.00420611	0.00277887	0.130128	-0.281819	0.0469433	1.9356e-09	-0.00848267	0.00405316	0.0363632	343143	0.1748	-0.0028	0.0057	0.6198
rs12923644		16	71726975	PHLPP2	no	C	T	0.530614	-0.00422143	0.0070384	0.548659	-0.0119652	0.0382473	0.00175808	-0.00806093	0.00489712	0.0997552	-0.138658	0.0510365	0.0065919	-0.00528529	0.00395139	0.181036	-0.131764	0.0440745	0.00279409	-0.00630551	0.00360351	0.0801504	-0.117233	0.0450152	0.00920695	-0.00468928	0.00238253	0.0490454	-0.0036941	0.00209557	0.0779344	-0.140915	0.0354121	6.91467e-05	-0.00484682	0.00305741	0.112906	343182	0.5638	0.0045	0.0043	0.2968
rs1858800		16	73024276	ZFHX3	no	C	T	0.654914	-0.00789837	0.00744909	0.289004	-0.0166115	0.0404643	4.0411e-05	-0.00107445	0.00517757	0.835605	-0.159936	0.053936	0.0030247	0.00103614	0.00417775	0.804125	-0.163177	0.0465696	0.00045857	0.00150122	0.0038102	0.693581	-0.180799	0.04758	0.000144791	0.00241125	0.00251645	0.337965	-0.000428488	0.00221788	0.846805	-0.186819	0.0373579	5.71417e-07	-0.00150869	0.00323088	0.640529	340451	0.6685	-0.0023	0.0046	0.6199
rs56892402		16	79716625	LOC101928248	no	C	T	0.333629	0.0115509	0.00745623	0.121344	-0.00908498	0.0405146	0.0249372	0.00344325	0.00518694	0.5068	-0.0859777	0.054056	0.111718	0.00138772	0.00418346	0.740104	-0.0753637	0.0466761	0.106397	0.000921896	0.0038158	0.809091	-0.0962973	0.0476704	0.0433777	0.00325719	0.00252365	0.196819	0.000115909	0.00222001	0.958361	-0.127278	0.0374838	0.000685058	0.000962488	0.00323486	0.766058	343083	0.3427	-0.0092	0.0045	0.04304
rs28623477		16	79942318	LOC101928248	no	A	G	0.853182	-0.015483	0.00997913	0.120776	-0.0224322	0.0542115	3.5067e-05	-0.0076311	0.00693403	0.271104	-0.201756	0.072264	0.00524043	-0.00559272	0.00559081	0.317147	-0.209388	0.0623805	0.000789175	-0.00494005	0.00509836	0.332572	-0.274012	0.0637118	1.70243e-05	0.00451596	0.00336404	0.17946	-0.00445529	0.00297116	0.133743	-0.14541	0.0501211	0.00371813	-0.00616171	0.00432709	0.154452	343237	0.8342	-0.0002	0.0058	0.9738
rs11646443		16	84270476	KCNG4	no	G	A	0.662725	-0.00406791	0.0074169	0.583373	-0.0105099	0.040303	0.00911545	-0.00617655	0.00516315	0.231591	-0.0360859	0.0537333	0.501856	-0.00608689	0.0041643	0.14383	-0.0462858	0.0463967	0.318471	-0.00566446	0.00379888	0.13594	-0.0473267	0.0473967	0.318027	-0.0103818	0.00251008	3.53335e-05	-0.00350705	0.00220827	0.112257	-0.0765277	0.0372887	0.0401416	-0.00208553	0.00322326	0.517616	285546	0.6597	0.0034	0.005	0.4971
rs7199123		16	84776178	USP10	no	T	A	0.299961	-0.00896849	0.007663	0.241857	-0.0124217	0.0416401	0.00285381	-0.0030809	0.00533984	0.563964	-0.0441774	0.0555856	0.426753	-0.00483615	0.00430784	0.261593	-0.0417931	0.0480165	0.384088	-0.00479655	0.00393028	0.222311	-0.104713	0.0490603	0.0328139	-0.000990762	0.00259979	0.703134	-0.00360904	0.00228155	0.113689	-0.091239	0.0385735	0.0180148	-0.00268859	0.00333444	0.420064	343030	0.2987	-0.0001	0.0047	0.9829
rs7206128		16	88028533	BANP	no	G	C	0.653457	-0.00939436	0.00741097	0.204932	-0.0111636	0.0402593	0.00555615	-0.0017342	0.00515003	0.736316	-0.092624	0.0536572	0.0843109	-0.00104722	0.004156	0.801059	-0.107126	0.0463335	0.020775	8.61935e-05	0.00379097	0.98186	-0.121047	0.0473597	0.0105919	-0.00017847	0.00250668	0.94324	-0.000999355	0.00220653	0.650616	-0.140635	0.0372423	0.00015928	0.00185071	0.0032165	0.565035	343082	0.643	0.0059	0.0045	0.1905
rs4290474		16	89338420	CHMP1A	no	G	C	0.897514	0.00353307	0.0116028	0.760747	-0.0234577	0.0630494	0.000198886	-0.00127183	0.00806684	0.874724	-0.235333	0.0841717	0.00517687	-0.00208036	0.00651067	0.749324	-0.234228	0.0727135	0.00127659	-0.0008029	0.00593888	0.892459	-0.176233	0.0742992	0.0176958	-0.00849854	0.00393087	0.0306183	-0.00290521	0.00345459	0.400365	-0.32302	0.0583345	3.07402e-08	-0.000292634	0.00503274	0.953632	343060	0.8705	0.0058	0.0066	0.3781
rs9925045		16	89556476	CHMP1A	no	T	C	0.44749	-0.0093179	0.00710091	0.189451	-0.00846514	0.0385894	0.0282626	-0.0025894	0.00494183	0.600296	-0.070772	0.0514843	0.169248	-0.00280677	0.00398723	0.481472	-0.06827	0.0444618	0.124669	-0.00292288	0.00363673	0.421565	-0.0857265	0.0454149	0.059077	-0.00093432	0.00240498	0.69765	-0.00183284	0.00211421	0.38599	-0.104386	0.0357424	0.00349505	-0.00419431	0.00308576	0.174069	282933	0.4392	0.0021	0.0047	0.6589
rs164747		16	89708680	CHMP1A	no	G	T	0.420497	0.00388342	0.00713345	0.58617	-0.0271063	0.0387515	2.66523e-12	-0.00250183	0.00495721	0.613781	-0.270347	0.0516666	1.67513e-07	0.0015495	0.00399974	0.69846	-0.278197	0.0446213	4.54013e-10	0.000841082	0.0036475	0.817632	-0.261575	0.0455797	9.54438e-09	-0.000516307	0.00241105	0.830436	0.000240912	0.00212389	0.90969	-0.322118	0.0358137	2.39753e-19	0.00864263	0.0030932	0.0052052	343317	0.431	0.0062	0.0043	0.1569
rs9894634		17	1967501	SMG6	no	T	C	0.598811	0.00926136	0.00717055	0.196504	-0.0101746	0.0389688	0.00902938	0.00115883	0.00499033	0.816372	-0.0863726	0.0519995	0.0967107	0.00086561	0.00402626	0.829774	-0.0990629	0.044907	0.0273885	0.00156668	0.00367269	0.669689	-0.189649	0.0458828	3.5766e-05	0.0100889	0.00242923	3.2799e-05	-0.000202588	0.00213495	0.924402	-0.127876	0.0360622	0.000391234	0.00185185	0.00311701	0.552438	342859	0.5806	0.0041	0.0043	0.3492
rs2302316		17	4800304	SLC52A1	no	G	A	0.770498	-0.00639426	0.00843543	0.448437	-0.0115683	0.0458246	0.0115883	-0.000359257	0.00585858	0.951103	-0.157957	0.0611002	0.0097332	0.00227322	0.00473185	0.630938	-0.170242	0.0527685	0.00125473	0.00332167	0.00431432	0.44135	-0.181985	0.053906	0.000735698	0.00738748	0.00284744	0.00947495	0.000739087	0.00251154	0.768547	-0.155191	0.0424152	0.000253415	0.00247663	0.00366284	0.498945	306950	0.7609	-0.0049	0.0054	0.3608
rs28735420		17	12139964	MAP2K4	no	G	T	0.0586094	-0.00340032	0.0150248	0.820957	-0.0107414	0.0816975	0.188587	-0.00777475	0.0104753	0.457967	-0.0734499	0.108933	0.500142	-0.00462887	0.00845307	0.58397	-0.0792805	0.0940584	0.399294	-0.00472031	0.00771305	0.540546	-0.0747021	0.0961274	0.437092	-0.00961977	0.00511392	0.0599594	-0.00275187	0.00447343	0.53845	-0.0956204	0.0757324	0.206731	-0.00658228	0.00654764	0.314758	337957	0.0759	0.0003	0.009	0.9762
rs12938914		17	17642088	RAI1	no	A	G	0.587538	-0.00202388	0.00718037	0.778049	-0.0123946	0.0390144	0.00148879	-0.00644786	0.00499449	0.196707	-0.0488701	0.0520174	0.347478	-0.00747992	0.00402754	0.0632859	-0.0529434	0.0449106	0.238454	-0.00650566	0.00367388	0.0765979	-0.057188	0.0458867	0.21266	-0.00738689	0.00242778	0.00234512	-0.00465602	0.00213783	0.0294136	-0.08768	0.0361254	0.0152208	-0.0075285	0.00312026	0.0158319	306950	0.5814	0.0003	0.0045	0.9412
rs2252281		17	19437187	SLC47A1	no	C	T	0.388862	0.0147957	0.00723616	0.0408871	-0.0263686	0.0393073	1.97537e-11	0.004758	0.00502696	0.343897	-0.289734	0.0524141	3.25041e-08	0.00291476	0.00405629	0.472403	-0.283121	0.0452813	4.04954e-10	0.00298454	0.00369977	0.419851	-0.291079	0.0462497	3.10639e-10	0.00477003	0.00244312	0.050887	0.000159597	0.0021545	0.94095	-0.379396	0.0363384	1.64204e-25	0.00441983	0.00313805	0.158994	343051	0.4021	0.0054	0.0044	0.2215
rs111653425		17	19474875	SLC47A1	no	T	C	0.0122073	-0.0234213	0.0318172	0.461658	-0.214717	0.172946	2.24578e-35	-0.00385639	0.0221472	0.861767	-2.09775	0.230841	1.03063e-19	-0.00850338	0.0178765	0.634307	-2.05416	0.199372	6.94649e-25	-0.0105153	0.0163021	0.518909	-1.88454	0.203982	2.51332e-20	-0.0278627	0.0108465	0.010205	-0.0143798	0.00947311	0.129026	-2.397	0.160426	1.88321e-50	0.0106383	0.013865	0.442918	81848	0.0173	0.0186	0.0232	0.4227
rs12943365		17	29680526	RAB11FIP4	no	C	G	0.390631	-0.0078976	0.00723064	0.274729	-0.00522961	0.0392616	0.182865	-0.00231481	0.0049961	0.643133	-0.0370188	0.0522192	0.47838	-0.00375238	0.00402863	0.351633	-0.0348026	0.0451762	0.44108	-0.003615	0.0036753	0.325317	0.0261114	0.046108	0.571184	-0.0103438	0.00242603	2.01131e-05	-0.00204078	0.00215283	0.343156	-0.0791621	0.0363094	0.029243	-0.00270529	0.00312363	0.386451	343264	0.4113	0.0031	0.0044	0.4839
rs2411192		17	34882998	GGNBP2	no	A	T	0.591993	-0.00459675	0.00714764	0.52015	-0.00883787	0.0388382	0.0228736	-5.13564e-05	0.00497813	0.991769	-0.16033	0.0518303	0.00197953	0.00444161	0.0040132	0.268403	-0.165854	0.0447597	0.000211102	0.00444659	0.00366113	0.224544	-0.149244	0.045747	0.00110501	0.00572885	0.00242421	0.0181188	0.00194087	0.00212811	0.361762	-0.156269	0.0359536	1.38442e-05	0.0022883	0.00310447	0.461064	343101	0.5703	0.0106	0.0043	0.01454
rs12601991		17	36101633	HNF1B	no	T	G	0.40586	0.000916664	0.00714968	0.897983	-0.0108256	0.0388445	0.00532206	0.00388639	0.00497375	0.434581	-0.127818	0.0517938	0.013595	0.00336469	0.004013	0.401781	-0.143294	0.0447228	0.00135537	0.00411918	0.00366034	0.260441	-0.181556	0.0457035	7.11517e-05	0.00967907	0.00241957	6.32581e-05	0.00191901	0.00212872	0.367332	-0.135859	0.0359507	0.000157483	0.000254735	0.00310723	0.934662	187122	0.4433	0.0029	0.0051	0.5717
rs525989		17	37070658	FBXL20	no	A	G	0.339166	6.14247e-05	0.00743828	0.993411	-0.0201291	0.0404235	6.38022e-07	0.00323048	0.00518121	0.532958	-0.227606	0.053969	2.47395e-05	0.00305323	0.00417912	0.46503	-0.216288	0.0466266	3.5084e-06	0.00218319	0.00381386	0.567028	-0.149983	0.0476475	0.0016454	-0.00356135	0.00252198	0.157914	0.000739047	0.00221465	0.738601	-0.215512	0.0374331	8.56145e-09	0.00206922	0.00323402	0.522285	343155	0.3554	-0.008	0.0045	0.0753
rs12449642		17	37461149	FBXL20	no	T	A	0.188457	-0.010474	0.00914253	0.25195	-0.0410283	0.0496656	1.45706e-16	-0.00111092	0.00636305	0.861402	-0.440965	0.0662786	2.88137e-11	0.000577316	0.0051332	0.910453	-0.434245	0.0572519	3.34791e-14	0.000163654	0.00468408	0.972129	-0.475726	0.0585055	4.26696e-16	0.00864618	0.00309554	0.00522043	-0.00146897	0.00272208	0.589439	-0.476021	0.0459185	3.56787e-25	0.00319692	0.00396781	0.420407	294953	0.2084	0.0119	0.0057	0.03687
rs55722796		17	37612086	FBXL20	no	T	C	0.747791	-0.00286964	0.0081036	0.72325	-0.0467587	0.0440117	2.35033e-26	0.00132915	0.00563769	0.813619	-0.527966	0.0587077	2.43965e-19	0.00555294	0.00454738	0.222039	-0.529577	0.0506933	1.54675e-25	0.00566741	0.00414691	0.171734	-0.536212	0.0517714	3.92509e-25	0.0098742	0.00273782	0.000310252	0.000939609	0.00241274	0.696954	-0.536317	0.0406044	8.15909e-40	0.00717968	0.00351171	0.0409056	343139	0.729	0.0031	0.0048	0.5212
rs114777282		17	37967650	FBXL20	no	A	C	0.0192966	0.000804061	0.0302154	0.97877	-0.0989556	0.164238	1.69367e-09	0.040916	0.0211344	0.0528708	-1.07253	0.219304	1.00655e-06	0.0254646	0.0170591	0.135511	-1.02978	0.189524	5.53316e-08	0.0235023	0.0155656	0.131073	-1.18206	0.193685	1.04259e-09	0.044279	0.0103226	1.79063e-05	0.00938925	0.00899622	0.296632	-1.06157	0.152473	3.35653e-12	0.0228543	0.0131881	0.083105	329396	0.0472	0.0235	0.0138	0.08869
rs1031459		17	38072245	FBXL20	no	G	C	0.646738	-0.00282866	0.00735644	0.700598	-0.00686173	0.0399799	0.0861105	-0.00788074	0.00511816	0.123622	-0.0386095	0.053337	0.469142	-0.00786409	0.00412924	0.0568489	-0.029582	0.0460582	0.520696	-0.00880505	0.0037664	0.0193994	-0.00887382	0.0470626	0.850443	-0.0115502	0.00248994	3.50573e-06	-0.00454184	0.00219026	0.0381129	-0.0480301	0.0370055	0.194317	-0.00576424	0.00319546	0.0712505	307054	0.6419	-0.0014	0.0047	0.7694
rs12950549		17	40496594	STAT3	no	G	A	0.348908	0.00785348	0.00735307	0.285498	-0.0209936	0.039948	1.48044e-07	0.00656789	0.00511201	0.198866	-0.225033	0.0532053	2.34368e-05	0.00254723	0.00412456	0.536855	-0.217933	0.0459351	2.09345e-06	0.00239038	0.00376191	0.525158	-0.18983	0.0469196	5.21461e-05	-0.00127572	0.0024824	0.607317	0.000119636	0.00218929	0.956421	-0.163513	0.0369435	9.60335e-06	0.00157914	0.0031952	0.62115	343335	0.3547	0.0019	0.0045	0.6688
rs2074292		17	43361491	MAP3K14	no	G	A	0.448849	0.0026429	0.00708819	0.709254	-0.0165089	0.0385123	1.81485e-05	0.00790059	0.00493069	0.109085	-0.212707	0.0513675	3.46226e-05	0.00924581	0.00397812	0.0201179	-0.223248	0.0443721	4.87752e-07	0.0103174	0.00362882	0.00446708	-0.283841	0.0453345	3.83057e-10	0.0167653	0.00239746	2.69346e-12	0.00394484	0.0021104	0.0615908	-0.188289	0.0356401	1.27172e-07	0.00660097	0.00307946	0.03207	307054	0.44	-0.0036	0.0044	0.4131
rs62071986		17	44931399	WNT9B	no	T	C	0.0401938	0.0165673	0.0179319	0.355537	-0.0224552	0.0974601	0.0212218	-0.0067013	0.0125064	0.592077	-0.0670104	0.13026	0.606949	-0.0107701	0.0100844	0.285524	-0.0986943	0.112465	0.380186	-0.00851597	0.00919532	0.354385	-0.0480583	0.114836	0.675585	-0.0190188	0.0060844	0.00177304	-0.00541051	0.00533898	0.310872	-0.18257	0.090164	0.042882	-0.00843131	0.00779309	0.2793	298457	0.0375	-0.002	0.0129	0.8773
rs60580012		17	45969808	SP2	no	T	C	0.338019	0.00539853	0.00750422	0.471896	-0.00901327	0.040783	0.0271028	0.000603838	0.00522278	0.907957	-0.0733679	0.0543847	0.177322	0.000138161	0.00421266	0.973837	-0.0716549	0.0469668	0.127099	-0.00061018	0.00384284	0.87384	-0.0689872	0.0479935	0.150598	-0.00219313	0.00254352	0.388555	-0.00049957	0.00223429	0.823075	-0.10111	0.0377013	0.0073215	0.00137531	0.00325866	0.672991	307054	0.3445	0.0034	0.0047	0.4646
rs12951993		17	54760614	C17orf67	no	A	G	0.421024	-0.00161692	0.00713293	0.82067	-0.0205044	0.0387546	1.21931e-07	-0.00317908	0.00495942	0.521512	-0.223264	0.0516353	1.53451e-05	-0.00148608	0.00400387	0.710518	-0.222256	0.0445982	6.2504e-07	-0.00186217	0.00365293	0.61021	-0.178743	0.0455785	8.79643e-05	-0.00526347	0.00241444	0.0292577	-0.0016155	0.00212373	0.446844	-0.203291	0.0358219	1.38838e-08	-0.00223393	0.00309876	0.470964	340451	0.4226	0.0011	0.0044	0.8053
rs7217845		17	57236900	SKA2	no	G	A	0.675482	0.000256919	0.00750024	0.972674	-0.0101835	0.0407562	0.0124685	-0.000563715	0.0052143	0.913909	-0.147636	0.0543813	0.00663211	0.000351259	0.00420861	0.933484	-0.135683	0.0469668	0.00386641	-0.000663477	0.00383811	0.862757	-0.128053	0.0479892	0.00762269	0.000729972	0.00253947	0.773768	-0.000665767	0.0022331	0.7656	-0.152568	0.0377241	5.24938e-05	-0.000534503	0.00325741	0.869662	343128	0.6614	0.0022	0.0046	0.6231
rs9905761	stable	17	59239259	BCAS3/TBX2	no	C	T	0.814919	-0.0260659	0.00903514	0.00391537	-0.0476888	0.0490803	2.60316e-22	-0.00765972	0.0062824	0.222757	-0.427899	0.0653694	5.94157e-11	-0.00589714	0.0050672	0.244513	-0.434143	0.0564322	1.44352e-14	-0.0055286	0.0046217	0.23161	-0.481757	0.0576362	6.38063e-17	0.000609917	0.00304655	0.841324	-0.00542128	0.00269014	0.0438809	-0.513338	0.0454333	1.35915e-29	-0.00285846	0.00392488	0.466435	343088	0.7956	0.007	0.0053	0.1867
rs8070692		17	59288406	BCAS3/TBX2	no	T	G	0.834116	-0.0111733	0.00966807	0.24781	-0.040222	0.0525096	1.8713e-14	-0.00560284	0.00671062	0.403763	-0.396001	0.069834	1.42653e-08	-0.000539117	0.00541615	0.920711	-0.406745	0.0602781	1.50608e-11	0.000739466	0.00493967	0.881002	-0.447413	0.0615626	3.67016e-13	0.00653731	0.00324876	0.0441938	-0.00291427	0.00287855	0.311345	-0.435756	0.048481	2.5343e-19	9.28188e-05	0.00419232	0.982336	56861	0.7975	-0.0166	0.0007	0.9678
rs11657044	stable	17	59450105	BCAS3/TBX2	no	T	C	0.165285	0.00437581	0.00950956	0.64541	-0.0718481	0.0516638	6.11932e-44	-0.00403708	0.00662767	0.542443	-0.711495	0.0690057	6.47283e-25	-0.00244757	0.00534466	0.646992	-0.704583	0.0595901	3.03336e-32	-0.00286616	0.00487592	0.556654	-0.759052	0.0608913	1.17837e-35	0.00442987	0.00323541	0.170942	-0.00497091	0.00283132	0.0791446	-0.712694	0.0478223	3.35249e-50	-0.00158304	0.00413314	0.701711	343056	0.1779	0.0025	0.0058	0.6638
rs34446110	stable	17	59478354	BCAS3/TBX2	no	G	C	0.264721	0.0151811	0.00797593	0.0569945	-0.0515967	0.0433288	1.10935e-32	0.0054479	0.00556102	0.327257	-0.5197	0.0578411	2.62814e-19	0.00434872	0.00448348	0.332077	-0.515921	0.0499423	5.23319e-25	0.00440129	0.00408958	0.281831	-0.52718	0.0509983	4.84103e-25	0.00535542	0.0027038	0.0476248	-2.64907e-05	0.00237476	0.9911	-0.518998	0.0400631	2.29482e-38	0.00351554	0.00346261	0.30997	343028	0.2783	0.004	0.0049	0.4123
rs8866		17	65373979	PITPNC1	no	C	G	0.596435	-0.000165566	0.00719498	0.981641	-0.00483965	0.0390884	0.21567	-0.0037035	0.00500472	0.4593	-0.00549641	0.0521436	0.916051	-0.00692802	0.00403747	0.0861767	-0.00344938	0.0450336	0.938945	-0.00646821	0.0036829	0.079042	-0.0351356	0.0459984	0.444962	-0.00510972	0.00243159	0.0356071	-0.00452712	0.00214218	0.0345749	-0.0786867	0.0361327	0.0294286	-0.00515975	0.003123	0.098499	306469	0.5899	0.0017	0.0045	0.7128
rs6501468		17	66427696	PRKAR1A,WIPI1	no	C	T	0.770104	-0.00293287	0.00840952	0.727273	-0.0194576	0.0457015	2.0681e-05	0.0033813	0.0058549	0.563592	-0.206461	0.0609451	0.00070517	0.00394868	0.00472283	0.403109	-0.201802	0.0526343	0.000126101	0.00372291	0.00430879	0.387575	-0.218033	0.0537821	5.03625e-05	0.00655617	0.00284866	0.0213638	0.00123189	0.00250383	0.622719	-0.219141	0.0421984	2.07019e-07	0.00133663	0.00365011	0.714224	306647	0.7723	-0.0039	0.0053	0.4576
rs12449763		17	79527953	NPLOC4	no	A	T	0.775582	0.00200649	0.00849825	0.81335	-0.0145237	0.0461878	0.00166412	0.000870296	0.00591471	0.883021	-0.151266	0.061576	0.0140286	0.000412992	0.00477266	0.931043	-0.14757	0.053182	0.00552391	0.000452499	0.0043539	0.917225	-0.137106	0.0543337	0.0116232	-0.00138007	0.00288008	0.631812	-0.00105201	0.00253024	0.677576	-0.176916	0.0426805	3.39784e-05	0.000912729	0.00369086	0.804681	306950	0.7902	-0.0052	0.0055	0.346
rs1719935		18	5586542	EPB41L3	no	G	A	0.477871	-0.00632016	0.00702859	0.368544	-0.0135782	0.0381884	0.000377261	-0.00345003	0.00488972	0.480458	-0.143647	0.0509681	0.00482771	-0.00291267	0.0039451	0.460333	-0.139913	0.0440167	0.00147999	-0.0032767	0.00359856	0.362529	-0.153414	0.0449824	0.000648448	0.00010258	0.00238396	0.965678	-0.00216816	0.00209267	0.300171	-0.213641	0.0353875	1.57114e-09	0.000214206	0.00305506	0.944102	343169	0.4523	0.0052	0.0043	0.2256
rs11080660		18	13484179	LDLRAD4	no	A	G	0.557469	-0.00497064	0.00708043	0.482664	-0.00433047	0.0384778	0.260402	-0.00301442	0.00492679	0.540642	-0.021568	0.0513704	0.674594	-0.00144927	0.00397581	0.715469	-0.0292933	0.0443734	0.509156	-0.00127325	0.00362653	0.725519	-0.0577793	0.0453362	0.202501	0.00185398	0.00240007	0.439837	-0.000873645	0.00210811	0.678566	-0.0592907	0.0356516	0.0963026	-0.00178869	0.00307849	0.56122	306950	0.5417	-0.0006	0.0044	0.8921
rs151245		18	24449049	AQP4-AS1	no	T	G	0.601776	-0.0161542	0.00717555	0.0243688	-0.0196198	0.0389953	4.87671e-07	-0.011796	0.00499393	0.0181747	-0.148109	0.0520076	0.0044027	-0.00969339	0.00402965	0.0161508	-0.151839	0.0449128	0.000723077	-0.00949205	0.00367571	0.00981315	-0.153898	0.045867	0.000792884	-0.00907775	0.00242728	0.000184118	-0.00591346	0.00213641	0.0056418	-0.148662	0.0360998	3.82183e-05	-0.00791584	0.00311872	0.0111441	329794	0.5974	-0.0029	0.0045	0.5225
rs595086		18	32624667	MAPRE2	no	G	A	0.679394	-0.00802391	0.0075328	0.286789	-0.00592795	0.0409343	0.147574	-0.0131739	0.00524145	0.0119585	-0.0681741	0.0546186	0.211966	-0.00814447	0.00423054	0.0542115	-0.071878	0.0471726	0.12758	-0.00859172	0.00385887	0.0259831	-0.070324	0.0481996	0.144562	-0.00781254	0.00255445	0.00222521	-0.00525606	0.00224276	0.0191016	-0.09652	0.0378405	0.0107511	-0.00513662	0.00327229	0.116479	307054	0.6587	0.0022	0.0047	0.6362
rs10163551		18	42777064	SLC14A2	no	T	C	0.303364	-0.00560888	0.00764461	0.46313	-0.0203989	0.0415333	9.0493e-07	-0.000884936	0.00531876	0.867858	-0.162908	0.0554593	0.00331018	-0.00279442	0.00429237	0.515034	-0.160733	0.0479064	0.000793434	-0.00215565	0.00391589	0.581986	-0.202394	0.0489689	3.5801e-05	0.000617095	0.00259558	0.812077	-0.00283864	0.00227608	0.212339	-0.178923	0.0384902	3.345e-06	-0.00176874	0.00332035	0.594244	307054	0.319	0.003	0.0047	0.5186
rs8091434		18	46312960	SMAD7	no	C	G	0.865595	0.00944079	0.0102398	0.356548	-0.0100738	0.0556266	0.0701473	-0.00615533	0.00712255	0.387478	-0.111626	0.074278	0.13289	-0.00201028	0.00574298	0.726309	-0.114196	0.0641316	0.0749713	-0.00290923	0.00523669	0.578521	-0.11882	0.065512	0.0697234	-0.00188674	0.00346104	0.585659	-0.000921714	0.00304879	0.762408	-0.179994	0.0517778	0.000508541	0.00205125	0.00446088	0.645639	329971	0.8563	-0.0057	0.0063	0.3666
rs9945126		18	46469962	SMAD7	no	C	G	0.46514	0.0155113	0.00711232	0.0291916	-0.0271872	0.0386451	1.99948e-12	0.00979917	0.00494755	0.0476373	-0.273322	0.05155	1.14707e-07	0.00644088	0.00399102	0.106563	-0.269904	0.0445137	1.33568e-09	0.00635167	0.0036402	0.0810095	-0.276754	0.0454757	1.16128e-09	0.00621398	0.00240886	0.00989061	0.00252096	0.00211763	0.233866	-0.208318	0.0357047	5.40447e-09	0.00395932	0.0030864	0.199554	305537	0.479	-0.0026	0.0045	0.5603
rs9960465		18	59359219	LOC100996669	no	C	T	0.791794	-0.0109688	0.00866035	0.205317	-0.0240886	0.0470724	3.10218e-07	-0.0138948	0.00603081	0.0212261	-0.241581	0.0628667	0.000121732	-0.00807712	0.00486575	0.0969177	-0.250065	0.0543011	4.12482e-06	-0.00894316	0.00443878	0.0439294	-0.269223	0.0554845	1.22162e-06	-0.00484717	0.00294203	0.0994429	-0.00489468	0.00257849	0.0576619	-0.290047	0.043678	3.13247e-11	-0.00379372	0.00376935	0.314193	343112	0.7695	0.0021	0.0051	0.68
rs8096658		18	77156537	NFATC1	no	G	C	0.487721	0.00373667	0.00710996	0.599199	-0.0396548	0.038631	1.03187e-24	-0.0029169	0.00494979	0.555663	-0.410791	0.0515271	1.57196e-15	-0.00120131	0.00399308	0.76353	-0.401312	0.0444893	1.8942e-19	-0.0023123	0.00364154	0.525444	-0.374979	0.0454373	1.55666e-16	-0.00264315	0.00240801	0.272359	-0.00270027	0.00211689	0.202105	-0.437965	0.0357654	1.82683e-34	-0.00106294	0.00308957	0.730815	262062	0.491	-0.0048	0.005	0.3318
rs34188292		19	1238322	C19orf26	no	C	G	0.271398	-0.00480658	0.00790761	0.543293	-0.0140183	0.0429602	0.00110225	-0.00964907	0.00549973	0.0793538	-0.126149	0.0572857	0.0276599	-0.00582473	0.00443899	0.189463	-0.132673	0.0494677	0.00731872	-0.00661705	0.00404832	0.102152	-0.0517715	0.0505384	0.305648	-0.0139224	0.00267382	1.92007e-07	-0.00319395	0.00235438	0.17491	-0.152233	0.0397386	0.000127739	-0.0032941	0.00343583	0.337686	275140	0.2676	-0.0002	0.0053	0.9713
rs55678693		19	3951567	DAPK3	no	T	C	0.134008	0.00699258	0.0103123	0.497719	-0.0160903	0.0560597	0.00410267	-0.0101121	0.00719364	0.159815	-0.0875979	0.0749223	0.242333	-0.010112	0.00580511	0.0815266	-0.0825159	0.0647273	0.202373	-0.0103277	0.00529563	0.0511512	-0.0626352	0.0661252	0.343527	-0.0150654	0.00350824	1.75259e-05	-0.00665338	0.0030703	0.0302354	-0.168858	0.0519131	0.00114332	-0.0054608	0.00448852	0.223752	277481	0.1274	-0.0127	0.0074	0.08844
rs2288926		19	4498245	PLIN4	no	G	A	0.68952	-0.00817537	0.00760626	0.282456	-0.0129652	0.0413207	0.00170309	-0.00201543	0.00528512	0.702952	-0.124043	0.0550763	0.0243117	-0.000653424	0.00426621	0.87827	-0.119782	0.0475633	0.0117911	-0.00145884	0.00389091	0.707709	-0.0983056	0.0485835	0.0430292	-0.00259793	0.00256438	0.31102	-0.000686578	0.00226467	0.761762	-0.104129	0.0382811	0.0065266	-0.000663176	0.00330456	0.840945	301871	0.6684	0.0064	0.0048	0.1822
rs3111316		19	13038415	FARSA	no	A	G	0.585384	-0.00109533	0.00711102	0.877585	-0.00701387	0.0386387	0.0694882	-0.0112739	0.00494722	0.0226792	-0.0324507	0.0515711	0.529193	-0.0100651	0.00399157	0.0116835	-0.0330582	0.0445372	0.45793	-0.0105976	0.00364045	0.00360236	-0.04102	0.0454965	0.367267	-0.00816233	0.00240824	0.000700652	-0.005096	0.00211718	0.0160863	-0.0745998	0.0357742	0.0370437	-0.00519958	0.00308969	0.0923989	342570	0.5818	0.0063	0.0043	0.1452
rs74183052		19	14175226	GIPC1	no	T	C	0.356477	0.00456366	0.00737625	0.536117	-0.0163007	0.0400781	4.76009e-05	-0.00524799	0.00513459	0.306742	-0.196052	0.0534324	0.000243474	-0.00152946	0.00414111	0.711878	-0.18259	0.0461429	7.5914e-05	-0.0037167	0.00377865	0.325311	-0.109917	0.0471525	0.019749	-0.00776278	0.00249994	0.00190167	-0.00151308	0.00219618	0.49085	-0.203573	0.037077	4.01193e-08	8.68526e-06	0.00320365	0.997837	288024	0.3875	-0.007	0.0048	0.1424
rs62120440		19	18395112	GATAD2A	no	A	G	0.514798	-0.0123634	0.00702957	0.0786183	-0.0108826	0.038204	0.00439242	-0.00507302	0.0048966	0.30019	-0.109427	0.0509642	0.0317844	-0.00242282	0.00395051	0.539684	-0.108632	0.0440122	0.0135796	-0.00246044	0.0036041	0.494811	-0.164748	0.0449632	0.000248299	0.005126	0.00238397	0.0315399	-0.00216148	0.00209298	0.301732	-0.141075	0.035374	6.66301e-05	-0.000195606	0.00305721	0.948985	343174	0.5442	0.0006	0.0043	0.8894
rs11670056		19	18589943	GATAD2A	no	T	C	0.0749882	-0.0283001	0.0133372	0.0338481	-0.0221693	0.0724954	0.0022284	-0.0272588	0.00928322	0.00332161	-0.140603	0.0966679	0.145811	-0.0169933	0.00749315	0.0233401	-0.163489	0.0835033	0.0502463	-0.0170025	0.006839	0.012916	-0.214342	0.0854472	0.0121262	-0.0122398	0.00455	0.00714398	-0.0108571	0.00397094	0.00625521	-0.269915	0.0670398	5.67089e-05	-0.00793148	0.00579746	0.171283	296102	0.0648	0.0034	0.0098	0.7257
rs56255430		19	19477877	GATAD2A	no	C	A	0.0845259	0.0186105	0.0126683	0.141821	-0.0282361	0.0688254	4.08804e-05	0.00506433	0.00880849	0.565334	-0.231921	0.0920286	0.0117336	0.000877887	0.00710694	0.901691	-0.22414	0.0794833	0.00480355	0.000321898	0.00647694	0.960362	-0.179403	0.0811109	0.02698	-0.00625189	0.0042717	0.143315	-0.000505053	0.00377186	0.893482	-0.279707	0.0637629	1.1515e-05	-0.00209088	0.00549651	0.703648	343097	0.0874	0.0003	0.0076	0.9655
rs35709439	stable	19	33190263	NUDT19/CEP89	no	C	T	0.811635	0.00822187	0.00894693	0.358118	-0.0430888	0.0486164	7.86836e-19	-0.00175137	0.00623122	0.778661	-0.470657	0.0648017	3.80975e-13	-0.000988725	0.0050251	0.844018	-0.467826	0.0559661	6.3703e-17	-0.00100968	0.00458595	0.82574	-0.496007	0.0571999	4.29173e-18	0.00630608	0.0030366	0.0378302	-0.00222789	0.00266384	0.402961	-0.505138	0.0451062	4.21227e-29	0.00155863	0.00389519	0.689051	342894	0.8171	-0.0017	0.0056	0.7579
rs7247977		19	33358355	NUDT19/CEP89	no	T	C	0.603056	0.0104459	0.00717009	0.145155	-0.0371957	0.0389528	1.32878e-21	0.00504955	0.0049955	0.312105	-0.373086	0.0519693	7.06826e-13	0.0030544	0.00402938	0.448433	-0.382001	0.0448775	1.72291e-17	0.00300428	0.00367584	0.413756	-0.427806	0.0458591	1.08029e-20	0.00805652	0.00243266	0.000926969	0.00048931	0.00213482	0.81871	-0.410471	0.0360869	5.71997e-30	0.00144029	0.00311903	0.644244	343293	0.6237	0.0004	0.0044	0.9192
rs3814995		19	36342212	NPHS1	no	C	T	0.688012	-0.00228424	0.00758074	0.76317	-0.0204239	0.0411929	7.12551e-07	-0.00146985	0.00527825	0.78065	-0.191544	0.0549439	0.000490157	-0.00232148	0.00425614	0.585449	-0.180509	0.0474377	0.000141757	-0.00327966	0.00388202	0.398205	-0.100992	0.0484274	0.0370311	-0.0122846	0.00255977	1.59395e-06	-0.00293424	0.00225706	0.193593	-0.230358	0.0381145	1.50754e-09	0.000665891	0.00329282	0.839741	299702	0.6949	0.0007	0.0053	0.8976
rs55743020		19	38188233	ZNF607	no	T	G	0.613848	-0.00103827	0.00721565	0.885586	-0.0244464	0.0392045	4.51191e-10	0.00259165	0.00502342	0.605916	-0.258887	0.052282	7.36619e-07	0.00194836	0.00405252	0.630676	-0.268833	0.0451403	2.59823e-09	0.00330046	0.00369616	0.371889	-0.285191	0.0461157	6.24984e-10	0.00596861	0.00244236	0.0145343	-0.0001554	0.00214837	0.942336	-0.265558	0.0362515	2.39018e-13	0.00148862	0.00313383	0.634775	343282	0.6197	0.0049	0.0045	0.2709
rs12978100		19	39241924	LGALS7	no	T	C	0.439344	-0.00846119	0.00709181	0.232835	-0.012766	0.0385319	0.000922879	-0.00850648	0.00493655	0.0848616	-0.160604	0.0513824	0.00177456	-0.00400461	0.00398187	0.314556	-0.153272	0.0443662	0.00055107	-0.00472913	0.00363221	0.192919	-0.112644	0.0453306	0.0129579	-0.00569051	0.00240298	0.0178796	-0.00322968	0.00211149	0.126125	-0.136001	0.0356454	0.000136014	-0.00325765	0.00308103	0.290363	296397	0.4391	0.0005	0.0045	0.9129
rs2163840		19	40800881	AKT2	no	T	A	0.14385	-0.000993404	0.0099746	0.920667	-0.0223886	0.0541814	3.59554e-05	-1.41452e-05	0.00692887	0.998371	-0.189832	0.0722212	0.008578	-0.00339893	0.00558995	0.54316	-0.184823	0.0623364	0.00302801	-0.00372757	0.0050956	0.464458	-0.227016	0.0636208	0.00035943	-0.0023296	0.00335661	0.487661	-0.00282007	0.0029698	0.342325	-0.184962	0.0501782	0.000227773	-0.00299843	0.00433442	0.489081	306950	0.1468	-0.0042	0.0062	0.4972
rs429358		19	45411941	APOE	no	T	C	0.84405	-0.0102162	0.00967338	0.290918	-0.0294189	0.0525696	2.1949e-08	-0.0100936	0.00673434	0.133924	-0.153492	0.07005	0.0284409	-0.00982488	0.00543527	0.0706682	-0.179902	0.0605052	0.00294638	-0.00855682	0.00495958	0.0844732	-0.269816	0.0618658	1.29337e-05	-0.00637685	0.00329084	0.052653	-0.0059999	0.00288009	0.0372319	-0.196942	0.0485975	5.06868e-05	-0.0081207	0.00420757	0.0536052	300345	0.831	-0.0082	0.006	0.1714
rs281380		19	49214470	MAMSTR	no	T	C	0.641688	-0.0169494	0.00735913	0.0212702	-0.0162629	0.0399748	4.73819e-05	-0.0134343	0.005113	0.00860281	-0.0630736	0.0533111	0.236763	-0.0119877	0.00412499	0.0036599	-0.0816645	0.0460501	0.0761673	-0.0112093	0.00376162	0.0028837	-0.0729534	0.0470218	0.120788	-0.0148507	0.00248855	2.40846e-09	-0.00695489	0.00219105	0.00150269	-0.116004	0.0368769	0.00165711	-0.00903011	0.00318389	0.00456593	306950	0.614	-0.0036	0.0046	0.4319
rs17206784		19	49571113	MAMSTR	no	C	T	0.476717	0.000506531	0.00706227	0.942822	-0.0142543	0.038373	0.000203551	0.00128333	0.00491738	0.79411	-0.181028	0.0512273	0.000409764	0.000743466	0.00396587	0.851295	-0.170582	0.0442284	0.00011491	-0.000218459	0.00361653	0.951833	-0.17166	0.0451494	0.00014355	0.00186285	0.00238756	0.435255	-0.000155858	0.0021027	0.940913	-0.153052	0.0354582	1.58659e-05	0.000487596	0.00306518	0.87361	331318	0.493	-0.0053	0.0044	0.2363
rs7259073		19	53357172	ZNF468	no	C	T	0.0687935	-0.0196405	0.0142352	0.167676	-0.0288605	0.0773556	0.000190877	-0.00598063	0.00992622	0.546837	-0.259558	0.103295	0.01198	-0.00811614	0.00800747	0.310789	-0.241554	0.089208	0.00677456	-0.00726108	0.00730555	0.320266	-0.335098	0.0911638	0.000237177	0.0050594	0.00483585	0.295456	-0.0061124	0.00423835	0.149258	-0.272377	0.0715669	0.000141329	-0.0123447	0.00618832	0.0460618	253742	0.075	-0.0101	0.0093	0.2777
rs62187541		20	1340244	FKBP1A-SDCBP2,SDCBP2-AS1	no	A	G	0.933909	-0.0100848	0.0141709	0.476676	-0.033643	0.0769912	1.24486e-05	0.00271429	0.00986952	0.783303	-0.334082	0.102492	0.00111608	0.00307397	0.00797133	0.699772	-0.323877	0.0885182	0.000253412	0.00151743	0.00727609	0.8348	-0.279146	0.0905145	0.00204265	-0.0043197	0.00482182	0.370325	-0.000137989	0.0042192	0.97391	-0.264561	0.071099	0.000198476	0.00122174	0.00615676	0.842702	340899	0.9222	0.0027	0.0081	0.7392
rs6084180		20	2808307	TMEM239	no	T	C	0.800823	-0.00313931	0.00890057	0.724307	-0.012095	0.0483611	0.0123863	-0.00488616	0.0061832	0.429395	-0.123074	0.0644782	0.0562948	-0.00301605	0.00499038	0.545597	-0.120934	0.0556812	0.0298644	-0.00285956	0.00455186	0.529863	-0.0911621	0.0569176	0.109234	-0.00594302	0.00301178	0.0484666	-0.00245786	0.00265002	0.353676	-0.14861	0.0447477	0.000896923	-0.00287558	0.00386514	0.45689	304788	0.8076	-0.002	0.0057	0.7232
rs6055748		20	8315317	PLCB1	no	A	G	0.692391	-0.0034301	0.00766981	0.654717	-0.00467981	0.0416869	0.261605	-0.00342674	0.00533705	0.520832	-0.0659758	0.0556042	0.235417	0.0001121	0.00430646	0.979233	-0.0834498	0.0480302	0.0823108	0.00104344	0.00392975	0.790608	-0.08356	0.0491282	0.088971	0.000795221	0.00260845	0.76047	-0.00016056	0.00228359	0.943947	-0.101402	0.0386345	0.00867477	0.000216777	0.0033355	0.948181	337999	0.6869	0.0022	0.0048	0.6529
rs11697103		20	14688818	MACROD2	no	A	G	0.251936	-0.0248121	0.00814647	0.00232142	-0.00915556	0.0442837	0.0386908	-0.0165851	0.00566522	0.00341731	-0.0941108	0.0590668	0.111097	-0.0109842	0.00457181	0.01628	-0.0889701	0.05102	0.0811914	-0.0120477	0.00416995	0.00386315	-0.0307794	0.0521281	0.554885	-0.0152246	0.00276283	3.57908e-08	-0.00647226	0.00242552	0.00762226	-0.113578	0.040998	0.00560034	-0.00904768	0.00353972	0.0105876	343066	0.2479	0.0023	0.005	0.6391
rs2076668	decline	20	33437621	GGT7	no	A	G	0.379647	-0.0140668	0.0072221	0.0514479	-0.0309658	0.0392397	3.0069e-15	-0.0184821	0.00502721	0.000236629	-0.23241	0.0523598	9.05884e-06	-0.0143561	0.00405498	0.000399698	-0.237733	0.045215	1.45948e-07	-0.0151554	0.00369912	4.18683e-05	-0.161761	0.0461889	0.000461571	-0.025219	0.0024457	6.26343e-25	-0.00919965	0.00215018	1.88241e-05	-0.255237	0.0363715	2.26585e-12	-0.0135313	0.00313933	1.63144e-05	307054	0.3734	-0.0053	0.0045	0.2439
rs6072329		20	39915515	LPIN3	no	G	A	0.606164	-0.00268295	0.00719257	0.709136	-0.00965731	0.0390905	0.0134936	-0.00093352	0.00500426	0.852018	-0.0999263	0.0521019	0.055126	4.4956e-06	0.00403761	0.999112	-0.0972001	0.0449989	0.03077	-0.000805212	0.00368363	0.826968	-0.0464423	0.0459831	0.312503	-0.00513583	0.00243777	0.0351371	-0.00066852	0.0021415	0.754908	-0.113669	0.0361645	0.00167182	-0.000836141	0.00312405	0.788972	342890	0.6071	-0.0005	0.0043	0.9088
rs736820		20	43034016	HNF4A	no	A	G	0.376407	-0.0055907	0.00726903	0.441828	-0.00762268	0.0395059	0.05367	-0.00138663	0.0050667	0.784335	-0.108432	0.0526846	0.0395794	-0.00128624	0.00408458	0.752838	-0.100761	0.045501	0.0267969	-0.00156038	0.00372775	0.675521	-0.0922557	0.0465144	0.0473261	-4.8834e-06	0.0024716	0.998424	-0.00156739	0.00216426	0.468935	-0.129939	0.0365657	0.00038013	0.000971056	0.00316151	0.75873	306950	0.3679	-0.0002	0.0047	0.9587
rs6127099		20	52731402	CYP24A1	no	A	T	0.721272	0.00198074	0.00801313	0.804764	-0.0331984	0.0435466	2.47995e-14	-0.00278671	0.00558589	0.617862	-0.374727	0.058127	1.14783e-10	-0.00069118	0.00450619	0.878095	-0.369958	0.0502032	1.72473e-13	-0.00123663	0.0041118	0.763604	-0.321576	0.051319	3.70522e-10	-0.00443944	0.00272342	0.103082	-0.0022167	0.0023858	0.352828	-0.357304	0.0402752	7.26911e-19	-0.000683027	0.00348197	0.844484	306469	0.7211	-0.005	0.005	0.3201
rs2585442		20	52737123	CYP24A1	no	G	C	0.246585	0.0155709	0.00827279	0.0598125	-0.0369439	0.0449341	2.02029e-16	0.00460404	0.00575298	0.423546	-0.418815	0.0598557	2.62862e-12	0.00316351	0.00463906	0.495285	-0.409123	0.0516738	2.44061e-15	0.0031455	0.00423167	0.457288	-0.404854	0.0528071	1.77187e-14	0.00475496	0.00279628	0.0890445	-6.39897e-05	0.00246315	0.979274	-0.401564	0.0414558	3.47772e-22	0.00527151	0.0035855	0.141501	306950	0.2351	0.0024	0.0053	0.6472
rs2762942		20	52788925	CYP24A1	no	A	G	0.945249	-0.0101931	0.0154382	0.509096	-0.0555879	0.0838495	3.37961e-11	-0.0216376	0.0107354	0.0438512	-0.482378	0.112079	1.67941e-05	-0.0152933	0.00865724	0.0773082	-0.51035	0.0967889	1.3452e-07	-0.0156799	0.00789404	0.0470022	-0.510741	0.0988625	2.39121e-07	-0.0172954	0.00521654	0.00091484	-0.00990163	0.00459647	0.0312276	-0.459163	0.0775209	3.16456e-09	-0.00865048	0.00670095	0.196728	250876	0.937	0.0203	0.0101	0.04474
rs737092		20	55990405	PCK1	no	C	T	0.487238	0.00462329	0.007042	0.511483	-0.0119976	0.0382617	0.00171492	-0.00255092	0.00490113	0.602733	-0.131745	0.0510522	0.00986417	-0.00152669	0.00395331	0.699363	-0.138017	0.0440846	0.0017441	-0.000700655	0.0036061	0.845943	-0.180306	0.0450179	6.19819e-05	0.00532346	0.00237866	0.0252207	-0.00178778	0.00209666	0.39384	-0.138729	0.0354602	9.14689e-05	-0.00199455	0.00306271	0.514894	307054	0.4921	-0.0106	0.0044	0.01666
rs2235826		20	56143169	PCK1	no	A	T	0.814374	0.00101211	0.00911533	0.91159	-0.0179872	0.0495445	0.000282942	-0.00960784	0.00634458	0.129943	-0.154047	0.0661072	0.0197941	-0.00668309	0.00511598	0.191447	-0.160169	0.0570763	0.00501324	-0.00725821	0.00466522	0.119754	-0.138963	0.058291	0.0171287	-0.00818459	0.00308518	0.00798107	-0.0043692	0.00271395	0.107421	-0.184088	0.0457831	5.80026e-05	-0.00752601	0.00395617	0.0571265	306647	0.8121	-0.0106	0.0056	0.06064
rs8114689		20	57476890	GNAS	no	G	A	0.381638	-0.00553022	0.00731727	0.449784	-0.0105338	0.0397691	0.00808004	-0.00510656	0.0050946	0.316178	-0.0896276	0.0530723	0.0912636	-0.00339537	0.00410986	0.40872	-0.0896631	0.0458356	0.0504445	-0.00331516	0.00374934	0.376591	-0.0504529	0.0468397	0.281418	-0.00884658	0.00248388	0.000368614	-0.0025783	0.00217862	0.23663	-0.157088	0.0367634	1.92998e-05	-0.0029562	0.00317816	0.352289	221087	0.3827	0.0077	0.0071	0.2781
rs62207111		20	60568554	LAMA5	no	G	C	0.896726	-0.00598763	0.0114961	0.60248	-0.0138798	0.0624761	0.0263111	-0.0202639	0.00799646	0.0112746	-0.066746	0.0831316	0.422037	-0.0154776	0.00645257	0.0164557	-0.0638267	0.0717834	0.37392	-0.0173946	0.00588817	0.00313571	-0.0266084	0.0734048	0.716987	-0.0199315	0.00389383	3.0763e-07	-0.0080342	0.00342277	0.0189124	-0.177675	0.0579673	0.00217636	-0.00866213	0.0050095	0.0837851	343318	0.8881	0.0125	0.0072	0.07998
rs2236521		20	60892116	LAMA5	no	A	G	0.545512	0.00881866	0.00705184	0.211101	-0.0100711	0.0383125	0.0085728	-0.00238104	0.00490442	0.62733	-0.157012	0.0510855	0.00211602	0.000289739	0.00395661	0.941624	-0.148775	0.0441128	0.000744801	-9.1383e-05	0.00360863	0.979797	-0.109068	0.0450601	0.0154998	-0.000498982	0.00238188	0.834065	-0.000729254	0.00209961	0.728345	-0.123772	0.0354886	0.000487394	-0.00363246	0.00306528	0.236006	306950	0.5429	-0.0003	0.0045	0.9468
rs72629024		20	62152519	PPDPF	no	G	C	0.141499	-0.00739979	0.0102124	0.468707	-0.023032	0.055474	3.29978e-05	-0.00460728	0.00710523	0.516705	-0.199033	0.0739914	0.00714748	-0.00202878	0.00573391	0.723473	-0.216625	0.0638973	0.000698587	-0.000806256	0.00522917	0.877465	-0.298646	0.0652705	4.75295e-06	0.00548879	0.00345562	0.112204	-0.00244762	0.00304062	0.420836	-0.29631	0.0511588	6.96702e-09	0.00315934	0.00443243	0.475984	266217	0.1754	-0.0048	0.0067	0.4727
rs2261092		20	62353933	PPDPF	no	A	G	0.0812158	0.0144083	0.0128391	0.26177	-0.0286894	0.0697323	3.88686e-05	0.0101782	0.00891901	0.253797	-0.384355	0.092952	3.55246e-05	0.0127625	0.00719809	0.0762243	-0.376975	0.0802451	2.63212e-06	0.0118906	0.00656228	0.0699934	-0.314683	0.0819641	0.00012343	0.00686628	0.00433006	0.112802	0.00534802	0.00382266	0.161805	-0.333177	0.064636	2.54332e-07	0.00757434	0.00557914	0.174586	340970	0.0734	0.007	0.0083	0.402
rs8126001		20	62711459	PPDPF	no	C	T	0.510191	-0.00365069	0.00704454	0.604299	-0.0147696	0.038287	0.000114555	-0.00708101	0.00490696	0.149007	-0.0956891	0.0510832	0.0610434	-0.00797662	0.00395502	0.0437146	-0.0975466	0.0441019	0.0269786	-0.00810825	0.00360795	0.0246203	-0.0940495	0.0450423	0.0367963	-0.0094148	0.00238485	7.88934e-05	-0.00500749	0.00209739	0.016965	-0.142024	0.0354429	6.1487e-05	-0.00442746	0.00306072	0.148027	301872	0.5225	-0.0012	0.0045	0.7918
rs1570521		20	62911019	PPDPF	no	G	T	0.566416	-0.00262453	0.00710063	0.711666	-0.00959575	0.0385865	0.0128904	-0.00310547	0.00494184	0.529741	-0.122699	0.051467	0.0171258	-0.00431256	0.00398605	0.279293	-0.0927134	0.0444488	0.036994	-0.00596238	0.00363697	0.101136	-0.0215205	0.0454301	0.635711	-0.0105354	0.00240685	1.20198e-05	-0.00310395	0.00211411	0.14205	-0.139992	0.0357266	8.9159e-05	-0.0034752	0.00308845	0.260495	343008	0.5799	-0.0022	0.0045	0.6257
rs2823139		21	16576783	NRIP1	no	A	G	0.337959	-0.00182504	0.00744391	0.806323	-0.0201335	0.0404405	6.41323e-07	-0.0111326	0.00517514	0.0314653	-0.155538	0.0539075	0.0039115	-0.0086884	0.00417499	0.0374306	-0.169021	0.0465412	0.000281713	-0.00813564	0.00380776	0.0326324	-0.160821	0.0475526	0.00071984	-0.0109909	0.00251712	1.26292e-05	-0.00557277	0.00221628	0.0119224	-0.177052	0.0374867	2.32483e-06	-0.00933872	0.00323747	0.00391978	338954	0.3409	-0.0073	0.0046	0.1116
rs13047277		21	16794774	NRIP1	no	C	T	0.299074	-0.0113656	0.00768215	0.139015	-0.0135522	0.0417383	0.0011667	-0.0138051	0.00534194	0.00975929	-0.0929213	0.0556416	0.0949226	-0.0115867	0.00431017	0.00718411	-0.0871514	0.0480464	0.0696947	-0.0121908	0.00393132	0.00192938	-0.0384828	0.0490851	0.43304	-0.0167375	0.0025952	1.12318e-10	-0.0067518	0.00228721	0.00315798	-0.114346	0.0386022	0.00305526	-0.0113492	0.00333762	0.000673013	305860	0.283	-0.0174	0.0049	0.0004397
rs2834317		21	35356706	LINC00649	no	A	G	0.15352	-0.0051938	0.00980479	0.596307	-0.0350516	0.0532736	4.73391e-11	0.00207416	0.00682862	0.761322	-0.425271	0.0709457	2.0497e-09	0.00298601	0.00550654	0.587636	-0.410517	0.0612506	2.05934e-11	0.00269936	0.00502498	0.591138	-0.418097	0.0625744	2.36879e-11	0.00690818	0.00332207	0.037573	-0.000257346	0.00291925	0.929754	-0.353745	0.0492573	6.91468e-13	-0.00112452	0.00426289	0.791939	307054	0.1464	-0.0106	0.0063	0.09217
rs219781		21	37832621	CLDN14	no	G	T	0.73624	0.0021904	0.00797369	0.783544	-0.0241511	0.0433256	2.4889e-08	0.00214736	0.00554783	0.698711	-0.284373	0.0578239	8.75945e-07	0.00357605	0.00447956	0.424695	-0.269667	0.0499519	6.72828e-08	0.00226561	0.00408626	0.579274	-0.223985	0.0510297	1.13758e-05	-0.00112727	0.00269952	0.676253	0.000251219	0.00237406	0.915727	-0.25288	0.0400667	2.76926e-10	0.00459581	0.00346174	0.184311	339078	0.7522	-0.0023	0.0051	0.6491
rs11702255		21	46922102	COL18A1	no	A	G	0.37596	0.0159208	0.00739796	0.0313953	-0.0196522	0.0402119	1.024e-06	0.00606082	0.005152	0.239437	-0.203544	0.053569	0.00014497	0.00291504	0.00415318	0.482754	-0.201619	0.0462529	1.30711e-05	0.00252716	0.00378911	0.504804	-0.176015	0.0472602	0.00019584	-0.00150685	0.00250513	0.547503	0.000853611	0.00220268	0.698363	-0.154038	0.0371366	3.35711e-05	0.00181793	0.00321517	0.571786	294202	0.3707	-0.0003	0.0047	0.9436
rs7286581		22	19060412	DGCR14	no	T	A	0.799575	-0.0046151	0.00882484	0.600998	-0.0109792	0.0479738	0.0221055	-0.0103031	0.00614561	0.093645	-0.0425121	0.0639836	0.506422	-0.00915043	0.0049606	0.0650949	-0.0576626	0.0552599	0.296727	-0.00866636	0.00452542	0.0554892	-0.0598149	0.0564291	0.289146	-0.0113929	0.00298934	0.000138318	-0.00593012	0.00262744	0.0240099	-0.156918	0.0444698	0.000417781	-0.00372644	0.00384334	0.332255	246851	0.7901	0.0001	0.0059	0.9815
rs2330624		22	24168544	MMP11	no	G	C	0.0706272	0.00495549	0.0136595	0.716764	-0.0271519	0.0742401	0.00025496	-0.000446412	0.00953211	0.962647	-0.243116	0.0993412	0.0143954	-0.00206119	0.00768381	0.788507	-0.237064	0.0858167	0.00573764	-0.00287544	0.00700959	0.681649	-0.19792	0.0875815	0.023832	-0.00525236	0.00463681	0.257319	-0.0023072	0.00406693	0.570505	-0.246951	0.0690835	0.000350747	-0.0024144	0.00596326	0.685566	340943	0.0781	0.0104	0.0084	0.2155
rs45462093		22	28187396	MN1	no	G	A	0.231489	-0.00745536	0.00831417	0.369878	-0.00767896	0.0451741	0.0891594	-0.00900612	0.00578238	0.119351	-0.0412698	0.0601598	0.492713	-0.00865827	0.00466368	0.0633801	-0.0476754	0.0519452	0.358724	-0.00931606	0.00425528	0.0285767	-0.0228768	0.0530793	0.666474	-0.0114515	0.00280964	4.58637e-05	-0.00485428	0.00247541	0.0498814	-0.106436	0.0417464	0.0107857	-0.00670934	0.00361173	0.0632194	274896	0.2211	-0.0038	0.0057	0.4975
rs41159		22	30407364	MTMR3	no	A	G	0.586886	0.00158911	0.00713332	0.823713	-0.0158932	0.0387586	4.12391e-05	6.65788e-05	0.00496823	0.989308	-0.168501	0.0517261	0.00112411	0.00175579	0.00400566	0.66115	-0.172641	0.0446579	0.000110745	0.00196633	0.00365304	0.59039	-0.154747	0.0456011	0.000690212	0.000788262	0.00241065	0.743675	0.000105567	0.00212386	0.960357	-0.209067	0.0358526	5.50813e-09	0.00424133	0.00309691	0.170833	340044	0.6076	0.0085	0.0045	0.0554
rs2267158		22	30950360	MTMR3	no	T	C	0.681345	0.00191646	0.00757044	0.800152	-0.0125232	0.0411384	0.00233374	0.00144295	0.00527063	0.784261	-0.137216	0.0548528	0.0123669	0.00083195	0.00425044	0.84482	-0.136362	0.0473672	0.003992	0.00148563	0.00387809	0.701659	-0.121623	0.0484112	0.0119954	0.00082471	0.00256723	0.748025	-0.000253319	0.002254	0.910517	-0.153562	0.0380373	5.41242e-05	0.000308911	0.00328943	0.92518	306950	0.6752	-0.0048	0.0047	0.3122
rs132639		22	36543898	APOL3	no	A	T	0.180157	0.00432558	0.00914469	0.636203	-0.0148187	0.0496916	0.00286285	0.00299668	0.00636359	0.637705	-0.168182	0.0662838	0.0111723	0.0019899	0.00513665	0.698466	-0.17524	0.0572486	0.00220615	0.00250053	0.00468472	0.593506	-0.220374	0.0585117	0.000165715	0.00850275	0.00310058	0.00610091	0.000521033	0.00272272	0.84824	-0.223631	0.0459342	1.12527e-06	0.00280213	0.00397139	0.480451	341247	0.1845	0.0016	0.0056	0.769
rs2267372		22	38598234	MAFF	no	G	A	0.599842	-0.00113176	0.00715552	0.874326	-0.0198315	0.0388687	3.36172e-07	0.00150856	0.00497247	0.761599	-0.221554	0.0517984	1.89382e-05	0.000768271	0.00401049	0.848083	-0.217879	0.0447217	1.10654e-06	0.000817403	0.00365742	0.823153	-0.220852	0.0456812	1.33479e-06	0.00206333	0.00240889	0.391694	-0.000849969	0.00213046	0.689924	-0.234373	0.0360416	7.89983e-11	0.000677735	0.00310906	0.827439	307054	0.6066	0.0071	0.0045	0.1163
rs3091342		22	40612156	MKL1	no	T	C	0.189546	0.0201114	0.00900116	0.0254639	-0.0340025	0.0489018	3.58501e-12	0.0172613	0.00625678	0.00580192	-0.427555	0.0652017	5.49856e-11	0.0152405	0.00504644	0.0025278	-0.426047	0.0563255	3.92923e-14	0.0153756	0.00460396	0.000839049	-0.414447	0.0575469	5.95497e-13	0.0174555	0.00304773	1.02028e-08	0.00732412	0.00267996	0.0062782	-0.357127	0.0451931	2.75284e-15	0.00936328	0.00390854	0.0165942	303255	0.1834	-0.0104	0.0058	0.07166
rs729982		22	40810946	MKL1	no	T	C	0.953993	-0.00226231	0.0216616	0.916821	-0.0521664	0.117722	9.37191e-06	-0.0297847	0.0150692	0.0480972	-0.427338	0.156547	0.00633878	-0.0176488	0.0121624	0.146756	-0.473318	0.135097	0.000459229	-0.0166587	0.0110912	0.133106	-0.334767	0.137964	0.0152464	-0.0286134	0.00733123	9.50346e-05	-0.0112572	0.0064494	0.080905	-0.575715	0.108502	1.12144e-07	-0.00289159	0.0093798	0.757871	256126	0.8551	-0.0068	0.0071	0.34
rs112880707		22	40884662	MKL1	no	C	T	0.908532	0.00558873	0.0121586	0.645767	-0.0414785	0.0660229	3.34179e-10	-0.00627381	0.00844144	0.457353	-0.41779	0.0880543	2.0909e-06	-0.00244304	0.00681261	0.719891	-0.416792	0.0760421	4.23419e-08	-0.0041144	0.00621075	0.507675	-0.311285	0.0775852	6.01801e-05	-0.0123276	0.00409505	0.00260934	-0.00248897	0.00362008	0.491739	-0.408754	0.0612973	2.59306e-11	0.0010425	0.0052805	0.843495	307054	0.8939	-0.0017	0.0073	0.8122
rs117530017		22	41785067	A4GALT	no	C	T	0.977677	0.0367693	0.0238035	0.12242	-0.0499506	0.129452	0.000114081	0.012602	0.0166892	0.450193	-0.530425	0.172179	0.00206601	0.00957009	0.013414	0.475575	-0.525775	0.148531	0.000400502	0.00846331	0.0122478	0.489562	-0.495868	0.151532	0.00106664	0.00946367	0.00812079	0.243872	0.00313206	0.00708724	0.65854	-0.438415	0.119448	0.000242282	0.00899207	0.0103626	0.385534	316898	0.9766	0.0108	0.015	0.4683
rs133298		22	42386949	A4GALT	no	T	G	0.793812	-0.00580591	0.00867844	0.503494	-0.014693	0.0471646	0.00183813	-0.00324577	0.00603653	0.590793	-0.138799	0.0629147	0.0273757	-0.000654338	0.00487367	0.893197	-0.145425	0.0543149	0.0074195	6.19059e-05	0.00444387	0.988885	-0.142823	0.0555037	0.0100765	-0.00240729	0.0029426	0.41331	-0.00135845	0.0025839	0.599073	-0.226121	0.0437358	2.34119e-07	0.000987741	0.00377768	0.793732	306950	0.7585	-0.0094	0.0052	0.06876
rs1883991		22	43112818	A4GALT	no	A	C	0.67153	-0.00178181	0.00749981	0.812207	-0.0163534	0.0407638	6.02961e-05	-0.0119255	0.00522635	0.0225029	-0.122478	0.0543675	0.0242747	-0.0116249	0.0042134	0.00579823	-0.117494	0.0469492	0.0123307	-0.0125252	0.00384474	0.00112325	-0.0809192	0.0479842	0.0917255	-0.0151674	0.00254719	2.60813e-09	-0.00695087	0.0022329	0.00185273	-0.105107	0.0376401	0.00523192	-0.0115816	0.00325638	0.000375762	342608	0.698	-0.0106	0.0047	0.02357
rs79865452		22	50795620	PPP6R2	no	A	G	0.977069	0.0131978	0.0241646	0.584956	-0.0530284	0.131511	5.52749e-05	0.00867644	0.0168757	0.607157	-0.493404	0.175663	0.00497331	-0.00482336	0.0135829	0.722511	-0.451047	0.151666	0.00294036	-0.0063021	0.012384	0.61083	-0.419223	0.154532	0.00667101	-0.00662668	0.0081507	0.416207	-0.00365531	0.00719471	0.611415	-0.548276	0.121584	6.5039e-06	-0.0024034	0.0105248	0.819369	270349	0.9799	0.0065	0.0174	0.709
