# Supplementary material for: Analyzing longitudinal trait trajectories using GWAS identifies genetic variants for kidney function decline
Source: Nat Commun. 2024 Nov 20;15:10061. doi: 10.1038/s41467-024-54483-9 (PMC11579025; doi:10.1038/s41467-024-54483-9)
Supplement: Supplementary file 4 — Supplementary Data 2 [file 41467_2024_54483_MOESM4_ESM.xlsx]

## Sheet: SupplementaryData_2
Supplementary Data 2: Genetic association for eGFR-decline and cross-sectional eGFR for the 595 variants. We show summary statistics for eGFR decline analysis (LMM age model RI&RS; UKB 350K, n=348,275, m=1,520,382) as well as for cross-sectional analysis (UKB eGFR assessments from baseline study center visit only, n=341,073; linear regression adjusting for age, sex, and 20 PCs). SNPID=Variant ide…
									age model RI&RS 350K						cross-sectional analysis
SNPID	Type	Chr	Pos	Locus name	Known SNP	EA	OA	EAF	beta_main	SE_main	P_main	beta_decline	SE_decline	P_decline	beta_cross	SE_cross	P_cross
rs3107155		1	2060524	PRKCZ	no	T	C	0.399868	-0.197339	0.0360692	4.4769e-08	0.00290109	0.00311487	0.351665	-0.205771	0.0284749	4.96916e-13
rs6698680		1	2329661	PRKCZ	no	A	G	0.535589	-0.0157874	0.0354524	0.656093	-0.00720385	0.0030616	0.0186251	-0.0952327	0.0280142	0.000675296
rs284316		1	10733081	CASZ1	no	T	C	0.663097	-0.0893243	0.0377165	0.0178706	-0.00701061	0.00325521	0.0312681	-0.137258	0.0298103	4.13827e-06
rs6660242		1	10845840	CASZ1	no	G	A	0.305154	-0.158712	0.0385718	3.87793e-05	0.00107931	0.00333806	0.746442	-0.163022	0.030476	8.84097e-08
rs7516435		1	15868692	AGMAT	no	G	A	0.314108	-0.316616	0.0379867	7.80382e-17	0.0118277	0.00328385	0.000316092	-0.228283	0.0300123	2.82697e-14
rs11260709		1	16557691	AGMAT	no	C	T	0.337148	-0.118702	0.0373524	0.00148374	0.000279954	0.00322855	0.930901	-0.128517	0.029508	1.32909e-05
rs7515150		1	18808056	KLHDC7A	no	G	C	0.873387	-0.19534	0.0529886	0.000227472	-0.0108348	0.00458327	0.0180802	-0.276596	0.0419697	4.39371e-11
rs2144734		1	23699168	C1orf213	no	T	C	0.739438	-0.195352	0.0402929	1.24619e-06	-0.000328324	0.00348419	0.924924	-0.210705	0.0317992	3.4517e-11
rs114165349		1	27021913	GPN2	no	G	C	0.976564	-0.701655	0.116683	1.82055e-09	0.00255266	0.0100857	0.800194	-0.777183	0.0926544	4.96412e-17
rs74063828		1	27820165	GPN2	no	C	G	0.0852189	-0.254584	0.0632543	5.70517e-05	0.00605831	0.00546479	0.267601	-0.222121	0.0498949	8.51875e-06
rs12402264		1	28539639	ATPIF1	no	G	C	0.254431	-0.198466	0.0405605	9.935e-07	0.00542359	0.00350505	0.121776	-0.17893	0.0320337	2.32964e-08
rs2991341		1	43706662	WDR65	no	T	C	0.418205	-0.218169	0.0359721	1.3223e-09	0.00355276	0.00310346	0.252304	-0.198532	0.0283772	2.63461e-12
rs514595		1	46036960	TESK2	no	T	C	0.159655	-0.307507	0.0483465	2.01548e-10	0.00694775	0.00417576	0.0961475	-0.280655	0.0381233	1.81913e-13
rs688540		1	48002447	FOXD2	no	A	G	0.863311	-0.120636	0.0514339	0.0190043	-0.00340119	0.0044372	0.443368	-0.192331	0.0406072	2.17658e-06
rs3820201		1	53581670	SLC1A7	no	A	G	0.625336	-0.139522	0.0369395	0.000158754	-0.0062768	0.0031929	0.0493153	-0.178379	0.0292054	1.0116e-09
rs1183394		1	54222571	NDC1	no	G	A	0.883031	-0.201279	0.0548392	0.000242292	-0.00255978	0.00474404	0.589489	-0.243499	0.0433444	1.93595e-08
rs17413465		1	55718708	MIR4422	no	C	A	0.810941	-0.0884152	0.0451652	0.0502791	-0.00819239	0.00390594	0.0359575	-0.159342	0.0356388	7.78663e-06
rs1757915		1	56615809	PPAP2B	no	G	A	0.644372	-0.194082	0.0368533	1.39311e-07	-0.00405524	0.00318114	0.202391	-0.221587	0.0291136	2.72442e-14
rs77770952		1	56924475	PPAP2B	no	C	G	0.0408504	-0.136763	0.0888605	0.123788	-0.0206307	0.00767859	0.00721485	-0.367365	0.0705815	1.94287e-07
rs2815367		1	67500762	SLC35D1	no	A	G	0.648203	-0.115995	0.0369765	0.00170713	-0.0012067	0.00319612	0.705763	-0.172195	0.0292221	3.80456e-09
rs4415537		1	68009663	SLC35D1	no	C	T	0.244347	-0.142952	0.0412275	0.000525641	-0.000557884	0.00356268	0.875567	-0.137679	0.0325381	2.32375e-05
rs7536433		1	78023173	AK5	no	C	T	0.787791	-0.216203	0.0433571	6.15091e-07	-0.00160123	0.00374673	0.669112	-0.260484	0.0342612	2.90329e-14
rs1887251		1	82957845	LOC101927498	no	C	T	0.634351	-0.172141	0.0368362	2.96815e-06	-0.00363981	0.00318186	0.252656	-0.237239	0.0290845	3.44972e-16
rs7514579		1	94051350	BCAR3	no	A	C	0.766648	-0.213661	0.0419368	3.49356e-07	-0.000973985	0.00362227	0.788016	-0.201152	0.0331344	1.274e-09
rs10493872		1	94890418	ABCA4	no	T	G	0.312934	-0.162633	0.0383303	2.20725e-05	0.0015979	0.00331384	0.629673	-0.166364	0.0303204	4.09386e-08
rs11166440		1	100808363	CDC14A	no	G	A	0.372603	-0.144205	0.0367327	8.64716e-05	-0.00626591	0.00317351	0.0483325	-0.215346	0.0290023	1.12928e-13
rs7528419		1	109817192	SYPL2	no	G	A	0.222488	-0.314099	0.0424783	1.42651e-13	0.00476972	0.00367059	0.193794	-0.322289	0.0335476	7.52356e-22
rs12145677		1	110023610	SYPL2	no	A	G	0.298748	-0.283256	0.0385581	2.04666e-13	0.00271279	0.00333428	0.415872	-0.267497	0.0304942	1.7622e-18
rs78366259		1	113254648	PPM1J	no	G	A	0.0305463	-0.229193	0.102512	0.0253685	-0.0153597	0.00886418	0.0831357	-0.354739	0.0809447	1.17364e-05
rs12736457		1	113258293	PPM1J	no	G	C	0.128658	-0.460289	0.0527337	2.59838e-18	-0.00638096	0.00455639	0.161383	-0.484585	0.0417234	3.53702e-31
rs17602729		1	115236057	AMPD1	no	G	A	0.871943	-0.312468	0.0528805	3.44838e-09	0.00128835	0.00456657	0.777847	-0.258503	0.0417785	6.12051e-10
rs57445665		1	117021122	CD58	no	G	A	0.798468	-0.155823	0.044409	0.000450197	-0.00503789	0.00383426	0.188877	-0.178315	0.0350153	3.53554e-07
rs267738		1	150940625	CERS2	no	T	G	0.779559	-0.434067	0.0426567	2.57704e-24	0.000715335	0.00368251	0.845979	-0.433116	0.0336796	7.72151e-38
rs4971092		1	155143946	KRTCAP2	no	T	C	0.879641	-0.18235	0.0544014	0.000802614	-0.0067321	0.00469883	0.151939	-0.246365	0.0429776	9.91021e-09
rs180921974		1	155268131	KRTCAP2	no	G	T	0.0228751	-0.466822	0.118939	8.68059e-05	-0.0325496	0.010248	0.00149238	-0.728845	0.09382	7.96084e-15
rs4442348		1	163739717	LOC100422212	no	G	A	0.498973	-0.0429432	0.0354108	0.22524	-0.00932106	0.00306144	0.00232966	-0.142502	0.0279613	3.4633e-07
rs4656220		1	170649277	PRRC2C	no	C	T	0.629272	-0.13284	0.0366333	0.000287676	-0.000459197	0.0031657	0.884668	-0.140013	0.0289115	1.28066e-06
rs6700683		1	171478706	PRRC2C	no	T	A	0.527932	-0.178346	0.0354487	4.88084e-07	-0.00340709	0.00306319	0.266024	-0.210995	0.0280078	4.95421e-14
rs60077625		1	172098794	PRRC2C	no	A	G	0.31561	-0.151912	0.0380278	6.47854e-05	0.00146315	0.00328464	0.655992	-0.149952	0.0300244	5.90709e-07
rs1011731		1	172346548	PRRC2C	no	A	G	0.567763	-0.126773	0.0356328	0.000374108	0.00399307	0.00307662	0.19433	-0.14217	0.0281846	4.55584e-07
rs3795503		1	180905694	KIAA1614	no	C	T	0.684534	-0.216469	0.0380373	1.26487e-08	-0.00190856	0.00328605	0.561371	-0.210301	0.0300306	2.51181e-12
rs9943067		1	182975102	LAMC1	no	T	C	0.422419	-0.132327	0.0357665	0.000215885	-0.00230208	0.00309018	0.456294	-0.134806	0.0282423	1.81413e-06
rs78444298		1	184672098	EDEM3	no	A	G	0.0195908	-0.808682	0.128116	2.75837e-10	-0.0254385	0.0110748	0.0216214	-1.17139	0.101405	7.33727e-31
rs10911877		1	186506612	PTGS2	no	G	A	0.740341	-0.165127	0.0402923	4.16506e-05	-0.00313018	0.00348001	0.3684	-0.188597	0.0318301	3.1238e-09
rs12727107		1	199185297	LINC01222	no	G	A	0.450366	-0.0266357	0.0362543	0.462529	-0.00934938	0.00313231	0.00283776	-0.105525	0.028633	0.000228344
rs3850625		1	201016296	CACNA1S	no	G	A	0.881548	-0.43327	0.0545913	2.08839e-15	0.00319716	0.0047141	0.497637	-0.416358	0.0431503	4.99472e-22
rs12024377		1	205537858	MFSD4	no	G	A	0.629634	-0.111134	0.0367385	0.00248671	-0.000848847	0.0031761	0.789269	-0.132897	0.0290364	4.72078e-06
rs2808454		1	207231751	PFKFB2	no	T	A	0.541778	-0.172424	0.0355505	1.2348e-06	-0.00161863	0.0030691	0.597919	-0.218446	0.0280578	6.959e-15
rs77683436		1	208052513	CD34	no	T	C	0.939022	-0.212155	0.0743227	0.00431064	-0.00388636	0.00640951	0.544288	-0.238346	0.058662	4.84506e-05
rs10779552		1	211429355	RCOR3	no	G	A	0.579991	-0.0829502	0.0358738	0.0207632	-0.00489282	0.00310003	0.114495	-0.149294	0.0283361	1.375e-07
rs7535253		1	214744893	PTPN14	no	C	T	0.789262	-0.221409	0.0433913	3.35306e-07	-0.00471782	0.0037484	0.208168	-0.240175	0.0342421	2.31963e-12
rs947517		1	220087195	RNU5F-1	no	A	G	0.213969	-0.118835	0.0431127	0.00584505	0.00125051	0.00372248	0.73692	-0.136166	0.0340833	6.46826e-05
rs61830291		1	221001142	LOC101929730	no	A	C	0.903153	-0.405788	0.059977	1.33002e-11	0.00739738	0.0051838	0.153575	-0.371183	0.0473441	4.51388e-15
rs417237		1	228532195	OBSCN	no	G	T	0.381158	-0.129913	0.0363781	0.000355453	-0.000179969	0.0031443	0.954357	-0.112369	0.0287409	9.24179e-05
rs2783971	decline	1	243474536	SDCCAG8	no	A	C	0.46596	-0.109423	0.0355052	0.00205714	-0.0175192	0.00306749	1.12283e-08	-0.238326	0.0280271	1.84821e-17
rs593881		1	245575662	KIF26B	no	G	A	0.537158	-0.117072	0.0354517	0.000959129	0.000970163	0.00306391	0.751515	-0.0933899	0.0280301	0.000863042
rs1047891	stable	2	211540507	CPS1	no	A	C	0.315748	-0.582333	0.0378612	2.36378e-53	-0.00434866	0.00327548	0.184299	-0.60952	0.0299666	6.46212e-92
rs3791221		2	226933	SH3YL1	no	G	A	0.349882	-0.154364	0.0370048	3.02786e-05	-0.0022195	0.00319367	0.487076	-0.187985	0.0292166	1.24291e-10
rs1595810		2	12115479	LOC100506457	no	A	G	0.196626	-0.153438	0.0445317	0.000569911	-0.000116544	0.00384285	0.975806	-0.15582	0.0351784	9.45144e-06
rs807624		2	15782471	DDX1	no	G	T	0.642116	-0.318702	0.0368157	4.89256e-18	-0.00283395	0.00317982	0.372806	-0.324452	0.0290718	6.44543e-29
rs11689993		2	15816026	DDX1	no	G	A	0.391752	-0.132149	0.0362829	0.000270404	3.27273e-06	0.00313633	0.999167	-0.149263	0.0286495	1.88987e-07
rs4567937		2	18676265	NT5C1B-RDH14	no	A	G	0.315463	-0.243525	0.037956	1.40232e-10	-0.000878657	0.00327733	0.788622	-0.284031	0.0299502	2.47494e-21
rs72801857		2	26054368	ASXL2	no	T	C	0.0321623	-0.876065	0.100089	2.09574e-18	0.0203576	0.00865132	0.0186174	-0.741993	0.0791731	7.17277e-21
rs1260326		2	27730940	GCKR	no	C	T	0.606621	-0.501073	0.0361254	1.00316e-43	0.00649981	0.00312088	0.0372807	-0.473711	0.0285202	6.27483e-62
rs116443177		2	27764122	GCKR	no	T	C	0.147797	-0.356274	0.0503785	1.53276e-12	0.0062274	0.00435077	0.152336	-0.336569	0.0398926	3.2719e-17
rs2301343		2	40680149	SLC8A1	no	T	G	0.754218	-0.166675	0.041314	5.47747e-05	-0.00231856	0.00357125	0.51619	-0.206853	0.0326541	2.38114e-10
rs4952981		2	43428651	ZFP36L2	no	T	C	0.499315	-0.254111	0.0354825	8.00177e-13	0.00211317	0.00306536	0.490592	-0.247324	0.0280141	1.0652e-18
rs112694524		2	43453721	ZFP36L2	no	A	G	0.0718774	-0.388993	0.0695851	2.27135e-08	-0.0168423	0.00601895	0.00513908	-0.516858	0.054984	5.47968e-21
rs4952818		2	46537056	EPAS1	no	C	T	0.476105	-0.161289	0.0353978	5.20504e-06	0.00120505	0.00305802	0.693536	-0.168384	0.027977	1.76022e-09
rs941352		2	54574344	SPTBN1	no	C	A	0.198065	-0.247252	0.0443092	2.40615e-08	0.00169865	0.00382712	0.657155	-0.229184	0.0350096	5.90495e-11
rs354211		2	54932516	SPTBN1	no	T	C	0.349123	-0.194999	0.0371536	1.53549e-07	0.000483913	0.00320505	0.879988	-0.187455	0.0293823	1.77468e-10
rs13009393		2	60633364	MIR4432	no	G	A	0.593113	-0.0965613	0.0359764	0.00727485	0.000337347	0.0031077	0.913558	-0.103109	0.0284326	0.0002874
rs950965		2	66668309	MEIS1	no	A	G	0.340198	-0.121733	0.0372719	0.00109071	-0.00629503	0.00321583	0.0502888	-0.157425	0.0294681	9.18636e-08
rs6546861		2	73849861	ALMS1P	no	C	T	0.771518	-0.502541	0.042053	6.64748e-33	-0.00269554	0.00363468	0.458321	-0.564418	0.0332277	1.1022e-64
rs55924910		2	101729364	TBC1D8	no	G	C	0.160815	-0.154727	0.0482222	0.00133397	-0.00244258	0.00415802	0.55691	-0.208826	0.0380091	3.92961e-08
rs111541038		2	103156268	SLC9A4	no	C	T	0.141987	-0.208357	0.0505181	3.7185e-05	-0.0065946	0.00436421	0.130773	-0.264075	0.0399068	3.66388e-11
rs11123169		2	113967075	PSD4	no	C	T	0.334	-0.175638	0.0382576	4.41526e-06	-0.00171443	0.00330193	0.603609	-0.203163	0.030191	1.70787e-11
rs4849692		2	119069408	INSIG2	no	C	T	0.826385	-0.118576	0.0465962	0.0109362	-0.00517155	0.00402846	0.199228	-0.134771	0.0367841	0.000248501
rs28930677		2	120848049	LINC01101	no	T	C	0.0466887	-0.559621	0.0838303	2.46786e-11	0.00690731	0.00726517	0.341736	-0.51341	0.0661095	8.11956e-15
rs17050272		2	121306440	LINC01101	no	A	G	0.409787	-0.248249	0.0358504	4.386e-12	-0.00721682	0.00309601	0.0197536	-0.29657	0.028355	1.34222e-25
rs11694902		2	121988884	TFCP2L1	no	G	A	0.860787	-0.267788	0.0511515	1.6497e-07	-0.00689368	0.00442128	0.118949	-0.338521	0.0402975	4.461e-17
rs6716446		2	135727188	TMEM163	no	G	A	0.225662	-0.116188	0.0430122	0.00690803	-0.00260646	0.00369583	0.48066	-0.129329	0.0341746	0.000154128
rs6708702		2	137074132	CXCR4	no	A	G	0.282357	-0.146992	0.0394687	0.000195937	-0.00252198	0.00338603	0.456381	-0.1805	0.0312434	7.60154e-09
rs58117425		2	145681570	TEX41	no	A	G	0.236193	-0.13301	0.0417817	0.00145552	-0.00204576	0.00361018	0.570942	-0.157718	0.0329975	1.75643e-06
rs13032786		2	148803672	MBD5	no	G	C	0.298012	-0.270862	0.0387555	2.77744e-12	-0.00617927	0.00334445	0.0646588	-0.340527	0.0306054	9.44493e-29
rs11886547		2	152206464	NEB	no	G	A	0.142116	-0.251811	0.050683	6.75816e-07	-0.00203475	0.00437994	0.642247	-0.265177	0.0400235	3.46524e-11
rs10432479		2	152365775	NEB	no	T	C	0.371802	-0.163973	0.0365655	7.3171e-06	0.00201996	0.00315939	0.522595	-0.182625	0.0288775	2.5495e-10
rs7565830		2	159810691	TANC1	no	A	G	0.729106	-0.140506	0.039658	0.000395769	0.00192535	0.00342534	0.574055	-0.130876	0.0313867	3.0495e-05
rs2075251		2	170011458	LRP2	no	A	T	0.756219	-0.226117	0.0411885	4.02866e-08	-0.00122204	0.00355372	0.73094	-0.29381	0.0324555	1.40181e-19
rs16823029		2	170104938	LRP2	no	A	C	0.0807506	-0.423645	0.0650135	7.22537e-11	0.00527449	0.00561629	0.347659	-0.432149	0.051369	4.02365e-17
rs3770641		2	170205126	LRP2	no	A	T	0.79251	-0.221433	0.0438181	4.34257e-07	0.0044929	0.00377917	0.234496	-0.15825	0.0345721	4.70986e-06
rs4668134		2	170206062	LRP2	no	A	T	0.987271	-1.01628	0.157296	1.04305e-10	0.0189279	0.0136041	0.164122	-0.89787	0.124876	6.48775e-13
rs863678		2	176974104	HOXD8	no	T	G	0.643169	-0.272612	0.0378412	5.8626e-13	-0.00393209	0.00326899	0.229038	-0.315603	0.0298708	4.34162e-26
rs187355703		2	176993583	HOXD8	no	G	C	0.0255919	-1.02039	0.112203	9.61619e-20	-0.00933092	0.00972419	0.337279	-1.04521	0.0888411	5.99997e-32
rs10197194		2	177351938	HOXD8	no	T	G	0.809785	-0.152243	0.0453843	0.000795139	-0.00493895	0.00391872	0.207546	-0.186079	0.0357906	2.0037e-07
rs1992909		2	177417471	HOXD8	no	A	G	0.602934	-0.0451907	0.0364935	0.215598	-0.000925349	0.00315454	0.769264	-0.068092	0.0288017	0.0180715
rs12475244		2	177774801	HOXD8	no	C	T	0.365753	-0.180068	0.0367166	9.38452e-07	0.000308701	0.00317269	0.922489	-0.186856	0.0289777	1.13292e-10
rs34468415		2	178125142	HOXD8	no	A	G	0.624888	-0.239768	0.0364798	4.9554e-11	-0.00251318	0.0031553	0.425746	-0.300689	0.028818	1.74826e-25
rs1844334		2	179681330	TTN	no	C	T	0.668593	-0.16064	0.0374995	1.83818e-05	-4.28039e-05	0.00323854	0.989455	-0.18418	0.0296509	5.25088e-10
rs6433958		2	183045825	PDE1A	no	T	C	0.488854	-0.128014	0.0353278	0.000290604	-0.00499752	0.00305097	0.10142	-0.156731	0.0278707	1.87267e-08
rs113510099		2	188065169	CALCRL	no	G	T	0.114934	-0.196251	0.0555315	0.000409326	-0.00386331	0.00479632	0.420547	-0.236654	0.0437297	6.24533e-08
rs2469953		2	204322298	RAPH1	no	T	C	0.399425	-0.0947206	0.0361088	0.00871136	0.0018587	0.00311897	0.551219	-0.0817044	0.028497	0.00414252
rs60133051		2	208339161	CREB1	no	T	C	0.130724	-0.212586	0.0531628	6.36911e-05	-0.0021246	0.00459901	0.644104	-0.196806	0.0420321	2.83813e-06
rs1509569		2	211132415	CPS1	no	G	A	0.449042	-0.0913973	0.0357299	0.0105282	0.00109525	0.00308642	0.722693	-0.0907938	0.0282044	0.0012859
rs1851285		2	213125286	ERBB4	no	G	C	0.470771	-0.166855	0.0356176	2.80642e-06	0.00127904	0.00307599	0.677546	-0.149141	0.0281139	1.1282e-07
rs112905092		2	214012225	IKZF2	no	T	C	0.0161179	-0.493248	0.144944	0.000666555	-0.0376131	0.0124819	0.00258359	-0.856261	0.114617	8.0013e-14
rs1548945		2	217665788	TNP1	no	C	T	0.580473	-0.308051	0.035957	1.06764e-17	0.00207895	0.00310571	0.503245	-0.328395	0.0284043	6.54724e-31
rs16856934		2	217963677	TNP1	no	A	G	0.837383	-0.0705806	0.0485534	0.14604	-0.00642664	0.00420019	0.125998	-0.157194	0.0383438	4.13967e-05
rs17462630		2	219286541	VIL1	no	G	C	0.659653	-0.223363	0.0372961	2.11601e-09	0.00228289	0.00322163	0.478565	-0.181787	0.0294721	6.91977e-10
rs1050816		2	220358198	SPEG	no	C	T	0.670831	-0.28312	0.0376415	5.43847e-14	0.00247748	0.00325021	0.445912	-0.306601	0.0296966	5.51124e-25
rs10933138		2	227201709	MIR5702	no	G	C	0.755898	-0.225717	0.0412045	4.30754e-08	0.0073563	0.00355898	0.038738	-0.18174	0.0325638	2.39251e-08
rs13029395		2	227344207	MIR5702	no	C	T	0.818261	-0.159966	0.0465599	0.000591133	-0.0023916	0.0040191	0.551805	-0.227728	0.0367974	6.07263e-10
rs34707165		2	230692550	TRIP12	no	A	T	0.672121	-0.131576	0.037645	0.000473848	-0.00123057	0.00325088	0.705034	-0.152186	0.029741	3.10547e-07
rs16827879		2	232092301	ARMC9	no	T	C	0.236527	-0.112343	0.0416876	0.00704184	-0.00481767	0.00359922	0.180725	-0.174415	0.0328929	1.14292e-07
rs1801251		2	233633460	GIGYF2,KCNJ13	no	G	A	0.635967	-0.144329	0.0366467	8.20536e-05	-0.00433652	0.00316828	0.171085	-0.202912	0.0289879	2.56661e-12
rs62195072		2	234260879	GIGYF2,KCNJ13	no	T	C	0.675382	-0.155112	0.0377305	3.94035e-05	0.00211884	0.00326296	0.516106	-0.13702	0.0298364	4.38363e-06
rs13064938		3	38440237	ACVR2B	yes	C	T	0.610348	-0.277991	0.0361772	1.54708e-14	-0.00160377	0.0031263	0.607956	-0.299385	0.0285826	1.14311e-25
rs308951		3	12201468	SYN2	no	A	C	0.253077	-0.105478	0.040703	0.0095589	-0.000226916	0.00351442	0.948519	-0.132843	0.0321198	3.53717e-05
rs6778731		3	13947504	XPC	no	T	C	0.644207	-0.110501	0.0368837	0.0027364	-0.00126258	0.00318791	0.692065	-0.10067	0.0291215	0.000546515
rs34174031		3	15905676	ANKRD28	no	A	G	0.0234168	-0.303677	0.116165	0.00894441	-0.0161421	0.0100137	0.106963	-0.395213	0.0922913	1.85075e-05
rs115814778		3	20023859	PP2D1,RAB5A	no	A	G	0.0124934	-0.726011	0.159643	5.42616e-06	0.00573338	0.0136908	0.675381	-0.766977	0.126029	1.16084e-09
rs2306623		3	25424929	RARB	no	T	C	0.334582	-0.223184	0.0374049	2.42491e-09	0.00207018	0.00323332	0.522001	-0.215782	0.0295808	3.00058e-13
rs6780429		3	30750404	TGFBR2	no	A	C	0.53588	-0.0692595	0.0355732	0.0515409	-0.00190617	0.00307328	0.5351	-0.131838	0.0280872	2.68198e-06
rs784503		3	39197731	CSRNP1	no	A	G	0.236232	-0.079561	0.041488	0.055152	-0.00637509	0.0035835	0.0752394	-0.170642	0.0328303	2.01864e-07
rs7651407		3	48443816	DAG1	no	C	T	0.537305	-0.120338	0.0353851	0.000671979	-0.00289671	0.00305614	0.343216	-0.164114	0.0279611	4.37866e-09
rs11706370		3	49441091	DAG1	no	G	A	0.695247	-0.179985	0.0383861	2.74971e-06	-0.0011835	0.00331779	0.721306	-0.2069	0.0302771	8.29788e-12
rs1133415		3	52575831	DAG1	no	G	A	0.529215	-0.226615	0.0353779	1.5015e-10	0.00200543	0.00305901	0.512094	-0.208476	0.0279562	8.85595e-14
rs11714876		3	53101640	DAG1	no	G	C	0.10289	-0.154766	0.0581955	0.00782849	-0.00326459	0.00502132	0.515599	-0.232656	0.0459192	4.05127e-07
rs9311652		3	57530156	DENND6A	no	G	A	0.829252	-0.0485011	0.0468211	0.30026	-0.00760956	0.00405021	0.0602724	-0.106166	0.0370368	0.00415056
rs73119035		3	63993966	ATXN7	no	G	A	0.136345	-0.286857	0.0506052	1.44229e-08	0.00283621	0.00436761	0.516098	-0.279005	0.0400119	3.10684e-12
rs13071701		3	69902514	MITF	no	T	C	0.569907	-0.11726	0.0357301	0.00103153	-0.00320767	0.00308856	0.299007	-0.170433	0.0282353	1.57971e-09
rs793489		3	99497108	COL8A1,MIR548G	no	T	G	0.659342	-0.0543097	0.0373334	0.145748	-0.00646622	0.00322299	0.0448273	-0.100441	0.0294929	0.000660279
rs1584028		3	105490923	CBLB	no	C	T	0.43342	-0.168164	0.0357417	2.54061e-06	0.00476362	0.00308577	0.122653	-0.165561	0.02822	4.44749e-09
rs9868185		3	121657593	SLC15A2	no	G	A	0.478768	-0.187039	0.0354029	1.27106e-07	-0.00649194	0.00305892	0.0338134	-0.25205	0.0279345	1.84125e-19
rs61546496		3	124706862	HEG1	no	A	C	0.337144	-0.171658	0.0373776	4.38169e-06	-0.000208398	0.00322823	0.948528	-0.17052	0.0295311	7.73549e-09
rs3772415		3	125854968	ALDH1L1-AS2	no	C	T	0.832648	-0.129119	0.0473621	0.00640724	-0.00197808	0.00408612	0.628317	-0.138962	0.0373819	0.000201354
rs750714		3	125904688	ALDH1L1-AS2	no	A	G	0.417476	-0.195954	0.0359186	4.88933e-08	0.00150694	0.00310224	0.627138	-0.179588	0.0283718	2.45747e-10
rs925612		3	129709352	TRH	no	T	C	0.479589	-0.12184	0.0353642	0.000570573	0.00178393	0.00305362	0.559084	-0.138526	0.027951	7.19884e-07
rs80120242		3	132235344	DNAJC13	no	A	T	0.944688	-0.300579	0.0779923	0.000116261	-2.69751e-05	0.00672184	0.996798	-0.391339	0.0613661	1.80682e-10
rs72628561		3	132435871	DNAJC13	no	A	G	0.851879	-0.139778	0.0497331	0.00494584	-0.00647549	0.00429886	0.131984	-0.165079	0.0392482	2.59974e-05
rs35320690		3	135932494	STAG1	no	T	C	0.724612	-0.247381	0.0396154	4.25789e-10	0.00652957	0.00342182	0.0563649	-0.198654	0.0312803	2.14506e-10
rs7624084		3	141093285	TFDP2	no	C	T	0.442915	-0.103885	0.0356657	0.00358301	0.00150808	0.00308121	0.624527	-0.109024	0.0281522	0.000107673
rs13065446		3	141737842	TFDP2	no	T	C	0.673482	-0.32074	0.0377839	2.10181e-17	-0.00331829	0.00326367	0.309281	-0.365188	0.0298415	1.99116e-34
rs143710547		3	141859885	TFDP2	no	T	C	0.0812736	-0.346932	0.0650159	9.50643e-08	-0.0133907	0.00562231	0.017233	-0.445283	0.0514129	4.69977e-18
rs9814656		3	142783196	U2SURP	no	A	G	0.375821	-0.0407459	0.0364786	0.264003	-0.00412842	0.00315045	0.190054	-0.0966718	0.0287794	0.000782162
rs12488207		3	151991598	MBNL1	no	T	C	0.698975	-0.0737906	0.0387204	0.056687	-0.00208567	0.00334877	0.533406	-0.097259	0.0305586	0.0014592
rs357482		3	153889855	ARHGEF26-AS1	no	C	T	0.853173	-0.175638	0.0499618	0.000439102	0.000461035	0.00431941	0.914999	-0.185809	0.0394959	2.54585e-06
rs76273615		3	169092038	MECOM	no	G	A	0.123044	-0.201229	0.0536449	0.000176083	-0.0084946	0.00463933	0.0671023	-0.273412	0.0425005	1.25165e-10
rs11545169		3	184020542	EIF4G1	no	G	T	0.838359	-0.194572	0.0479106	4.88517e-05	-0.00392543	0.00414728	0.34389	-0.233457	0.0379084	7.35414e-10
rs56065557		3	185354216	SENP2	no	C	G	0.311274	-0.271652	0.0382126	1.17308e-12	-0.00215058	0.00330434	0.515154	-0.262804	0.0302218	3.45719e-18
rs112545201		3	185803532	SENP2	no	T	C	0.136211	-0.230599	0.0515498	7.70541e-06	-0.00812312	0.0044599	0.0685519	-0.301543	0.0406973	1.27162e-13
rs3774292		3	186433574	KNG1	no	T	A	0.314597	-0.157215	0.0379556	3.4431e-05	-0.0101673	0.00328039	0.0019393	-0.254855	0.0299949	1.95974e-17
rs9823161		3	193811168	HES1	no	G	A	0.306237	-0.203309	0.0385314	1.31843e-07	-0.00169616	0.00333169	0.610684	-0.233094	0.0304474	1.92889e-14
rs13059257		3	195634993	TNK2	no	T	C	0.0291404	-0.620656	0.105192	3.63556e-09	0.00402715	0.00907775	0.657312	-0.57503	0.0830037	4.28291e-12
rs6782621		3	196839028	DLG1	no	C	T	0.276978	-0.196847	0.0394051	5.87381e-07	-0.00233086	0.00340631	0.493801	-0.203286	0.031151	6.77286e-11
rs1458038	decline	4	81164723	FGF5	yes	C	T	0.706802	-0.639024	0.0353722	6.77838e-73	-0.00691406	0.00305482	0.0236164	-0.238397	0.0307329	8.71735e-15
rs28817415		4	77401452	SHROOM3	no	T	C	0.456988	-0.127455	0.038888	0.00104757	-0.0135678	0.00335761	5.32592e-05	-0.697246	0.0279284	1.92915e-137
rs56034896		4	1010782	FGFRL1	no	T	C	0.469457	-0.172114	0.0356219	1.35477e-06	0.00223415	0.00307857	0.468017	-0.163012	0.0281189	6.74725e-09
rs75501914		4	3449781	HGFAC	no	G	A	0.934482	-0.206561	0.0714415	0.00383653	0.00584476	0.00618309	0.344516	-0.209263	0.0565086	0.00021293
rs1383180		4	5785442	EVC	no	A	G	0.352316	-0.110832	0.0369444	0.00270036	-0.00297476	0.00319177	0.351332	-0.133951	0.0291952	4.47449e-06
rs3775932		4	10090930	WDR1	no	A	C	0.492447	-0.184887	0.0353632	1.71306e-07	0.0014617	0.0030559	0.632422	-0.187732	0.0279512	1.8653e-11
rs16874060		4	23737865	PPARGC1A	no	A	G	0.952901	-0.148781	0.0836544	0.0753207	-0.0214595	0.0072478	0.00306841	-0.364096	0.0658493	3.21876e-08
rs7667050		4	23813109	PPARGC1A	no	C	T	0.530446	-0.146731	0.0353853	3.37468e-05	-0.00259717	0.00305817	0.39574	-0.148514	0.0279563	1.08285e-07
rs337644		4	38613306	KLF3-AS1	no	T	A	0.196021	-0.0581771	0.0444991	0.191086	-0.00336251	0.00384497	0.381834	-0.13144	0.0351104	0.000181418
rs278941		4	40420708	RBM47	no	A	G	0.727479	-0.134566	0.0397014	0.000700435	-0.00511349	0.00342678	0.135644	-0.16287	0.0313309	2.01162e-07
rs35529250		4	40428091	RBM47	no	T	C	0.00613883	-0.769941	0.227393	0.000709437	0.00586348	0.0194908	0.763542	-0.846621	0.178123	2.00491e-06
rs11725397		4	49019699	CWH43	no	C	G	0.292234	-0.0638949	0.0389651	0.101049	-0.00617436	0.00336775	0.0667474	-0.116537	0.0308182	0.000155959
rs6820004		4	52735258	DCUN1D4	no	C	G	0.261091	-0.0761126	0.0401965	0.0582913	-0.00748346	0.00347484	0.0312716	-0.144842	0.0317708	5.14213e-06
rs62325228		4	54318751	FIP1L1	no	G	T	0.84962	-0.145944	0.0494702	0.00317665	-0.00109719	0.00427927	0.797645	-0.189034	0.0391165	1.34823e-06
rs72655601		4	77221247	SHROOM3	no	C	T	0.740347	-0.414672	0.0405466	1.52088e-24	-0.00451592	0.00350151	0.197153	-0.470885	0.0320365	6.83361e-49
rs13140982		4	90278279	GPRIN3	no	G	A	0.724172	-0.147393	0.0397706	0.000210559	-0.00107298	0.00343841	0.754997	-0.130277	0.0314428	3.42403e-05
rs2452592		4	95481367	PDLIM5	no	A	G	0.365027	-0.0773712	0.0366683	0.034857	-0.0063429	0.00316944	0.0453648	-0.137705	0.0289655	1.99431e-06
rs3796463		4	96108805	UNC5C	no	G	C	0.295184	-0.0721601	0.0387141	0.062334	-0.00533004	0.00334349	0.110903	-0.147031	0.0306059	1.55582e-06
rs223308		4	103812499	CISD2	no	A	G	0.51618	-0.217795	0.0352999	6.84847e-10	-0.00391205	0.00305249	0.199986	-0.249838	0.0279036	3.45616e-19
rs56043887		4	109705967	ETNPPL	no	T	C	0.512216	-0.211821	0.0353038	1.97708e-09	0.000449721	0.00305198	0.882853	-0.193765	0.0278727	3.61348e-12
rs71606723		4	115498457	UGT8	no	T	A	0.220492	-0.130089	0.0426357	0.00227972	9.26649e-05	0.00367994	0.979911	-0.150092	0.0336948	8.41346e-06
rs6827167		4	128209317	JADE1	no	G	T	0.612814	-0.163781	0.036482	7.14766e-06	-0.000148774	0.00315228	0.962357	-0.180588	0.0288081	3.64664e-10
rs34442537		4	129540393	JADE1	no	G	C	0.321719	-0.151046	0.0383404	8.16483e-05	-0.000109337	0.00331474	0.973686	-0.159155	0.0302929	1.49008e-07
rs62330280		4	144122227	USP38	no	A	G	0.514985	-0.133913	0.03538	0.000153759	-0.0054288	0.00305612	0.0756729	-0.198116	0.0279616	1.39042e-12
rs139323761		4	144355290	USP38	no	G	C	0.974465	-0.524333	0.118417	9.523e-06	-0.0180834	0.0102021	0.076311	-0.722966	0.0932948	9.26752e-15
rs434215	decline	5	699046	TPPP	yes	A	G	0.276839	-0.166376	0.0434258	0.000127522	-0.0260035	0.00375302	4.25733e-12	-0.372197	0.034332	2.22126e-27
rs6555317		5	498235	TPPP	no	G	A	0.317149	-0.172163	0.0380208	5.9541e-06	0.00021064	0.00328373	0.948854	-0.193372	0.0300259	1.19512e-10
rs11750211		5	1183560	TPPP	no	T	C	0.274083	-0.190834	0.039696	1.5303e-06	4.57889e-05	0.00343256	0.989357	-0.205957	0.0313807	5.27539e-11
rs2625166		5	16887063	MYO10	no	G	A	0.568409	-0.130085	0.035977	0.000299495	0.000225355	0.00310811	0.9422	-0.112537	0.0284281	7.53841e-05
rs13157326		5	34504277	RAI14	no	A	G	0.466313	-0.110031	0.0357753	0.00210102	-0.00822073	0.00309003	0.00780511	-0.19973	0.0282706	1.60978e-12
rs62355681		5	34726933	RAI14	no	G	C	0.475184	-0.156343	0.0353303	9.64128e-06	0.00360104	0.00305289	0.238181	-0.123396	0.0279413	1.00462e-05
rs35969577	stable	5	39401384	DAB2	no	T	G	0.411501	-0.53533	0.0359776	4.75899e-50	-0.000163738	0.00310848	0.957991	-0.559309	0.0284131	3.24233e-86
rs10461725		5	39437129	DAB2	no	C	G	0.655929	-0.46323	0.0373905	3.08766e-35	0.00176445	0.00323164	0.585071	-0.516671	0.0295205	1.47944e-68
rs504521		5	39898967	DAB2	no	T	C	0.686435	-0.123338	0.0380096	0.00117507	-0.0027077	0.00328688	0.41006	-0.16511	0.030061	3.96595e-08
rs11746506		5	44812566	MRPS30	no	C	T	0.624573	-0.0828014	0.0364801	0.0232225	-0.00517133	0.0031564	0.101348	-0.160949	0.0288295	2.36882e-08
rs12520984		5	52787358	ARL15	no	G	C	0.687556	-0.164104	0.0380456	1.6087e-05	-0.00310276	0.00328749	0.345268	-0.20827	0.0300821	4.41679e-12
rs76027714		5	53275370	ARL15	no	G	A	0.0752594	-0.48031	0.0676945	1.29533e-12	0.00432803	0.00584903	0.459328	-0.462615	0.0532517	3.72648e-18
rs79760705	stable	5	53298716	ARL15	no	G	T	0.887002	-0.546787	0.0559345	1.45135e-22	0.00341971	0.00482248	0.478252	-0.53668	0.0441574	5.56725e-34
rs7707989		5	67691880	PIK3R1	no	G	A	0.201324	-0.144936	0.0443012	0.00106955	0.00398163	0.00382682	0.29813	-0.1297	0.034954	0.000206809
rs17256228		5	67741508	PIK3R1	no	T	C	0.107268	-0.467459	0.0570717	2.61133e-16	0.00386772	0.00493362	0.433068	-0.469015	0.0450455	2.20419e-25
rs78660602		5	68043894	PIK3R1	no	A	G	0.9139	-0.542256	0.0631281	8.77537e-18	0.0152527	0.00545458	0.00516943	-0.480434	0.0499808	7.13585e-22
rs10064264		5	68698168	PIK3R1	no	T	C	0.474591	-0.188575	0.0354376	1.03119e-07	0.00469378	0.00305986	0.125035	-0.18205	0.0279647	7.52635e-11
rs6453319		5	76847499	WDR41	no	C	A	0.543902	-0.117004	0.0357295	0.00105784	0.00424755	0.00308714	0.168858	-0.0570984	0.0282357	0.0431558
rs3797537		5	78322650	DMGDH	no	G	A	0.282711	-0.138479	0.0390868	0.00039589	-0.00443691	0.0033788	0.18913	-0.17517	0.0309265	1.47936e-08
rs7727632		5	90609009	GPR98	no	T	C	0.108236	-0.238527	0.0568961	2.76233e-05	-0.0011786	0.00491828	0.810612	-0.253863	0.0449786	1.66186e-08
rs27028		5	97911851	RGMB	no	A	G	0.368999	-0.145894	0.0366617	6.90924e-05	0.000637085	0.00316927	0.840684	-0.150029	0.028962	2.21785e-07
rs2898037		5	126535245	MARCH3	no	G	A	0.465861	-0.069993	0.0355542	0.0489972	-0.00647673	0.00307359	0.0350997	-0.146552	0.0280767	1.79319e-07
rs115926813		5	131790662	HSPA4	no	A	G	0.0381737	-0.508569	0.0922265	3.50505e-08	0.00908124	0.00799017	0.255727	-0.468436	0.0728751	1.29526e-10
rs2522063		5	131805591	HSPA4	no	G	T	0.813715	-0.182135	0.0453054	5.81797e-05	0.00428379	0.00391123	0.273406	-0.184455	0.035838	2.64963e-07
rs66827546		5	132388960	HSPA4	no	A	G	0.255107	-0.168625	0.0405809	3.25024e-05	-0.00246126	0.00350426	0.482455	-0.245754	0.0320499	1.75362e-14
rs4705067		5	148542406	ABLIM3	no	C	G	0.206037	-0.195743	0.043798	7.85502e-06	0.00282131	0.00379085	0.45673	-0.162488	0.0345702	2.59978e-06
rs113638576		5	176756088	RGS14	no	T	C	0.14092	-0.0736768	0.0513787	0.151575	-0.00134089	0.00444463	0.762891	-0.0822724	0.0406268	0.0428601
rs116402366		5	176790807	RGS14	no	G	A	0.974998	-0.936294	0.115462	5.12857e-16	0.0101367	0.00996546	0.309065	-0.868487	0.0914749	2.23132e-21
rs3812036	stable	5	176813404	RGS14	no	T	C	0.244537	-0.583293	0.0414638	6.3153e-45	0.00183167	0.00358051	0.608955	-0.586767	0.0327352	8.17583e-72
rs115986297		6	2050791	GMDS-AS1	no	A	G	0.456317	-0.136405	0.0355229	0.000123111	0.000942055	0.00306962	0.758922	-0.127086	0.0280756	5.99683e-06
rs1772976		6	2503335	GMDS-AS1	no	C	T	0.483892	-0.200153	0.0353559	1.50621e-08	0.00218109	0.00305656	0.47549	-0.165796	0.0279251	2.90268e-09
rs9392841		6	6909471	RREB1	no	T	C	0.715346	-0.1788	0.039149	4.94654e-06	0.00384461	0.00337996	0.255341	-0.14141	0.0309327	4.84312e-06
rs3904600		6	7109665	RREB1	no	G	C	0.62954	-0.331827	0.0365563	1.12425e-19	0.00821792	0.00315949	0.00929498	-0.285105	0.0288822	5.58437e-23
rs4960293		6	7192969	RREB1	no	G	T	0.398223	-0.192215	0.0361178	1.02802e-07	0.00113558	0.00312318	0.716159	-0.201392	0.0285456	1.72815e-12
rs9465741		6	20428432	E2F3	no	C	A	0.449714	-0.288652	0.0357729	7.12545e-16	0.00825183	0.00309306	0.0076343	-0.209392	0.0282783	1.31749e-13
rs1087289		6	24237130	DCDC2	no	G	T	0.38806	-0.201097	0.0362487	2.89807e-08	0.0014586	0.00313476	0.641719	-0.180187	0.0286424	3.15968e-10
rs76788698		6	25763299	NEU1	no	C	T	0.0207649	-0.505118	0.124173	4.7464e-05	-0.00375738	0.0107423	0.726508	-0.508374	0.0978318	2.03288e-07
rs62394289		6	25848911	NEU1	no	G	A	0.883871	-0.448591	0.0550729	3.80134e-16	0.00899371	0.00476055	0.0588639	-0.408738	0.0435398	6.16943e-21
rs4143333		6	31348519	NEU1	no	G	A	0.12103	-0.253599	0.0591764	1.82433e-05	-0.00575545	0.00511536	0.260534	-0.334179	0.0468581	9.93139e-13
rs116339629		6	31566063	NEU1	no	G	A	0.987618	-0.490765	0.161595	0.00238976	-0.00781211	0.0138956	0.573979	-0.627385	0.127978	9.47679e-07
rs622076		6	31826705	NEU1	no	A	G	0.159139	-0.290967	0.048176	1.54715e-09	-0.0061515	0.00416495	0.139685	-0.358323	0.0381193	5.48666e-21
rs9391855		6	32149801	NEU1	no	C	T	0.935226	-0.426223	0.0716481	2.70504e-09	0.00420879	0.00618181	0.495977	-0.385093	0.0566771	1.08859e-11
rs3998115		6	33784833	NEU1	no	C	G	0.601831	-0.158569	0.0361402	1.14663e-05	-0.00251102	0.00312137	0.421132	-0.159453	0.0285455	2.3267e-08
rs141130394		6	34184374	NEU1	no	G	T	0.95317	-0.386358	0.0835989	3.81079e-06	-0.00745072	0.00722918	0.302708	-0.508379	0.0662348	1.6533e-14
rs6917350		6	34544384	NEU1	no	A	G	0.200118	-0.0182077	0.0439746	0.678837	-0.00957861	0.00380306	0.011781	-0.0860554	0.0348001	0.0134046
rs11759908		6	41702979	TFEB	no	T	C	0.455268	-0.192432	0.0358389	7.90962e-08	-0.00668197	0.00309822	0.0310291	-0.253317	0.0282898	3.43372e-19
rs10498755		6	43330756	LOC100132354	no	T	C	0.0824722	-0.366441	0.0640621	1.0661e-08	0.00585852	0.00554215	0.290474	-0.356325	0.0506132	1.92378e-12
rs1214761		6	43354431	LOC100132354	no	G	A	0.679813	-0.271166	0.0378243	7.57526e-13	0.00404365	0.00326743	0.215879	-0.215393	0.0298965	5.83295e-13
rs881858		6	43806609	LOC100132354	no	A	G	0.693765	-0.49054	0.0382397	1.1818e-37	0.00113479	0.00330359	0.73122	-0.4723	0.0301827	3.58036e-55
rs833805		6	44030011	LOC100132354	no	G	A	0.884416	-0.300492	0.0580464	2.25994e-07	-0.00193244	0.00500906	0.699654	-0.310641	0.0457466	1.1195e-11
rs720989		6	44765535	SUPT3H	no	G	T	0.192613	-0.129194	0.0448646	0.00398168	-0.00297972	0.00387658	0.442103	-0.132535	0.0354302	0.000183522
rs2143081		6	50782834	PKHD1	no	G	A	0.462943	-0.0130355	0.035485	0.713356	-0.00690827	0.00306572	0.0242352	-0.0848445	0.0280261	0.00246739
rs12212034		6	51492862	PKHD1	no	T	C	0.347944	-0.180224	0.0371896	1.26018e-06	-0.00795565	0.00321142	0.0132387	-0.23813	0.029347	4.90177e-16
rs76572975		6	51497503	PKHD1	no	C	A	0.978276	-0.488873	0.121147	5.45365e-05	-0.00623354	0.0104713	0.551645	-0.609757	0.0956687	1.84836e-10
rs2499463		6	51804737	PKHD1	no	C	T	0.667837	-0.125913	0.0379479	0.000906649	-0.00308328	0.00327991	0.347193	-0.143709	0.0299837	1.64446e-06
rs6458868		6	52630153	GSTA2	no	T	C	0.644741	-0.103913	0.0369179	0.00488274	-0.00361421	0.00319284	0.257647	-0.164518	0.0291776	1.71671e-08
rs72868882		6	55644601	HMGCLL1	no	T	G	0.0640527	-0.314306	0.072688	1.53271e-05	-0.00131394	0.00629165	0.834574	-0.336442	0.057581	5.13383e-09
rs72912510		6	90118764	RRAGD	no	A	G	0.198011	-0.157789	0.044653	0.000409939	-0.00480755	0.00386103	0.213079	-0.208292	0.035312	3.66884e-09
rs854922	decline	6	90121950	RRAGD	no	A	G	0.0887118	-0.0595042	0.0630908	0.345604	-0.0243796	0.00544318	7.50509e-06	-0.283467	0.0498538	1.30176e-08
rs1857859		6	100894587	SIM1	no	G	A	0.730227	-0.0935211	0.0397539	0.0186485	-0.00647557	0.00343759	0.0595995	-0.128775	0.0314101	4.1359e-05
rs7766720		6	107172979	LOC100422737	no	C	T	0.078466	-0.306264	0.0657392	3.18302e-06	0.0118526	0.00568999	0.0372466	-0.232991	0.0519297	7.2374e-06
rs4946932		6	108974746	FOXO3	no	C	A	0.706403	-0.259676	0.0387977	2.19103e-11	0.000929885	0.00335029	0.781355	-0.25784	0.030649	4.02333e-17
rs10447437		6	126258892	NCOA7	no	A	G	0.545771	-0.213684	0.0354754	1.7104e-09	0.00736966	0.00306577	0.0162242	-0.140081	0.0280299	5.80908e-07
rs7740107		6	130374461	L3MBTL3	no	T	A	0.264788	-0.185528	0.0399673	3.4527e-06	-0.00745911	0.00345263	0.0307415	-0.255275	0.0315864	6.40255e-16
rs2281490		6	131152851	EPB41L2	no	G	A	0.706844	-0.140753	0.0388691	0.000293299	-0.000569213	0.00335642	0.865333	-0.151001	0.0306602	8.44025e-07
rs2608916		6	131871605	ARG1	no	G	T	0.217417	-0.16286	0.0427536	0.000139425	-0.00528383	0.00369236	0.152427	-0.238127	0.0337657	1.76247e-12
rs9373056		6	133797208	EYA4	no	C	T	0.680018	-0.297957	0.037779	3.11482e-15	0.00423087	0.00326579	0.195145	-0.24732	0.0298498	1.1806e-16
rs12207687		6	133953849	EYA4	no	T	C	0.951826	-0.131103	0.0827325	0.113045	-0.0123835	0.00717372	0.0843084	-0.252115	0.0652528	0.000111716
rs12190287		6	134214525	EYA4	no	G	C	0.37332	-0.184734	0.0364822	4.11597e-07	0.00210637	0.00315083	0.503806	-0.185814	0.0288128	1.12742e-10
rs9376148		6	136098500	PDE7B	no	C	A	0.35427	-0.108066	0.0368682	0.00337748	-0.00727286	0.00318256	0.0223006	-0.153215	0.0291571	1.4826e-07
rs62432759		6	154858365	SCAF8	no	A	G	0.783387	-0.120778	0.0433403	0.00532459	-0.00539557	0.00375031	0.150237	-0.165345	0.0342636	1.39578e-06
rs9397738		6	154986664	SCAF8	no	G	A	0.141522	-0.206433	0.0506631	4.61069e-05	-0.00624941	0.00437705	0.15336	-0.260022	0.0400167	8.15949e-11
rs112201728		6	160551486	SLC22A2	no	C	T	0.930199	-0.0374151	0.0695552	0.590634	-0.00337706	0.00600146	0.573635	-0.154198	0.0548947	0.00497035
rs80301372		6	160561749	SLC22A2	no	T	C	0.0314416	-0.26294	0.101923	0.00988693	0.000403752	0.00880142	0.963411	-0.375881	0.0803651	2.90983e-06
rs2297374		6	160575985	SLC22A2	no	T	C	0.372941	-0.271358	0.0365207	1.08807e-13	0.00338166	0.00315455	0.283723	-0.250193	0.0288333	4.07226e-18
rs13209686		6	160595233	SLC22A2	no	C	T	0.074701	0.0681638	0.0671487	0.310051	-0.00359378	0.00580516	0.535873	-0.0355625	0.0530595	0.502707
rs2279463	stable	6	160668389	SLC22A2	no	G	A	0.143061	-0.655028	0.0503523	1.12887e-38	-0.00396951	0.00434646	0.361099	-0.666475	0.0398167	7.26722e-63
rs316010		6	160674557	SLC22A2	no	T	C	0.89672	-0.539676	0.0581422	1.67904e-20	-0.0124639	0.00502972	0.0132109	-0.664005	0.0459486	2.5494e-47
rs673736		6	160776653	SLC22A2	no	A	G	0.481797	-0.0745132	0.0354779	0.0357064	-0.000832195	0.00306574	0.786045	-0.092344	0.0280289	0.000985745
rs141805598		6	161030735	SLC22A2	no	C	T	0.992936	-0.634452	0.2171	0.00347387	-0.0173472	0.0188662	0.357841	-0.804175	0.172186	3.00729e-06
rs12523781		6	161097278	SLC22A2	no	G	C	0.142555	-0.12838	0.0502131	0.0105676	0.00408624	0.00433556	0.345941	-0.129664	0.039605	0.00106072
rs118180095		6	161168387	SLC22A2	no	G	A	0.00710159	-0.892504	0.2226	6.08803e-05	0.025439	0.0192415	0.186141	-0.756838	0.174668	1.47135e-05
rs10224002	decline	7	151415041	PRKAG2	yes	G	A	0.287697	-0.600668	0.0389366	1.15969e-53	-0.014066	0.00336645	2.93805e-05	-0.709628	0.030711	4.89056e-118
rs13230509	stable	7	1286192	UNCX	no	C	G	0.69193	-0.560961	0.039479	8.4661e-46	0.00144132	0.00341134	0.672655	-0.591365	0.0311517	2.57561e-80
rs13230519		7	1286217	UNCX	no	A	G	0.159519	-0.423542	0.0496984	1.57551e-17	-0.00510212	0.0042967	0.23505	-0.484614	0.0392298	4.76099e-35
rs34690742		7	2526135	GRIFIN	no	T	A	0.653269	-0.0770069	0.0371626	0.0382516	-0.00535799	0.00321523	0.0956263	-0.133942	0.0293503	5.0314e-06
rs6968865		7	17287269	AHR	no	A	T	0.370005	-0.242041	0.0362279	2.37829e-11	-0.00305018	0.00313192	0.330108	-0.228173	0.0286069	1.51416e-15
rs17152558		7	25791205	RNU6-16P	no	A	G	0.250225	-0.224189	0.0408736	4.14154e-08	0.00170127	0.00352694	0.629547	-0.231469	0.0322621	7.264e-13
rs3757657		7	26579648	KIAA0087	no	A	G	0.397753	-0.0745875	0.0360312	0.0384457	-0.00650125	0.00311272	0.0367441	-0.14954	0.028501	1.54815e-07
rs34398255		7	27239201	HOXA13	no	G	T	0.977211	-0.342198	0.118582	0.00390519	-0.0286452	0.0102256	0.00508982	-0.681622	0.0934323	2.98493e-13
rs3750082		7	32919927	KBTBD2	no	T	A	0.648539	-0.17691	0.0369876	1.72856e-06	-0.00094303	0.00319415	0.767813	-0.188237	0.0292116	1.16587e-10
rs6951584		7	33111751	KBTBD2	no	T	C	0.287525	-0.168929	0.0389577	1.45033e-05	0.000759024	0.00336812	0.821703	-0.170042	0.030786	3.32832e-08
rs17772212		7	41065621	LOC101928744	no	A	G	0.0243494	-0.46919	0.114593	4.23382e-05	0.00380932	0.00988442	0.699952	-0.483932	0.0906154	9.27474e-08
rs1294866		7	45256687	RAMP3	no	T	C	0.194948	-0.102878	0.0445398	0.0209006	-0.00304308	0.003844	0.428568	-0.154986	0.035201	1.06846e-05
rs700753		7	46753684	TNS3	no	G	C	0.653052	-0.280361	0.0370853	4.05069e-14	0.00182857	0.00320384	0.568173	-0.306697	0.0292795	1.13798e-25
rs148635648		7	50751250	GRB10	no	G	A	0.0892029	-0.367539	0.0617325	2.62528e-09	0.00818354	0.00534553	0.125792	-0.311877	0.0488738	1.75846e-10
rs12669623		7	56139179	PSPH	no	C	G	0.699524	-0.105493	0.0385317	0.00618505	-0.00625943	0.00332639	0.0598711	-0.153603	0.0304505	4.55299e-07
rs35072105		7	65609817	CRCP	no	A	G	0.527571	-0.212371	0.0353623	1.90982e-09	0.00557439	0.00305338	0.0679046	-0.174114	0.0279275	4.53756e-10
rs3815455		7	75611756	POR	no	C	T	0.709866	-0.178579	0.038921	4.47224e-06	-0.00447257	0.00336071	0.183242	-0.233065	0.0307445	3.44506e-14
rs2960455		7	77521947	PHTF2	no	G	A	0.291866	-0.364672	0.0388195	5.83128e-21	-0.00308542	0.003354	0.357614	-0.405865	0.0306522	5.20386e-40
rs59860440		7	101902605	CUX1	no	C	T	0.669218	-0.21964	0.0379627	7.23309e-09	0.00152071	0.00328046	0.642959	-0.231013	0.0299834	1.31498e-14
rs13245051		7	113362799	PPP1R3A	no	A	G	0.441216	-0.148646	0.0355797	2.94407e-05	-0.00106878	0.00307523	0.728184	-0.167061	0.0281045	2.77926e-09
rs7458839		7	127495797	SND1	no	C	T	0.703957	-0.163792	0.0387294	2.34677e-05	-0.00666548	0.00334769	0.0464748	-0.191523	0.0305762	3.76201e-10
rs3757387		7	128576086	IRF5	no	C	T	0.453523	-0.228526	0.035508	1.23016e-10	0.00233944	0.00306773	0.445704	-0.219233	0.0280465	5.43507e-15
rs13227214		7	128740355	IRF5	no	C	G	0.452929	-0.222628	0.0355319	3.72196e-10	0.000484395	0.00307098	0.874667	-0.241526	0.0280737	7.77697e-18
rs75094798		7	129549800	UBE2H	no	T	A	0.90553	-0.318677	0.0604109	1.3278e-07	-0.00535243	0.00521108	0.304363	-0.375757	0.047634	3.06894e-15
rs11556924		7	129663496	UBE2H	no	C	T	0.610497	-0.166517	0.0361966	4.22012e-06	-0.00143605	0.0031261	0.645965	-0.19918	0.0286102	3.36489e-12
rs3918226		7	150690176	NOS3	no	T	C	0.0815798	-0.345384	0.0653042	1.23217e-07	0.00361071	0.00563936	0.521997	-0.276813	0.0516852	8.52577e-08
rs749319		7	150798980	NOS3	no	A	G	0.298799	-0.0860006	0.0386264	0.0259836	-0.00675688	0.00334168	0.0431771	-0.146135	0.030553	1.72761e-06
rs9333592		7	155605071	SHH	no	C	T	0.922177	-0.473067	0.0670968	1.78823e-12	0.00422887	0.00581304	0.466932	-0.47915	0.0529489	1.44621e-19
rs288766		7	155619498	SHH	no	T	A	0.647836	-0.266135	0.0370785	7.11768e-13	-0.0018964	0.00320331	0.553843	-0.314181	0.0292548	6.70799e-27
rs12671694		7	155665959	SHH	no	C	T	0.464232	-0.196354	0.0377159	1.93005e-07	-0.00255336	0.00325664	0.433013	-0.214921	0.029812	5.63878e-13
rs111239279		7	155670175	SHH	no	T	C	0.982194	-0.720642	0.133235	6.35222e-08	-0.0115463	0.0115155	0.316018	-0.892186	0.105187	2.22461e-17
rs6976733		7	156114595	SHH	no	C	A	0.87724	-0.206106	0.053817	0.000128313	-0.00214019	0.00464784	0.645179	-0.225808	0.0425036	1.08089e-07
rs118063067		7	156247345	SHH	no	G	T	0.954601	-0.40672	0.0853966	1.91141e-06	-0.00389203	0.00737805	0.597837	-0.39789	0.0676806	4.13299e-09
rs2530757		7	156391376	SHH	no	C	T	0.755782	-0.219987	0.0430249	3.17332e-07	0.00116472	0.00371469	0.753868	-0.236864	0.0339302	2.93774e-12
rs2515432		8	6374773	ANGPT2,MCPH1	no	T	C	0.498107	-0.160022	0.0353964	6.16216e-06	0.00825455	0.00305738	0.00693698	-0.116478	0.0279321	3.04626e-05
rs2921093	decline	8	8287383	PRAG1	no	T	G	0.583555	-0.124014	0.0361309	0.000598506	-0.0123653	0.00311676	7.26972e-05	-0.222458	0.0285138	6.12158e-15
rs7012814		8	9173358	LOC157273	no	G	A	0.524803	-0.208523	0.0356041	4.72834e-09	-0.00240827	0.00307404	0.43338	-0.247077	0.0281099	1.50656e-18
rs2720502		8	17327150	SLC7A2	no	T	G	0.259638	-0.126366	0.0402527	0.00169369	0.00117294	0.00347865	0.735979	-0.135713	0.0318438	2.02802e-05
rs1545837		8	22477807	BIN3	no	T	C	0.638034	-0.178971	0.0367774	1.13776e-06	-0.000230381	0.00317702	0.942192	-0.188631	0.0290405	8.28997e-11
rs1436147		8	23718328	STC1	no	A	G	0.0779333	-0.114585	0.0659607	0.0823581	0.00717063	0.00568502	0.207195	-0.0958813	0.0520958	0.065699
rs4871905		8	23735047	STC1	no	C	G	0.413828	-0.448229	0.0358581	7.69086e-36	0.000998434	0.00309746	0.747196	-0.433147	0.0283172	8.43139e-53
rs73245338		8	30429227	RBPMS	no	G	T	0.932308	-0.341331	0.0701888	1.15681e-06	0.00803384	0.00606333	0.185177	-0.30746	0.0554966	3.02425e-08
rs6468118		8	32399290	NRG1	no	C	G	0.385972	-0.174007	0.0364599	1.82022e-06	-0.00168802	0.00314632	0.591609	-0.196168	0.028764	9.12532e-12
rs7829407		8	61369006	RAB2A	no	A	G	0.130139	-0.070043	0.0524791	0.181981	-0.00150906	0.00453194	0.739147	-0.0753862	0.0414795	0.0691517
rs11557049		8	66692011	PDE7A	no	T	C	0.0667432	-0.434875	0.0707007	7.71742e-10	0.00538729	0.00610316	0.377396	-0.377372	0.0559389	1.52064e-11
rs1913641		8	76483239	HNF4G	no	T	G	0.478673	-0.13231	0.0353013	0.000178285	-0.00164192	0.00304979	0.590321	-0.153314	0.0278983	3.89994e-08
rs10111039		8	86396656	CA2	no	G	A	0.40971	-0.0423283	0.0360027	0.239717	-0.00557196	0.00310947	0.0731455	-0.0853807	0.0284384	0.00267963
rs2976178		8	87332552	WWP1	no	C	G	0.762998	-0.271703	0.0414695	5.69561e-11	-0.000533885	0.00358464	0.881604	-0.232628	0.0327797	1.2801e-12
rs4735334		8	95955292	DPY19L4	no	A	G	0.69583	-0.127797	0.0383802	0.000869322	0.000395256	0.00331359	0.905051	-0.107696	0.0303094	0.000380618
rs10093614		8	102665872	GRHL2	no	A	G	0.388675	-0.139872	0.0363786	0.000120638	-0.00157328	0.00314474	0.616871	-0.167307	0.0287365	5.81682e-09
rs12544197		8	110107825	TRHR	no	A	G	0.49369	-0.11259	0.0357221	0.00162272	-0.000742903	0.00308715	0.809831	-0.139441	0.0282499	7.9783e-07
rs79346194		8	120886486	DEPTOR	no	A	G	0.69398	-0.118774	0.0383072	0.00193185	-0.00244782	0.00331156	0.459802	-0.134667	0.030268	8.62346e-06
rs2875930		8	120992564	DEPTOR	no	T	C	0.249496	-0.185377	0.040925	5.9108e-06	0.00315936	0.00353592	0.371587	-0.163708	0.0323439	4.16218e-07
rs28601761		8	126500031	TRIB1	no	G	C	0.420009	-0.307427	0.0361085	1.69191e-17	0.000154466	0.00312183	0.960537	-0.328482	0.0285679	1.36284e-30
rs1519844		8	129918389	LINC00977	no	G	C	0.387252	-0.127182	0.0362631	0.000452918	0.000261484	0.00313202	0.933464	-0.166178	0.0286536	6.65499e-09
rs10283362		8	134332960	NDRG1	no	C	T	0.844494	-0.161686	0.0490543	0.000980668	-0.00468202	0.00424414	0.269954	-0.232897	0.0387258	1.81176e-09
rs12680655		8	135637337	ZFAT	no	C	G	0.605026	-0.194066	0.0360768	7.4876e-08	0.00397942	0.00311615	0.201593	-0.160852	0.0285065	1.67596e-08
rs3739238		8	142222445	SLC45A4	no	T	C	0.408734	-0.0878982	0.0359347	0.0144438	0.00292934	0.00310626	0.345659	-0.100751	0.0283932	0.000387611
rs6985555		8	144905947	PLEC	no	C	T	0.719484	-0.130977	0.0393418	0.000871085	-0.00406056	0.0033972	0.231983	-0.167217	0.0310951	7.55405e-08
rs11786896		8	145018354	PLEC	no	T	C	0.0502368	-0.506398	0.0818581	6.17127e-10	-0.00771522	0.00707075	0.27521	-0.599705	0.0646237	1.70497e-20
rs13287724		9	33169034	UBE2R2	no	A	T	0.893949	-0.196571	0.0576945	0.00065669	-0.000862935	0.00496898	0.862129	-0.206591	0.0454393	5.45549e-06
rs7019647		9	33893073	UBE2R2	no	G	A	0.269148	-0.144613	0.0397367	0.000273482	-0.00126171	0.00343641	0.7135	-0.175032	0.031418	2.53353e-08
rs6560203		9	71155006	PIP5K1B	no	T	C	0.863011	-0.299224	0.0520941	9.26406e-09	0.0023051	0.0045012	0.608576	-0.273398	0.041165	3.10957e-11
rs149674464		9	71170503	PIP5K1B	no	T	A	0.986576	-0.589494	0.160318	0.000236019	0.0105068	0.0138719	0.448802	-0.5325	0.126399	2.5222e-05
rs4744712		9	71434707	PIP5K1B	no	A	C	0.398266	-0.363707	0.0361048	7.31925e-24	-0.000628536	0.00311935	0.840311	-0.423159	0.0284885	6.82616e-50
rs61311941		9	92285323	UNQ6494	no	A	G	0.924293	-0.15289	0.0668908	0.022275	-0.00552493	0.00577523	0.338741	-0.27225	0.0527578	2.46602e-07
rs3793662		9	95886051	NINJ1	no	C	T	0.185178	-0.175515	0.0454894	0.000114182	-0.00174881	0.00392876	0.656227	-0.183021	0.0359369	3.52911e-07
rs2780956		9	103348634	MURC	no	A	G	0.415981	-0.140595	0.0358282	8.70676e-05	0.0037649	0.00309668	0.224068	-0.116501	0.0283053	3.85827e-05
rs10816810		9	112203397	PTPN3	no	A	G	0.346086	-0.13673	0.0371047	0.000228769	-0.000661645	0.00320822	0.836608	-0.145267	0.0293159	7.22775e-07
rs4836732		9	119266695	ASTN2	no	C	T	0.472449	-0.226104	0.0355619	2.04792e-10	0.00275495	0.00307255	0.369914	-0.20063	0.0280754	8.94398e-13
rs59299461		9	119333569	ASTN2	no	C	G	0.853317	-0.283531	0.0499062	1.33878e-08	0.00460067	0.00431189	0.285986	-0.212226	0.0394372	7.39756e-08
rs4837197		9	130622946	PIP5KL1	no	T	C	0.170232	-0.248368	0.0469512	1.22492e-07	0.000182807	0.00406008	0.964087	-0.231839	0.037156	4.39199e-10
rs11791149		9	133504909	FUBP3	no	C	T	0.179677	-0.219691	0.0460869	1.87232e-06	0.00861184	0.00398136	0.0305393	-0.15149	0.0363989	3.15648e-05
rs550057		9	136146597	ABO	no	C	T	0.743475	-0.361225	0.0405131	4.86202e-19	0.0118358	0.00349187	0.000700251	-0.271931	0.0320389	2.11919e-17
rs10993907		9	136928644	BRD3	no	C	T	0.329104	-0.174303	0.0375229	3.39893e-06	0.00658014	0.00324175	0.0423768	-0.118948	0.0296946	6.18428e-05
rs61482805		9	139102317	QSOX2	no	C	G	0.670398	-0.253161	0.0375874	1.64072e-11	0.00862263	0.00324672	0.00791268	-0.212018	0.0296839	9.18171e-13
rs72763290		9	140085182	ANAPC2	no	G	A	0.266597	-0.182592	0.0399709	4.92411e-06	0.00213848	0.00345936	0.536462	-0.153278	0.0316085	1.23974e-06
rs80282103		10	899071	LARP4B	no	T	A	0.0836274	-0.585236	0.0641805	7.67661e-20	-0.00862474	0.00553435	0.119139	-0.676227	0.0506833	1.34638e-40
rs6481598		10	29781798	SVIL	no	G	C	0.21219	-0.210011	0.0434006	1.30663e-06	0.00388113	0.00374994	0.300678	-0.174924	0.0342633	3.3045e-07
rs12781024		10	35149075	PARD3	no	T	A	0.497259	-0.123481	0.0353728	0.000481587	-0.00278006	0.00305613	0.362999	-0.130992	0.0279635	2.80914e-06
rs1258179		10	50957514	OGDHL	no	A	G	0.493281	-0.20236	0.0354214	1.11203e-08	0.00314062	0.00305869	0.304522	-0.189603	0.0279636	1.20078e-11
rs4935050		10	51779747	FLJ31813	no	T	G	0.556138	-0.134184	0.0356075	0.000164338	-5.55675e-05	0.00307769	0.985595	-0.152919	0.0281183	5.37967e-08
rs10994860		10	52645424	A1CF	no	C	T	0.821778	-0.384104	0.0463664	1.19716e-16	0.000133639	0.00400034	0.97335	-0.399947	0.0366162	9.07567e-28
rs10821944		10	63785089	ARID5B	no	G	T	0.268785	-0.173219	0.0398249	1.36496e-05	0.000951307	0.003442	0.782255	-0.172577	0.0314553	4.10491e-08
rs7084764		10	69960430	MYPN	no	G	A	0.502463	-0.236672	0.0353276	2.09888e-11	-0.000590089	0.00305181	0.84668	-0.24414	0.0279104	2.19521e-18
rs61869325		10	70329904	MYPN	no	T	C	0.125597	-0.242672	0.0534778	5.68762e-06	-0.0028068	0.0046101	0.542632	-0.291078	0.0422643	5.70424e-12
rs12256103		10	75545251	ADK	no	G	A	0.717326	-0.0922937	0.0392086	0.0185776	-0.000558751	0.00338548	0.86891	-0.102579	0.0309531	0.000919804
rs1874150		10	75867633	ADK	no	T	C	0.272083	-0.142628	0.0397628	0.000334622	-0.00169361	0.00343659	0.622141	-0.173936	0.0314272	3.12235e-08
rs7096715		10	82195949	FAM213A	no	T	C	0.423662	-0.0857005	0.0357409	0.0164936	-0.00954663	0.00308754	0.00198845	-0.17326	0.0282352	8.45499e-10
rs3127702		10	88935498	GLUD1	no	C	T	0.847988	-0.103586	0.0492796	0.0355533	-0.00289339	0.00426987	0.498007	-0.117109	0.0389082	0.00261367
rs2185786		10	90232512	RNLS	no	T	C	0.605124	-0.116737	0.0361905	0.00125714	-0.00200331	0.00312652	0.521687	-0.159678	0.0285827	2.31815e-08
rs11186805		10	93797368	CYP26A1	no	G	A	0.624179	-0.129551	0.0365736	0.000396883	-0.00458109	0.00315927	0.147046	-0.179706	0.0288647	4.796e-10
rs2068888		10	94839642	CYP26A1	no	A	G	0.448584	-0.2662	0.0354706	6.17771e-14	-0.000871823	0.00306602	0.776143	-0.289179	0.028008	5.48571e-25
rs943347		10	97278123	SORBS1	no	C	T	0.19414	-0.117674	0.0447999	0.00862346	-0.00522008	0.00386666	0.17701	-0.192902	0.035367	4.92043e-08
rs284859		10	104573017	WBP1L	no	G	T	0.825194	-0.24	0.0463641	2.26405e-07	-0.00177174	0.0040083	0.658478	-0.289901	0.036673	2.68651e-15
rs72830431		10	111951047	MXI1	no	A	G	0.0638401	-0.288673	0.0725247	6.88426e-05	0.000790657	0.00628547	0.899897	-0.232444	0.0574969	5.28437e-05
rs6585310		10	116732726	TRUB1	no	A	G	0.414802	-0.101634	0.0358135	0.00454207	-0.00261508	0.00309476	0.398112	-0.102411	0.0282761	0.000292594
rs2095567		10	120248713	PRLHR	no	C	T	0.230569	-0.0588111	0.0423584	0.165012	-0.0138255	0.00366232	0.000160003	-0.163891	0.0334298	9.46513e-07
rs7088058		10	124149352	PLEKHA1	no	C	T	0.585735	-0.117782	0.0359059	0.00103715	0.0010736	0.00310291	0.729344	-0.138168	0.0283635	1.10908e-06
rs10430743		10	126456997	METTL10	no	G	T	0.573023	-0.173503	0.0357065	1.17989e-06	-0.00502715	0.00308588	0.103297	-0.223677	0.0281885	2.11048e-15
rs1711667		10	131278410	MGMT	no	T	G	0.580975	-0.200927	0.0357296	1.87325e-08	-0.00327291	0.00308648	0.288963	-0.215888	0.0282466	2.12812e-14
rs4930319	decline	11	65555458	OVOL1	yes	C	G	0.342684	-0.174054	0.0372034	2.89251e-06	-0.0139876	0.00321409	1.34977e-05	-0.287885	0.0294033	1.24045e-22
rs117739035		11	408174	SIGIRR	no	T	G	0.0362644	-0.327673	0.0943326	0.000513638	-0.0122239	0.00818152	0.135155	-0.474834	0.0745998	1.95417e-10
rs11564722		11	2178330	INS-IGF2	no	C	T	0.761541	-0.373429	0.0419175	5.2063e-19	0.00308456	0.00362656	0.395022	-0.356012	0.0331552	6.83448e-27
rs233436		11	2794902	KCNQ1	no	G	C	0.1806	-0.17819	0.0459919	0.000106932	-0.01045	0.00396983	0.0084802	-0.29706	0.0362759	2.64541e-16
rs81205		11	2798804	KCNQ1	no	C	A	0.462919	-0.204439	0.0361173	1.51202e-08	0.000209942	0.00312218	0.946389	-0.227505	0.0285575	1.63665e-15
rs1056819		11	2949861	KCNQ1	no	T	C	0.180755	-0.0761311	0.0461964	0.0993569	-0.00707167	0.00399662	0.0768263	-0.138097	0.0365111	0.000155397
rs434320		11	5575976	OR52H1	no	C	T	0.743668	-0.238054	0.0403914	3.78287e-09	-0.00284972	0.00349223	0.414491	-0.24348	0.031882	2.23051e-14
rs61327861		11	8040323	TUB	no	A	G	0.12734	-0.236538	0.0530018	8.09259e-06	-0.00772752	0.00458754	0.0920943	-0.294839	0.0419269	2.03661e-12
rs61878123		11	9734173	SBF2	no	G	A	0.731612	-0.0451885	0.0399274	0.257733	-0.00233896	0.0034505	0.49786	-0.105977	0.031504	0.000768504
rs75248620		11	9909127	SBF2	no	G	A	0.915893	-0.206921	0.0642748	0.00128514	-0.00759678	0.00555948	0.171797	-0.284509	0.0507396	2.05747e-08
rs55842281		11	15879946	SOX6	no	A	G	0.354767	-0.171745	0.0371846	3.86343e-06	0.00105788	0.00321738	0.742305	-0.205767	0.0294019	2.59349e-12
rs4757483		11	17025712	PLEKHA7	no	A	G	0.641728	-0.189049	0.0368272	2.84791e-07	0.0103547	0.0031838	0.00114489	-0.0987748	0.0291262	0.000695786
rs55733296		11	30754837	DCDC5	no	A	G	0.0383461	-0.863791	0.0912768	3.01114e-21	-0.0157762	0.00790725	0.0460269	-1.04077	0.072622	1.43911e-46
rs3925584		11	30760335	DCDC5	no	T	C	0.545332	-0.378685	0.0353752	9.82298e-27	-0.00783154	0.00305601	0.0103877	-0.455273	0.0279316	1.04727e-59
rs62618693		11	32956492	QSER1	no	C	T	0.954701	-0.124884	0.0851705	0.142572	-0.00675533	0.00737745	0.35984	-0.253639	0.0669699	0.000152288
rs4434960		11	47454551	SLC39A13	no	T	A	0.388715	-0.122113	0.0361709	0.000735626	-0.00716538	0.00312937	0.0220382	-0.167297	0.0286145	5.02209e-09
rs11246606		11	51515460	OR4C46	no	T	C	0.168656	-0.0948285	0.047034	0.0437834	-0.00565542	0.00406568	0.164222	-0.163104	0.0371771	1.1485e-05
rs7105587		11	55343517	TRIM48	no	A	G	0.173354	-0.0952406	0.0465715	0.0408521	-0.00594455	0.00402712	0.139911	-0.165214	0.0368345	7.28323e-06
rs7117020		11	57499655	MIR130A	no	T	G	0.54884	-0.148508	0.0355279	2.91593e-05	-0.000282334	0.00306969	0.926718	-0.167105	0.0280529	2.5752e-09
rs34400381		11	65143892	OVOL1	no	G	A	0.965368	-0.70283	0.0964392	3.16189e-13	0.00831817	0.00832761	0.31786	-0.725334	0.0762182	1.80134e-21
rs7126281		11	68910223	TPCN2	no	C	G	0.710567	-0.184426	0.0390385	2.31181e-06	-0.00290955	0.00337326	0.388396	-0.199476	0.0308386	9.9189e-11
rs61882187		11	69188078	TPCN2	no	T	C	0.705075	-0.190306	0.0393727	1.34282e-06	0.000664184	0.00339868	0.845061	-0.186976	0.0310404	1.70716e-09
rs2186797		11	70007770	ANO1	no	C	T	0.067652	-0.237674	0.0702204	0.000712723	0.0034384	0.00606884	0.571009	-0.246663	0.0555405	8.95149e-06
rs2008476		11	75470813	DGAT2	no	T	C	0.0938651	-0.0901017	0.0607242	0.137868	-0.0171889	0.00524747	0.00105434	-0.243117	0.0479654	4.00968e-07
rs4945268		11	78037936	GAB2	no	T	C	0.841415	-0.138913	0.0483164	0.0040399	-0.00370372	0.00417342	0.374835	-0.170395	0.0381341	7.88657e-06
rs1042752		11	111223111	POU2AF1	no	G	A	0.463808	-0.147765	0.0353523	2.91901e-05	-0.00591713	0.00305601	0.0528412	-0.162592	0.0279701	6.13842e-09
rs665731		11	114032484	ZBTB16	no	T	C	0.189662	-0.169111	0.0454153	0.00019641	0.00177264	0.00391603	0.650792	-0.178385	0.0357917	6.23175e-07
rs11217089		11	118789878	USP2-AS1	no	G	C	0.898456	-0.211466	0.0593903	0.000370064	4.08733e-05	0.00512914	0.993642	-0.207861	0.046879	9.2532e-06
rs2509851		11	118966780	USP2-AS1	no	C	A	0.37022	-0.122205	0.0365687	0.000832519	0.00221558	0.00315891	0.48307	-0.111073	0.0289028	0.000121575
rs952151		11	121658512	SORL1	no	A	G	0.23761	-0.119624	0.0414455	0.00389842	-0.00871753	0.00357972	0.014882	-0.188056	0.0327463	9.31911e-09
rs1945397		11	122598602	UBASH3B	no	G	A	0.436315	-0.0290453	0.0356964	0.415831	-0.00470161	0.00308446	0.127438	-0.101383	0.0282195	0.000327382
rs12575164		11	128349430	ETS1	no	T	C	0.7796	-0.162186	0.0426886	0.000145156	-0.00323861	0.00369039	0.380172	-0.196959	0.0337006	5.08895e-09
rs3782867		12	335434	SLC6A13	no	G	C	0.172033	-0.145218	0.0482825	0.00263285	-0.0010705	0.00417086	0.797439	-0.1437	0.0381898	0.000168057
rs11062102		12	348785	SLC6A13	no	C	T	0.662129	-0.327205	0.0372993	1.76192e-18	0.00150684	0.00322395	0.640222	-0.34217	0.0294836	3.91916e-31
rs34117451		12	3232674	TSPAN9	no	T	C	0.165845	-0.240845	0.0476624	4.3495e-07	0.00477293	0.00411345	0.245919	-0.222956	0.0376212	3.10038e-09
rs7953798		12	3351844	TSPAN9	no	T	G	0.0879968	-0.414314	0.0627418	4.02623e-11	0.00413567	0.0054355	0.446739	-0.34318	0.0495559	4.36409e-12
rs11062596		12	3367761	TSPAN9	no	T	A	0.0909668	-0.419243	0.0611841	7.29503e-12	-0.000789852	0.00529171	0.881347	-0.41905	0.0485483	6.07452e-18
rs16930370		12	3387697	TSPAN9	no	C	T	0.17293	-0.401336	0.046777	9.57339e-18	0.00362686	0.0040473	0.370191	-0.353037	0.0370232	1.49973e-21
rs11063193		12	4591100	C12orf4	no	C	T	0.123602	-0.189168	0.0537131	0.000428698	0.00247736	0.00464369	0.593695	-0.154198	0.0424777	0.000283367
rs11616030		12	12210001	BCL2L14	no	A	C	0.913635	-0.228982	0.0630481	0.00028146	-0.00845143	0.00545532	0.121332	-0.344586	0.0498256	4.65894e-12
rs10846156		12	15321921	RERG	no	T	G	0.797967	-0.368832	0.044078	5.91115e-17	0.00413422	0.00380773	0.277594	-0.338705	0.0348169	2.30221e-22
rs60691990		12	20368269	LOC100506393	no	T	C	0.657517	-0.119411	0.0374021	0.00141011	-0.00360362	0.00322712	0.264138	-0.117695	0.0295457	6.79311e-05
rs2634675		12	48740855	ZNF641	no	G	A	0.552966	-0.161855	0.0355607	5.32947e-06	-0.00200399	0.00307386	0.514437	-0.177596	0.0280672	2.49459e-10
rs7966357		12	51209838	FAIM2	no	G	C	0.3592	-0.129767	0.0367737	0.000417559	0.00288848	0.00317844	0.363471	-0.119291	0.0290949	4.13132e-05
rs2277383		12	52314388	ACVRL1	no	G	T	0.112656	-0.221283	0.0559559	7.6691e-05	-0.000119281	0.00484314	0.980351	-0.194784	0.0442854	1.09097e-05
rs2682323		12	53363015	ATF7	no	A	C	0.399741	-0.169683	0.0360157	2.46221e-06	-0.00139969	0.00311277	0.652956	-0.172787	0.0284747	1.29582e-09
rs11170630		12	54040410	ATF7	no	C	G	0.838415	-0.126118	0.0479523	0.00853712	-0.00629211	0.0041378	0.128351	-0.163882	0.0378597	1.50056e-05
rs2657880		12	56863770	R3HDM2	no	C	G	0.182239	-0.21293	0.0457311	3.22418e-06	0.00707875	0.00395343	0.0733693	-0.182432	0.0360778	4.26975e-07
rs2277339		12	57146069	R3HDM2	no	T	G	0.896346	-0.273624	0.0579203	2.31229e-06	0.00645924	0.00501385	0.19765	-0.249155	0.045755	5.17216e-08
rs73119306		12	57826982	R3HDM2	no	A	G	0.756776	-0.238337	0.0411687	7.07983e-09	-0.00580508	0.00355367	0.102355	-0.269545	0.0324824	1.06097e-16
rs4257020		12	65965572	LOC100507065	no	T	C	0.712961	-0.134119	0.0391228	0.000607822	-0.00476804	0.00337866	0.158181	-0.172392	0.0308992	2.41844e-08
rs1184743		12	67726936	CAND1	no	A	T	0.343407	-0.0713029	0.0372315	0.0554781	-0.00604165	0.00321505	0.0602218	-0.117164	0.0294043	6.76112e-05
rs1275609		12	76271183	PHLDA1	no	G	A	0.680064	-0.115295	0.0382652	0.00258679	-0.000691669	0.00330695	0.834326	-0.12592	0.0302642	3.1738e-05
rs11109717		12	78811781	NAV3	no	T	C	0.693409	-0.167528	0.0385437	1.38437e-05	-0.00150895	0.00332924	0.650375	-0.202779	0.0304158	2.61632e-11
rs10862375		12	82254809	PPFIA2	no	C	G	0.28289	-0.157658	0.0392974	6.02491e-05	-0.000535716	0.00339598	0.874654	-0.163998	0.0310696	1.30396e-07
rs2053196		12	93962959	SOCS2	no	C	T	0.205842	-0.159518	0.0436212	0.000255352	-0.00454264	0.0037759	0.228955	-0.184183	0.0345228	9.55546e-08
rs3184504		12	111884608	NAA25	no	T	C	0.482347	-0.107458	0.0353047	0.00233686	0.00070543	0.00304729	0.816931	-0.102159	0.027891	0.000249526
rs11613538		12	115759264	MED13L	no	T	G	0.786426	-0.103028	0.0430224	0.0166328	-0.00389994	0.00372539	0.295168	-0.155981	0.0339752	4.41234e-06
rs1800574		12	121416864	HNF1A	no	T	C	0.0292685	-0.558844	0.104742	9.5427e-08	-0.00451637	0.00906866	0.618471	-0.585349	0.0826524	1.42304e-12
rs7135314		12	124478566	ZNF664,ZNF664-FAM101A	no	A	T	0.666552	-0.131843	0.0374565	0.000431823	-0.00154907	0.00323842	0.632408	-0.126775	0.0296052	1.85107e-05
rs7983636		13	27749313	USP12-AS2	no	G	A	0.92408	-0.291915	0.06652	1.14256e-05	-0.00197299	0.00574857	0.731437	-0.324603	0.0526177	6.87614e-10
rs10492436		13	42768238	DGKH	no	C	T	0.615878	-0.156644	0.0363044	1.59866e-05	-0.00211617	0.00313484	0.499646	-0.181144	0.0286603	2.6122e-10
rs7324484		13	48648079	MED4	no	G	A	0.340362	-0.235699	0.0371613	2.2642e-10	0.00367824	0.00321397	0.252437	-0.232981	0.0293768	2.18423e-15
rs41284816		13	50655989	DLEU2	no	T	G	0.019321	-0.853338	0.131299	8.09257e-11	5.26558e-05	0.0113811	0.996309	-0.877475	0.103438	2.20159e-17
rs3118918		13	51158918	DLEU2	no	A	G	0.78963	-0.240533	0.0433012	2.78167e-08	0.00368773	0.00373888	0.323978	-0.267233	0.0342118	5.68326e-15
rs303938		13	72371757	DACH1	no	T	G	0.605582	-0.273569	0.0361276	3.68246e-14	0.00411335	0.0031204	0.187433	-0.229627	0.0285364	8.52586e-16
rs9543208		13	73616163	LINC00392	no	T	C	0.188289	-0.1549	0.0454552	0.000655113	-0.00136806	0.00393195	0.72789	-0.20841	0.0358373	6.05261e-09
rs1028883		13	74108587	LINC00392	no	G	T	0.572311	-0.178211	0.0360672	7.77496e-07	9.36373e-05	0.00311534	0.976022	-0.200486	0.0284679	1.89142e-12
rs7334967		13	74726097	KLF12	no	C	T	0.187635	-0.167521	0.045394	0.000223986	-0.000624177	0.00392112	0.873524	-0.163232	0.0357847	5.08054e-06
rs7326821		13	96068204	CLDN10	no	G	A	0.17713	-0.227413	0.0463964	9.51742e-07	0.0106436	0.00400973	0.00794441	-0.158109	0.036675	1.62504e-05
rs9521720		13	111018009	COL4A2	no	C	G	0.399086	-0.194556	0.036052	6.80135e-08	0.00108064	0.00311371	0.728547	-0.197713	0.0284722	3.81708e-12
rs60503594		14	88874915	SPATA7	yes	T	C	0.663545	-0.101437	0.0373255	0.00657568	-0.00917407	0.00322226	0.00441243	-0.181008	0.0294689	8.14051e-10
rs10151563		14	31721103	HEATR5A	no	A	G	0.608051	-0.15861	0.0361668	1.15772e-05	-0.00307667	0.00312617	0.325035	-0.172246	0.0285667	1.64531e-09
rs1741177		14	35383219	IGBP1P1	no	A	G	0.694493	-0.11525	0.038618	0.002842	-0.00612948	0.00333646	0.0661934	-0.13377	0.0304797	1.14e-05
rs7492724		14	37973353	MIPOL1	no	G	A	0.29282	-0.128801	0.0388639	0.000919381	-0.00902247	0.00335706	0.00719694	-0.217212	0.0306781	1.44035e-12
rs72683923		14	50735947	L2HGDH	no	T	C	0.979954	-0.557529	0.127279	1.18543e-05	-0.0152336	0.0109703	0.164949	-0.625365	0.0995568	3.35748e-10
rs2071047		14	54418411	BMP4	no	G	A	0.592853	-0.165295	0.036014	4.44047e-06	0.00109144	0.00311207	0.725804	-0.163614	0.0284246	8.61595e-09
rs78748659		14	54573538	BMP4	no	G	A	0.958807	-0.129546	0.0888034	0.144622	-0.00212513	0.00769265	0.782353	-0.197827	0.070215	0.00484102
rs111598706		14	68074745	PIGH	no	A	G	0.74861	-0.126942	0.0408603	0.00189197	0.00142659	0.00353048	0.686155	-0.14752	0.0322937	4.92391e-06
rs2803959		14	73080618	NUMB	no	C	T	0.556223	-0.170244	0.0355929	1.72743e-06	0.00215606	0.00307756	0.483569	-0.173733	0.0280866	6.19299e-10
rs10142359		14	73884540	NUMB	no	G	A	0.47899	-0.140305	0.0352954	7.03597e-05	-0.00524258	0.00305302	0.0859483	-0.201612	0.0279083	5.05558e-13
rs180814424		14	80757474	DIO2-AS1	no	C	T	0.988086	-0.406825	0.164824	0.013579	-0.0181208	0.014274	0.204267	-0.679793	0.130854	2.04796e-07
rs6574652		14	81870100	STON2	no	T	C	0.551487	-0.0665877	0.0356427	0.0617355	-0.0029879	0.00307933	0.331894	-0.0741457	0.0281885	0.00853007
rs35629566		14	93072317	RIN3	no	G	C	0.179996	-0.133348	0.0463936	0.00405003	-0.0108794	0.00401102	0.00668093	-0.204613	0.0365969	2.25961e-08
rs12588550		14	93407486	RIN3	no	T	C	0.699065	-0.169908	0.0391868	1.45266e-05	7.41269e-05	0.00338464	0.982527	-0.164974	0.0309244	9.57391e-08
rs11625405		14	96664898	BDKRB2	no	G	A	0.261478	-0.0501641	0.0404148	0.214522	-0.0109065	0.00349295	0.00179381	-0.127943	0.0320053	6.40106e-05
rs56261560		14	99750386	BCL11B	no	T	C	0.343017	-0.109039	0.0376108	0.00374226	-0.00221966	0.00324774	0.494324	-0.130232	0.0297172	1.17434e-05
rs12432201		14	100771483	SLC25A29	no	C	T	0.305496	-0.196856	0.0385113	3.1963e-07	-0.000404106	0.00332569	0.903287	-0.208313	0.0304053	7.33636e-12
rs11160691		14	102997017	ANKRD9	no	T	G	0.355456	-0.177534	0.0370877	1.69526e-06	0.00452818	0.00320301	0.157443	-0.150279	0.0292941	2.89873e-07
rs2756127		14	104000183	MARK3	no	T	C	0.370708	-0.0823073	0.0366759	0.0248217	-0.000180256	0.00317055	0.954662	-0.107844	0.0289745	0.000197656
rs28857283	decline	15	39224711	C15orf54	yes	G	A	0.626362	0.0323705	0.0365434	0.375722	-0.0186199	0.00315937	3.78464e-09	-0.126963	0.0288456	1.07547e-05
rs1145084		15	45675440	SPATA5L1 / GATM	no	A	G	0.370381	-0.813993	0.0365237	6.7515e-110	0.00842048	0.00315868	0.00768047	-0.787754	0.0288484	5.30901e-164
rs11856921		15	39278107	C15orf54	no	C	A	0.57121	-0.169001	0.0356499	2.13254e-06	-0.00612406	0.00308259	0.0469611	-0.209133	0.0281755	1.15201e-13
rs6492982		15	41399951	EXD1	no	T	C	0.552707	-0.265956	0.0356187	8.25244e-14	-0.00226149	0.00307632	0.462263	-0.303903	0.0281449	3.56166e-27
rs4775830		15	45533344	SPATA5L1 / GATM	no	G	A	0.593993	0.246495	0.0359981	7.54001e-12	-0.00438346	0.00310736	0.158344	0.207231	0.028429	3.11944e-13
rs68087211		15	45642587	SPATA5L1 / GATM	no	T	C	0.133004	-0.926629	0.0519982	5.5641e-71	0.0111536	0.00449124	0.013014	-0.882771	0.0410897	2.5703e-102
rs12439429		15	49734634	FAM227B,FGF7	no	C	T	0.465539	-0.106731	0.0355326	0.00266703	-0.000342968	0.00306954	0.911035	-0.138818	0.028075	7.63549e-07
rs17730281		15	53907948	WDR72	no	G	A	0.774911	-0.250564	0.0421934	2.88163e-09	-0.013339	0.00364843	0.000256129	-0.367424	0.0333344	3.01411e-28
rs34753685		15	53969364	WDR72	no	A	G	0.446669	-0.26264	0.0355476	1.49168e-13	-0.0108193	0.0030719	0.00042835	-0.372229	0.0280837	4.36143e-40
rs12148280		15	57775826	CGNL1	no	G	A	0.900718	-0.297165	0.0595578	6.05789e-07	0.00106291	0.00514737	0.836404	-0.280545	0.0470382	2.46081e-09
rs956006		15	62808539	MGC15885	no	C	T	0.672872	-0.0738391	0.0375942	0.0495191	-0.000944286	0.00324849	0.771293	-0.0946837	0.0297032	0.00143441
rs11071738		15	63580155	APH1B	no	T	C	0.52182	-0.191037	0.0354962	7.37902e-08	-0.00673713	0.0030647	0.0279286	-0.231984	0.0280432	1.31759e-16
rs7497961		15	66020908	DPP8	no	A	G	0.753581	-0.0841226	0.0409554	0.0399762	-0.00560345	0.00354127	0.113576	-0.1107	0.0323829	0.000629851
rs79483120		15	67454378	AAGAB	no	T	G	0.930413	-0.194557	0.0695043	0.00512322	-0.00533361	0.00599529	0.373664	-0.247971	0.0547787	5.99104e-06
rs2472297		15	75027880	NRG4	no	C	T	0.734094	-0.265321	0.039901	2.94859e-11	-0.00873823	0.00344812	0.0112709	-0.354259	0.0315215	2.66523e-29
rs4886747		15	76151081	NRG4	no	A	G	0.827246	-0.442927	0.0469787	4.2116e-21	0.00285726	0.00405694	0.481254	-0.445201	0.0370532	3.00305e-33
rs145727191		15	76301905	NRG4	no	A	G	0.0270034	-0.934301	0.113081	1.43822e-16	0.00687093	0.00977218	0.481987	-0.929933	0.0891426	1.78761e-25
rs10851885	stable	15	76304503	NRG4	no	G	A	0.25704	-0.514412	0.0408266	2.18164e-36	0.00286854	0.00352973	0.416403	-0.522416	0.0322649	6.09827e-59
rs78916705		15	76330285	NRG4	no	A	T	0.986901	-0.913938	0.189782	1.46764e-06	-0.0119513	0.0163483	0.464755	-1.10249	0.14859	1.17698e-13
rs112238647		15	79051705	LOC646938	no	T	C	0.0633326	-0.0795726	0.0737847	0.280837	-0.0201746	0.00635558	0.0015021	-0.284799	0.0582727	1.02255e-06
rs62035088		15	81165842	CEMIP	no	G	A	0.829274	-0.238207	0.0471259	4.31484e-07	0.0004972	0.0040732	0.902847	-0.248238	0.0372574	2.69085e-11
rs4617830		15	83464372	HOMER2	no	C	A	0.216457	-0.207779	0.0429003	1.27797e-06	-0.00422619	0.0037149	0.255275	-0.236885	0.0338765	2.70343e-12
rs7169629		15	85191274	WDR73	no	G	C	0.478953	-0.169871	0.035368	1.56438e-06	0.00225261	0.00305574	0.461018	-0.176913	0.0279609	2.50019e-10
rs59646751		15	99276521	IGF1R	no	T	G	0.309992	-0.233364	0.038308	1.11865e-09	-0.00062706	0.00330938	0.849717	-0.240898	0.0302756	1.77027e-15
rs13334589	decline	16	20366459	UMOD/PDILT	yes	A	T	0.817701	-0.376154	0.0458318	2.27601e-16	-0.0542432	0.00396102	1.1381e-42	-0.832249	0.0361475	3.31832e-117
rs77924615	decline	16	20392332	UMOD/PDILT	yes	G	A	0.802155	-0.381513	0.0448158	1.70743e-17	-0.0603195	0.00387161	1.05639e-54	-0.904936	0.0353009	8.54748e-145
rs113956264		16	1997004	PKD1	no	C	T	0.96906	-0.580725	0.101937	1.22192e-08	-0.00277812	0.00883158	0.753091	-0.622605	0.0810391	1.56096e-14
rs75510884		16	2161796	PKD1	no	A	G	0.0981111	-0.160239	0.0598863	0.00745744	-0.0081385	0.00516915	0.115388	-0.263902	0.0471955	2.25044e-08
rs1635404		16	3747042	TRAP1	no	T	G	0.694358	-0.170213	0.0382819	8.74008e-06	-0.00333488	0.00331119	0.313862	-0.190258	0.0302425	3.1564e-10
rs193538		16	16127916	ABCC1	no	T	G	0.700001	-0.113744	0.0385957	0.00320837	0.000865454	0.00333568	0.795285	-0.105288	0.030513	0.000559404
rs74209810	decline	16	20402466	UMOD/PDILT	no	T	C	0.108414	-0.215513	0.0567073	0.000144476	-0.032025	0.00490364	6.55129e-11	-0.426738	0.0448672	1.89787e-21
rs66487676		16	21089905	UMOD/PDILT	no	T	G	0.431485	-0.0785954	0.0356947	0.0276751	-0.00684473	0.00308226	0.0263731	-0.164037	0.0281803	5.85519e-09
rs7187776		16	28857645	SH2B1	no	A	G	0.595267	-0.109196	0.0359279	0.00237156	0.00269239	0.00310769	0.386292	-0.0799064	0.0284335	0.00494989
rs3809627		16	30103160	TBX6	no	C	A	0.598873	-0.111757	0.0360664	0.00194428	-0.00102817	0.00311477	0.741327	-0.129707	0.0284843	5.27418e-06
rs2111125		16	51165891	LOC101927364	no	T	C	0.351079	-0.164813	0.0369915	8.37736e-06	-0.00326656	0.00319636	0.306799	-0.182637	0.0292164	4.07823e-10
rs9932625		16	51735746	LOC101927364	no	A	G	0.229683	-0.329628	0.0420457	4.5356e-15	0.0051902	0.00363737	0.153607	-0.297008	0.0331909	3.62132e-19
rs74018944		16	51763193	LOC101927364	no	C	T	0.169381	-0.0869769	0.0470467	0.0644973	-0.00508823	0.00405708	0.209785	-0.120678	0.0371742	0.00116932
rs12597487		16	53191470	CHD9	no	C	T	0.295609	-0.234423	0.0385975	1.25357e-09	-0.00235166	0.00333181	0.480301	-0.248089	0.0305159	4.31319e-16
rs9925773		16	68312864	PRMT7	no	A	G	0.265233	-0.25077	0.0401504	4.22558e-10	0.00272524	0.00347227	0.432537	-0.242708	0.0317115	1.95871e-14
rs113441031		16	69763280	NQO1	no	T	C	0.171312	-0.281819	0.0469433	1.9356e-09	-0.00848267	0.00405316	0.0363632	-0.31299	0.0371556	3.65976e-17
rs12923644		16	71726975	PHLPP2	no	C	T	0.530614	-0.140915	0.0354121	6.91467e-05	-0.00484682	0.00305741	0.112906	-0.18802	0.027965	1.77807e-11
rs1858800		16	73024276	ZFHX3	no	C	T	0.654914	-0.186819	0.0373579	5.71417e-07	-0.00150869	0.00323088	0.640529	-0.204979	0.0295218	3.8367e-12
rs56892402		16	79716625	LOC101928248	no	C	T	0.333629	-0.127278	0.0374838	0.000685058	0.000962488	0.00323486	0.766058	-0.1276	0.0296161	1.64433e-05
rs28623477		16	79942318	LOC101928248	no	A	G	0.853182	-0.14541	0.0501211	0.00371813	-0.00616171	0.00432709	0.154452	-0.173134	0.0395694	1.21222e-05
rs11646443		16	84270476	KCNG4	no	G	A	0.662725	-0.0765277	0.0372887	0.0401416	-0.00208553	0.00322326	0.517616	-0.116722	0.029448	7.38248e-05
rs7199123		16	84776178	USP10	no	T	A	0.299961	-0.091239	0.0385735	0.0180148	-0.00268859	0.00333444	0.420064	-0.141782	0.0304712	3.27273e-06
rs7206128		16	88028533	BANP	no	G	C	0.653457	-0.140635	0.0372423	0.00015928	0.00185071	0.0032165	0.565035	-0.125528	0.0294158	1.97856e-05
rs4290474		16	89338420	CHMP1A	no	G	C	0.897514	-0.32302	0.0583345	3.07402e-08	-0.000292634	0.00503274	0.953632	-0.353566	0.0460817	1.68982e-14
rs9925045		16	89556476	CHMP1A	no	T	C	0.44749	-0.104386	0.0357424	0.00349505	-0.00419431	0.00308576	0.174069	-0.133182	0.0282091	2.34511e-06
rs164747		16	89708680	CHMP1A	no	G	T	0.420497	-0.322118	0.0358137	2.39753e-19	0.00864263	0.0030932	0.0052052	-0.28676	0.0282938	3.89094e-24
rs9894634		17	1967501	SMG6	no	T	C	0.598811	-0.127876	0.0360622	0.000391234	0.00185185	0.00311701	0.552438	-0.152282	0.028478	8.9308e-08
rs2302316		17	4800304	SLC52A1	no	G	A	0.770498	-0.155191	0.0424152	0.000253415	0.00247663	0.00366284	0.498945	-0.148456	0.0335161	9.45215e-06
rs28735420		17	12139964	MAP2K4	no	G	T	0.0586094	-0.0956204	0.0757324	0.206731	-0.00658228	0.00654764	0.314758	-0.212793	0.0597376	0.000367909
rs12938914		17	17642088	RAI1	no	A	G	0.587538	-0.08768	0.0361254	0.0152208	-0.0075285	0.00312026	0.0158319	-0.167685	0.0285481	4.26364e-09
rs2252281		17	19437187	SLC47A1	no	C	T	0.388862	-0.379396	0.0363384	1.64204e-25	0.00441983	0.00313805	0.158994	-0.374073	0.0287167	8.8519e-39
rs111653425		17	19474875	SLC47A1	no	T	C	0.0122073	-2.397	0.160426	1.88321e-50	0.0106383	0.013865	0.442918	-2.47134	0.127197	4.84913e-84
rs12943365		17	29680526	RAB11FIP4	no	C	G	0.390631	-0.0791621	0.0363094	0.029243	-0.00270529	0.00312363	0.386451	-0.08713	0.0287836	0.00246953
rs2411192		17	34882998	GGNBP2	no	A	T	0.591993	-0.156269	0.0359536	1.38442e-05	0.0022883	0.00310447	0.461064	-0.144408	0.0284091	3.71375e-07
rs12601991		17	36101633	HNF1B	no	T	G	0.40586	-0.135859	0.0359507	0.000157483	0.000254735	0.00310723	0.934662	-0.162216	0.028389	1.1041e-08
rs525989		17	37070658	FBXL20	no	A	G	0.339166	-0.215512	0.0374331	8.56145e-09	0.00206922	0.00323402	0.522285	-0.21144	0.0295293	8.06307e-13
rs12449642		17	37461149	FBXL20	no	T	A	0.188457	-0.476021	0.0459185	3.56787e-25	0.00319692	0.00396781	0.420407	-0.442429	0.0362904	3.51476e-34
rs55722796		17	37612086	FBXL20	no	T	C	0.747791	-0.536317	0.0406044	8.15909e-40	0.00717968	0.00351171	0.0409056	-0.486408	0.0321018	7.63562e-52
rs114777282		17	37967650	FBXL20	no	A	C	0.0192966	-1.06157	0.152473	3.35653e-12	0.0228543	0.0131881	0.083105	-0.841524	0.120288	2.64027e-12
rs1031459		17	38072245	FBXL20	no	G	C	0.646738	-0.0480301	0.0370055	0.194317	-0.00576424	0.00319546	0.0712505	-0.088635	0.0292283	0.00242554
rs12950549		17	40496594	STAT3	no	G	A	0.348908	-0.163513	0.0369435	9.60335e-06	0.00157914	0.0031952	0.62115	-0.149166	0.0292291	3.33902e-07
rs2074292		17	43361491	MAP3K14	no	G	A	0.448849	-0.188289	0.0356401	1.27172e-07	0.00660097	0.00307946	0.03207	-0.135043	0.0281682	1.63418e-06
rs62071986		17	44931399	WNT9B	no	T	C	0.0401938	-0.18257	0.090164	0.042882	-0.00843131	0.00779309	0.2793	-0.326537	0.0709829	4.22199e-06
rs60580012		17	45969808	SP2	no	T	C	0.338019	-0.10111	0.0377013	0.0073215	0.00137531	0.00325866	0.672991	-0.147872	0.0297864	6.8947e-07
rs12951993		17	54760614	C17orf67	no	A	G	0.421024	-0.203291	0.0358219	1.38838e-08	-0.00223393	0.00309876	0.470964	-0.216192	0.0283118	2.2445e-14
rs7217845		17	57236900	SKA2	no	G	A	0.675482	-0.152568	0.0377241	5.24938e-05	-0.000534503	0.00325741	0.869662	-0.155953	0.0297848	1.64197e-07
rs9905761	stable	17	59239259	BCAS3/TBX2	no	C	T	0.814919	-0.513338	0.0454333	1.35915e-29	-0.00285846	0.00392488	0.466435	-0.548923	0.0359071	9.67524e-53
rs8070692		17	59288406	BCAS3/TBX2	no	T	G	0.834116	-0.435756	0.048481	2.5343e-19	9.28188e-05	0.00419232	0.982336	-0.437283	0.0383475	4.08259e-30
rs11657044	stable	17	59450105	BCAS3/TBX2	no	T	C	0.165285	-0.712694	0.0478223	3.35249e-50	-0.00158304	0.00413314	0.701711	-0.744641	0.0377243	1.11446e-86
rs34446110	stable	17	59478354	BCAS3/TBX2	no	G	C	0.264721	-0.518998	0.0400631	2.29482e-38	0.00351554	0.00346261	0.30997	-0.531782	0.0316247	1.99549e-63
rs8866		17	65373979	PITPNC1	no	C	G	0.596435	-0.0786867	0.0361327	0.0294286	-0.00515975	0.003123	0.098499	-0.13273	0.0285476	3.32949e-06
rs6501468		17	66427696	PRKAR1A,WIPI1	no	C	T	0.770104	-0.219141	0.0421984	2.07019e-07	0.00133663	0.00365011	0.714224	-0.246802	0.0333214	1.29753e-13
rs12449763		17	79527953	NPLOC4	no	A	T	0.775582	-0.176916	0.0426805	3.39784e-05	0.000912729	0.00369086	0.804681	-0.197327	0.0337188	4.85775e-09
rs1719935		18	5586542	EPB41L3	no	G	A	0.477871	-0.213641	0.0353875	1.57114e-09	0.000214206	0.00305506	0.944102	-0.211244	0.027971	4.28798e-14
rs11080660		18	13484179	LDLRAD4	no	A	G	0.557469	-0.0592907	0.0356516	0.0963026	-0.00178869	0.00307849	0.56122	-0.0935727	0.0281379	0.00088266
rs151245		18	24449049	AQP4-AS1	no	T	G	0.601776	-0.148662	0.0360998	3.82183e-05	-0.00791584	0.00311872	0.0111441	-0.219242	0.0285233	1.51716e-14
rs595086		18	32624667	MAPRE2	no	G	A	0.679394	-0.09652	0.0378405	0.0107511	-0.00513662	0.00327229	0.116479	-0.152902	0.0298901	3.1313e-07
rs10163551		18	42777064	SLC14A2	no	T	C	0.303364	-0.178923	0.0384902	3.345e-06	-0.00176874	0.00332035	0.594244	-0.199072	0.0303928	5.76371e-11
rs8091434		18	46312960	SMAD7	no	C	G	0.865595	-0.179994	0.0517778	0.000508541	0.00205125	0.00446088	0.645639	-0.194477	0.0408877	1.97189e-06
rs9945126		18	46469962	SMAD7	no	C	G	0.46514	-0.208318	0.0357047	5.40447e-09	0.00395932	0.0030864	0.199554	-0.187798	0.0281952	2.73055e-11
rs9960465		18	59359219	LOC100996669	no	C	T	0.791794	-0.290047	0.043678	3.13247e-11	-0.00379372	0.00376935	0.314193	-0.327009	0.0344698	2.39627e-21
rs8096658		18	77156537	NFATC1	no	G	C	0.487721	-0.437965	0.0357654	1.82683e-34	-0.00106294	0.00308957	0.730815	-0.475171	0.0282323	1.54115e-63
rs34188292		19	1238322	C19orf26	no	C	G	0.271398	-0.152233	0.0397386	0.000127739	-0.0032941	0.00343583	0.337686	-0.190468	0.0314195	1.34494e-09
rs55678693		19	3951567	DAPK3	no	T	C	0.134008	-0.168858	0.0519131	0.00114332	-0.0054608	0.00448852	0.223752	-0.233954	0.0409516	1.11138e-08
rs2288926		19	4498245	PLIN4	no	G	A	0.68952	-0.104129	0.0382811	0.0065266	-0.000663176	0.00330456	0.840945	-0.100078	0.0302453	0.000936799
rs3111316		19	13038415	FARSA	no	A	G	0.585384	-0.0745998	0.0357742	0.0370437	-0.00519958	0.00308969	0.0923989	-0.119327	0.0282553	2.40936e-05
rs74183052		19	14175226	GIPC1	no	T	C	0.356477	-0.203573	0.037077	4.01193e-08	8.68526e-06	0.00320365	0.997837	-0.211891	0.0292642	4.47649e-13
rs62120440		19	18395112	GATAD2A	no	A	G	0.514798	-0.141075	0.035374	6.66301e-05	-0.000195606	0.00305721	0.948985	-0.148291	0.0279166	1.08538e-07
rs11670056		19	18589943	GATAD2A	no	T	C	0.0749882	-0.269915	0.0670398	5.67089e-05	-0.00793148	0.00579746	0.171283	-0.336974	0.0529637	1.98943e-10
rs56255430		19	19477877	GATAD2A	no	C	A	0.0845259	-0.279707	0.0637629	1.1515e-05	-0.00209088	0.00549651	0.703648	-0.370849	0.0502869	1.65137e-13
rs35709439	stable	19	33190263	NUDT19/CEP89	no	C	T	0.811635	-0.505138	0.0451062	4.21227e-29	0.00155863	0.00389519	0.689051	-0.500868	0.0356729	9.05796e-45
rs7247977		19	33358355	NUDT19/CEP89	no	T	C	0.603056	-0.410471	0.0360869	5.71997e-30	0.00144029	0.00311903	0.644244	-0.424667	0.0285001	3.39062e-50
rs3814995		19	36342212	NPHS1	no	C	T	0.688012	-0.230358	0.0381145	1.50754e-09	0.000665891	0.00329282	0.839741	-0.228539	0.0301132	3.22383e-14
rs55743020		19	38188233	ZNF607	no	T	G	0.613848	-0.265558	0.0362515	2.39018e-13	0.00148862	0.00313383	0.634775	-0.251628	0.0286351	1.53759e-18
rs12978100		19	39241924	LGALS7	no	T	C	0.439344	-0.136001	0.0356454	0.000136014	-0.00325765	0.00308103	0.290363	-0.155721	0.0281558	3.19208e-08
rs2163840		19	40800881	AKT2	no	T	A	0.14385	-0.184962	0.0501782	0.000227773	-0.00299843	0.00433442	0.489081	-0.246341	0.0397341	5.66214e-10
rs429358		19	45411941	APOE	no	T	C	0.84405	-0.196942	0.0485975	5.06868e-05	-0.0081207	0.00420757	0.0536052	-0.374582	0.0384629	2.07378e-22
rs281380		19	49214470	MAMSTR	no	T	C	0.641688	-0.116004	0.0368769	0.00165711	-0.00903011	0.00318389	0.00456593	-0.186604	0.0291	1.43332e-10
rs17206784		19	49571113	MAMSTR	no	C	T	0.476717	-0.153052	0.0354582	1.58659e-05	0.000487596	0.00306518	0.87361	-0.153341	0.0280114	4.3971e-08
rs7259073		19	53357172	ZNF468	no	C	T	0.0687935	-0.272377	0.0715669	0.000141329	-0.0123447	0.00618832	0.0460618	-0.312168	0.0565395	3.36865e-08
rs62187541		20	1340244	FKBP1A-SDCBP2,SDCBP2-AS1	no	A	G	0.933909	-0.264561	0.071099	0.000198476	0.00122174	0.00615676	0.842702	-0.288041	0.0562811	3.09135e-07
rs6084180		20	2808307	TMEM239	no	T	C	0.800823	-0.14861	0.0447477	0.000896923	-0.00287558	0.00386514	0.45689	-0.170098	0.0353926	1.54017e-06
rs6055748		20	8315317	PLCB1	no	A	G	0.692391	-0.101402	0.0386345	0.00867477	0.000216777	0.0033355	0.948181	-0.096965	0.0305138	0.00148437
rs11697103		20	14688818	MACROD2	no	A	G	0.251936	-0.113578	0.040998	0.00560034	-0.00904768	0.00353972	0.0105876	-0.150389	0.0323624	3.3687e-06
rs2076668	decline	20	33437621	GGT7	no	A	G	0.379647	-0.255237	0.0363715	2.26585e-12	-0.0135313	0.00313933	1.63144e-05	-0.378834	0.0287151	9.86468e-40
rs6072329		20	39915515	LPIN3	no	G	A	0.606164	-0.113669	0.0361645	0.00167182	-0.000836141	0.00312405	0.788972	-0.12432	0.0285684	1.35156e-05
rs736820		20	43034016	HNF4A	no	A	G	0.376407	-0.129939	0.0365657	0.00038013	0.000971056	0.00316151	0.75873	-0.133186	0.0288604	3.93554e-06
rs6127099		20	52731402	CYP24A1	no	A	T	0.721272	-0.357304	0.0402752	7.26911e-19	-0.000683027	0.00348197	0.844484	-0.360599	0.0318024	8.53919e-30
rs2585442		20	52737123	CYP24A1	no	G	C	0.246585	-0.401564	0.0414558	3.47772e-22	0.00527151	0.0035855	0.141501	-0.351196	0.0327739	8.67292e-27
rs2762942		20	52788925	CYP24A1	no	A	G	0.945249	-0.459163	0.0775209	3.16456e-09	-0.00865048	0.00670095	0.196728	-0.570741	0.0612827	1.24674e-20
rs737092		20	55990405	PCK1	no	C	T	0.487238	-0.138729	0.0354602	9.14689e-05	-0.00199455	0.00306271	0.514894	-0.157614	0.0279927	1.79767e-08
rs2235826		20	56143169	PCK1	no	A	T	0.814374	-0.184088	0.0457831	5.80026e-05	-0.00752601	0.00395617	0.0571265	-0.271943	0.0361575	5.44595e-14
rs8114689		20	57476890	GNAS	no	G	A	0.381638	-0.157088	0.0367634	1.92998e-05	-0.0029562	0.00317816	0.352289	-0.19236	0.0290492	3.55244e-11
rs62207111		20	60568554	LAMA5	no	G	C	0.896726	-0.177675	0.0579673	0.00217636	-0.00866213	0.0050095	0.0837851	-0.273248	0.0458447	2.52046e-09
rs2236521		20	60892116	LAMA5	no	A	G	0.545512	-0.123772	0.0354886	0.000487394	-0.00363246	0.00306528	0.236006	-0.142234	0.0280558	3.98658e-07
rs72629024		20	62152519	PPDPF	no	G	C	0.141499	-0.29631	0.0511588	6.96702e-09	0.00315934	0.00443243	0.475984	-0.302968	0.0404844	7.24965e-14
rs2261092		20	62353933	PPDPF	no	A	G	0.0812158	-0.333177	0.064636	2.54332e-07	0.00757434	0.00557914	0.174586	-0.311617	0.050982	9.83176e-10
rs8126001		20	62711459	PPDPF	no	C	T	0.510191	-0.142024	0.0354429	6.1487e-05	-0.00442746	0.00306072	0.148027	-0.163491	0.0279831	5.14741e-09
rs1570521		20	62911019	PPDPF	no	G	T	0.566416	-0.139992	0.0357266	8.9159e-05	-0.0034752	0.00308845	0.260495	-0.147614	0.0282487	1.7379e-07
rs2823139		21	16576783	NRIP1	no	A	G	0.337959	-0.177052	0.0374867	2.32483e-06	-0.00933872	0.00323747	0.00391978	-0.284723	0.0296258	7.25645e-22
rs13047277		21	16794774	NRIP1	no	C	T	0.299074	-0.114346	0.0386022	0.00305526	-0.0113492	0.00333762	0.000673013	-0.199768	0.0305167	5.91033e-11
rs2834317		21	35356706	LINC00649	no	A	G	0.15352	-0.353745	0.0492573	6.91468e-13	-0.00112452	0.00426289	0.791939	-0.356647	0.038937	5.23671e-20
rs219781		21	37832621	CLDN14	no	G	T	0.73624	-0.25288	0.0400667	2.76926e-10	0.00459581	0.00346174	0.184311	-0.216206	0.0316114	7.96082e-12
rs11702255		21	46922102	COL18A1	no	A	G	0.37596	-0.154038	0.0371366	3.35711e-05	0.00181793	0.00321517	0.571786	-0.163635	0.0293744	2.53949e-08
rs7286581		22	19060412	DGCR14	no	T	A	0.799575	-0.156918	0.0444698	0.000417781	-0.00372644	0.00384334	0.332255	-0.205816	0.0351114	4.58279e-09
rs2330624		22	24168544	MMP11	no	G	C	0.0706272	-0.246951	0.0690835	0.000350747	-0.0024144	0.00596326	0.685566	-0.284769	0.0544805	1.72398e-07
rs45462093		22	28187396	MN1	no	G	A	0.231489	-0.106436	0.0417464	0.0107857	-0.00670934	0.00361173	0.0632194	-0.141468	0.0330452	1.86056e-05
rs41159		22	30407364	MTMR3	no	A	G	0.586886	-0.209067	0.0358526	5.50813e-09	0.00424133	0.00309691	0.170833	-0.193268	0.0283315	9.01339e-12
rs2267158		22	30950360	MTMR3	no	T	C	0.681345	-0.153562	0.0380373	5.41242e-05	0.000308911	0.00328943	0.92518	-0.144326	0.0300606	1.5781e-06
rs132639		22	36543898	APOL3	no	A	T	0.180157	-0.223631	0.0459342	1.12527e-06	0.00280213	0.00397139	0.480451	-0.201493	0.0362889	2.81894e-08
rs2267372		22	38598234	MAFF	no	G	A	0.599842	-0.234373	0.0360416	7.89983e-11	0.000677735	0.00310906	0.827439	-0.211675	0.0284746	1.05754e-13
rs3091342		22	40612156	MKL1	no	T	C	0.189546	-0.357127	0.0451931	2.75284e-15	0.00936328	0.00390854	0.0165942	-0.275243	0.0357383	1.34719e-14
rs729982		22	40810946	MKL1	no	T	C	0.953993	-0.575715	0.108502	1.12144e-07	-0.00289159	0.0093798	0.757871	-0.634643	0.0857786	1.37919e-13
rs112880707		22	40884662	MKL1	no	C	T	0.908532	-0.408754	0.0612973	2.59306e-11	0.0010425	0.0052805	0.843495	-0.415312	0.0484094	9.59569e-18
rs117530017		22	41785067	A4GALT	no	C	T	0.977677	-0.438415	0.119448	0.000242282	0.00899207	0.0103626	0.385534	-0.378805	0.0943851	5.98631e-05
rs133298		22	42386949	A4GALT	no	T	G	0.793812	-0.226121	0.0437358	2.34119e-07	0.000987741	0.00377768	0.793732	-0.278908	0.0346128	7.78467e-16
rs1883991		22	43112818	A4GALT	no	A	C	0.67153	-0.105107	0.0376401	0.00523192	-0.0115816	0.00325638	0.000375762	-0.19636	0.0297204	3.93027e-11
rs79865452		22	50795620	PPP6R2	no	A	G	0.977069	-0.548276	0.121584	6.5039e-06	-0.0024034	0.0105248	0.819369	-0.587215	0.0959203	9.2565e-10
