# Supplementary material for: Analyzing longitudinal trait trajectories using GWAS identifies genetic variants for kidney function decline
Source: Nat Commun. 2024 Nov 20;15:10061. doi: 10.1038/s41467-024-54483-9 (PMC11579025; doi:10.1038/s41467-024-54483-9)
Supplement: Supplementary file 5 — Supplementary Data 3 [file 41467_2024_54483_MOESM5_ESM.xlsx]

## Sheet: SupplementaryData_3
Supplementary Data 3: Genetic association with eGFR-decline and cross-sectional eGFR as well as genetic effects at age 40&70 years for the 12 decline-associated and 11 stable-effect variants. We show results for eGFR-decline and average genetic effects at 40 and 70 years of age, based on the LMM age model RI&RS 350K (UKB 350K; n=348,275, m=1,520,382), among the 12 decline-associated and the 11 st…
									age model RI&RS 350K						cross-sectional analysis
SNPID	Type	Chr	Pos	Locus name	Known SNP	EA	OA	EAF	beta_main	P_main	beta_decline	P_decline	beta (40y)	beta (70y)	beta_cross	P_cross
rs2783971	decline	1	243474536	SDCCAG8	no	A	C	0.46596	-0.109423	0.00205714	-0.0175192	1.12283e-08	0.0657682	-0.459807	-0.238326	1.84821e-17
rs1047891	stable	2	211540507	CPS1	no	A	C	0.315748	-0.582333	2.36378e-53	-0.00434866	0.184299	-0.538847	-0.669306	-0.60952	6.46212e-92
rs1458038	decline	4	81164723	FGF5	yes	C	T	0.706802	-0.127455	0.00104757	-0.0135678	5.32592e-05	0.00822344	-0.398811	-0.238397	8.71735e-15
rs434215	decline	5	699046	TPPP	yes	A	G	0.276839	-0.166376	0.000127522	-0.0260035	4.25733e-12	0.0936595	-0.686446	-0.372197	2.22126e-27
rs35969577	stable	5	39401384	DAB2	no	T	G	0.411501	-0.53533	4.75899e-50	-0.000163738	0.957991	-0.533692	-0.538605	-0.559309	3.24233e-86
rs79760705	stable	5	53298716	ARL15	no	G	T	0.887002	-0.546787	1.45135e-22	0.00341971	0.478252	-0.580984	-0.478393	-0.53668	5.56725e-34
rs3812036	stable	5	176813404	RGS14	no	T	C	0.244537	-0.583293	6.3153e-45	0.00183167	0.608955	-0.601609	-0.546659	-0.586767	8.17583e-72
rs854922	decline	6	90121950	RRAGD	no	A	G	0.0887118	-0.0595042	0.345604	-0.0243796	7.50509e-06	0.184292	-0.547096	-0.283467	1.30176e-08
rs2279463	stable	6	160668389	SLC22A2	no	G	A	0.143061	-0.655028	1.12887e-38	-0.00396951	0.361099	-0.615333	-0.734418	-0.666475	7.26722e-63
rs10224002	decline	7	151415041	PRKAG2	yes	G	A	0.287697	-0.600668	1.15969e-53	-0.014066	2.93805e-05	-0.460008	-0.881988	-0.709628	4.89056e-118
rs13230509	stable	7	1286192	UNCX	no	C	G	0.69193	-0.560961	8.4661e-46	0.00144132	0.672655	-0.575374	-0.532135	-0.591365	2.57561e-80
rs2921093	decline	8	8287383	PRAG1	no	T	G	0.583555	-0.124014	0.000598506	-0.0123653	7.26972e-05	-0.000361042	-0.371319	-0.222458	6.12158e-15
rs4930319	decline	11	65555458	OVOL1	yes	C	G	0.342684	-0.174054	2.89251e-06	-0.0139876	1.34977e-05	-0.0341779	-0.453805	-0.287885	1.24045e-22
rs28857283	decline	15	39224711	C15orf54	yes	G	A	0.626362	0.0323705	0.375722	-0.0186199	3.78464e-09	0.21857	-0.340028	-0.126963	1.07547e-05
rs10851885	stable	15	76304503	NRG4	no	G	A	0.25704	-0.514412	2.18164e-36	0.00286854	0.416403	-0.543097	-0.457041	-0.522416	6.09827e-59
rs13334589	decline	16	20366459	UMOD/PDILT	yes	A	T	0.817701	-0.376154	2.27601e-16	-0.0542432	1.1381e-42	0.166278	-1.46102	-0.832249	3.31832e-117
rs77924615	decline	16	20392332	UMOD/PDILT	yes	G	A	0.802155	-0.381513	1.70743e-17	-0.0603195	1.05639e-54	0.221682	-1.5879	-0.904936	8.54748e-145
rs74209810	decline	16	20402466	UMOD/PDILT	no	T	C	0.108414	-0.215513	0.000144476	-0.032025	6.55129e-11	0.104737	-0.856014	-0.426738	1.89787e-21
rs9905761	stable	17	59239259	BCAS3/TBX2	no	C	T	0.814919	-0.513338	1.35915e-29	-0.00285846	0.466435	-0.484753	-0.570507	-0.548923	9.67524e-53
rs11657044	stable	17	59450105	BCAS3/TBX2	no	T	C	0.165285	-0.712694	3.35249e-50	-0.00158304	0.701711	-0.696864	-0.744355	-0.744641	1.11446e-86
rs34446110	stable	17	59478354	BCAS3/TBX2	no	G	C	0.264721	-0.518998	2.29482e-38	0.00351554	0.30997	-0.554153	-0.448687	-0.531782	1.99549e-63
rs35709439	stable	19	33190263	NUDT19/CEP89	no	C	T	0.811635	-0.505138	4.21227e-29	0.00155863	0.689051	-0.520725	-0.473966	-0.500868	9.05796e-45
rs2076668	decline	20	33437621	GGT7	no	A	G	0.379647	-0.255237	2.26585e-12	-0.0135313	1.63144e-05	-0.119925	-0.525862	-0.378834	9.86468e-40
