# Supplementary material for: Analyzing longitudinal trait trajectories using GWAS identifies genetic variants for kidney function decline
Source: Nat Commun. 2024 Nov 20;15:10061. doi: 10.1038/s41467-024-54483-9 (PMC11579025; doi:10.1038/s41467-024-54483-9)
Supplement: Supplementary file 6 — Supplementary Data 4 [file 41467_2024_54483_MOESM6_ESM.xlsx]

## Sheet: SupplementaryData_4
Supplementary Data 4: Robustness of findings regarding non-linear age effects and eGFR-variability for the 12 decline-associated and 11 stable-effect variants. We show summary statistics of eGFR decline analyses for the LMM age model RI&RS 350K (UKB 350K; n=348,275, m=1,520,382) among the 12 decline-associated and the 11 stable-effect variants upon inclusion of a global age^2 effect and a SNP-by-…
									age model RI&RS 350K with global age^2 effect and SNP*age^2 interaction (centered at 59)										GAMLSS with SNP main effect on eGFR mean (mu) and scale (sigma)
SNPID	Type	Chr	Pos	Locus name	Known SNP	EA	OA	EAF	beta_main	SE_main	P_main	beta_decline	SE_decline	P_decline	beta_dec_age2	SE_decline_age2	P_decline_age2	P_decline_joint	beta_main_mu	SE_main_mu	P_main_mu	beta_main_sigma	SE_main_sigma	P_main_sigma
rs2783971	decline	1	243474536	SDCCAG8	no	A	C	0.46596	-0.254263	0.0288135	1.10517e-18	-0.0179419	0.00306531	4.82764e-09	-0.00370391	0.00218014	0.0893329	1.97265e-08	-0.0305438	0.00151245	1.11367e-90	0.00125517	8.13975e-05	1.20802e-53
rs1047891	stable	2	211540507	CPS1	no	A	C	0.315748	-0.624975	0.0308232	2.36504e-91	-0.00475804	0.00327418	0.14617	0.00111578	0.00232596	0.631435	0.284197	-0.062877	0.00162292	0	0.00236798	8.69683e-05	3.30403e-163
rs1458038	decline	4	81164723	FGF5	yes	C	T	0.706802	-0.243402	0.0315622	1.2439e-14	-0.0133344	0.00335438	7.0332e-05	-0.00127306	0.00238555	0.593581	0.00036682	-0.0333193	0.00163871	6.81225e-92	0.00174036	8.87774e-05	1.47613e-85
rs434215	decline	5	699046	TPPP	yes	A	G	0.276839	-0.394313	0.0352837	5.43677e-29	-0.0258819	0.00375093	5.20808e-12	-0.0022261	0.0026749	0.405285	4.55217e-11	-0.0488687	0.00185634	1.06575e-152	0.00155146	9.97724e-05	1.60586e-54
rs35969577	stable	5	39401384	DAB2	no	T	G	0.411501	-0.528813	0.0292245	3.78345e-73	-0.00089246	0.00310611	0.773864	-0.00197159	0.00221285	0.372944	0.659388	-0.0478663	0.00153663	5.89789e-213	0.00105455	8.2927e-05	4.80455e-37
rs79760705	stable	5	53298716	ARL15	no	G	T	0.887002	-0.513669	0.0453368	9.42867e-30	0.0028278	0.00481787	0.557245	-0.000143836	0.0034176	0.96643	0.837437	-0.0398087	0.00237002	2.61033e-63	4.68909e-05	0.000128232	0.714609
rs3812036	stable	5	176813404	RGS14	no	T	C	0.244537	-0.565003	0.033684	4.03302e-63	0.00243291	0.00357783	0.496506	-0.00013223	0.00254383	0.958544	0.787699	-0.0574106	0.00177189	3.20837e-230	0.000738255	9.56804e-05	1.2026e-14
rs854922	decline	6	90121950	RRAGD	no	A	G	0.0887118	-0.28217	0.0510644	3.28298e-08	-0.0234114	0.00543744	1.66604e-05	-0.00105593	0.00387784	0.785392	9.31643e-05	-0.0389884	0.00271446	8.86512e-47	0.00215788	0.000143266	2.90266e-51
rs2279463	stable	6	160668389	SLC22A2	no	G	A	0.143061	-0.673246	0.04091	7.91641e-61	-0.00439105	0.00434457	0.312161	-0.00518561	0.00308294	0.0925636	0.171016	-0.0751633	0.0021548	1.79058e-266	0.00140074	0.000114848	3.25905e-34
rs10224002	decline	7	151415041	PRKAG2	yes	G	A	0.287697	-0.722468	0.0316045	1.43104e-115	-0.0144705	0.00336495	1.70579e-05	-0.00197913	0.00239978	0.409534	8.98996e-05	-0.0820685	0.00167455	0	0.00227546	8.96759e-05	5.20062e-142
rs13230509	stable	7	1286192	UNCX	no	C	G	0.69193	-0.556171	0.0320286	1.62969e-67	0.00139939	0.00340978	0.681509	0.00188354	0.00242794	0.437881	0.70075	-0.0466678	0.00167634	1.60822e-170	0.000748852	9.08327e-05	1.66264e-16
rs2921093	decline	8	8287383	PRAG1	no	T	G	0.583555	-0.232533	0.0293011	2.09501e-15	-0.0125904	0.00311359	5.26294e-05	-0.0011047	0.00221681	0.618254	0.000280068	-0.0175485	0.00153406	2.66936e-30	0.000365547	8.29534e-05	1.04984e-05
rs4930319	decline	11	65555458	OVOL1	yes	C	G	0.342684	-0.291978	0.0302448	4.76745e-22	-0.0146544	0.00321241	5.07386e-06	-0.00222589	0.00228438	0.329861	2.66906e-05	-0.0413962	0.00159343	9.13043e-149	0.00187659	8.55336e-05	1.12644e-106
rs28857283	decline	15	39224711	C15orf54	yes	G	A	0.626362	-0.114093	0.0296575	0.000119581	-0.0193589	0.00315741	8.73118e-10	-0.00662628	0.00225295	0.0032701	4.6466e-10	-0.0210127	0.00155257	9.88816e-42	0.000800716	8.41678e-05	1.84909e-21
rs10851885	stable	15	76304503	NRG4	no	G	A	0.25704	-0.480199	0.0331702	1.75353e-47	0.00280509	0.00352796	0.426554	-0.00224334	0.00251131	0.371701	0.450319	-0.0414864	0.00174079	1.64779e-125	0.000347496	9.37543e-05	0.000210195
rs13334589	decline	16	20366459	UMOD/PDILT	yes	A	T	0.817701	-0.809751	0.0372135	6.60338e-105	-0.055955	0.00395988	2.56596e-45	-0.0162469	0.00283144	9.58623e-09	5.02059e-48	-0.111528	0.00191976	0	0.0029547	0.00010617	2.08381e-170
rs77924615	decline	16	20392332	UMOD/PDILT	yes	G	A	0.802155	-0.864018	0.0363407	7.56353e-125	-0.0622276	0.00387008	3.82066e-58	-0.0174528	0.00276689	2.83505e-10	1.59804e-61	-0.117383	0.00186643	0	0.00392512	0.000103379	0
rs74209810	decline	16	20402466	UMOD/PDILT	no	T	C	0.108414	-0.511541	0.0461139	1.37205e-28	-0.0323139	0.00490278	4.37939e-11	0.00216972	0.00349319	0.534515	1.50818e-10	-0.0719223	0.00246217	1.58841e-187	0.00318938	0.000130137	1.29421e-132
rs9905761	stable	17	59239259	BCAS3/TBX2	no	C	T	0.814919	-0.514857	0.0369073	3.23479e-44	-0.00299457	0.00392272	0.44523	-0.00628859	0.00279065	0.0242314	0.0685245	-0.0455518	0.00193325	9.87459e-123	-0.000244131	0.00010445	0.0194236
rs11657044	stable	17	59450105	BCAS3/TBX2	no	T	C	0.165285	-0.739155	0.0388087	7.79101e-81	-0.000546761	0.00413082	0.894698	0.00476981	0.00295301	0.106261	0.259273	-0.0720814	0.00204779	2.61136e-271	0.000720472	0.000110236	6.33306e-11
rs34446110	stable	17	59478354	BCAS3/TBX2	no	G	C	0.264721	-0.500252	0.0325493	2.7493e-53	0.00448656	0.00346111	0.194881	0.00504905	0.00246976	0.0409197	0.0684774	-0.0441651	0.0017055	8.02699e-148	-0.000235063	9.21843e-05	0.0107746
rs35709439	stable	19	33190263	NUDT19/CEP89	no	C	T	0.811635	-0.513318	0.0366833	1.76386e-44	0.00202443	0.00389284	0.603036	0.00578746	0.00277288	0.0368739	0.108071	-0.0419602	0.00191672	3.24276e-106	0.000304595	0.000103628	0.00328957
rs2076668	decline	20	33437621	GGT7	no	A	G	0.379647	-0.354604	0.0295172	3.06651e-33	-0.0138042	0.00313664	1.07826e-05	-0.00674948	0.00223258	0.00250156	2.16264e-06	-0.0464097	0.00154827	2.36527e-197	0.000785933	8.34347e-05	4.528e-21
