# Supplementary material for: Analyzing longitudinal trait trajectories using GWAS identifies genetic variants for kidney function decline
Source: Nat Commun. 2024 Nov 20;15:10061. doi: 10.1038/s41467-024-54483-9 (PMC11579025; doi:10.1038/s41467-024-54483-9)
Supplement: Supplementary file 7 — Supplementary Data 5 [file 41467_2024_54483_MOESM7_ESM.xlsx]

## Sheet: SupplementaryData_5
Supplementary Data 5: Interaction analysis of 12 decline-associated and 11 stable-effect variants with diabetes and hypertension in cross-sectional data. We tested the 12 decline-associated and 11 stable-effect variants for SNPxage interaction in cross-sectional UKB data (using age and eGFR from baseline study center visits for individuals with available information on diabetes (DM), HbA1c, hyper…
								Model: eGFR = SNP + age + SNPxage + C			Model: eGFR = SNP + E + SNPxE + C			Model: eGFR = SNP + age + SNPxage + E + SNPxE + C
Type	SNP	Chr	Pos	LocusName	EA	OA	Interaction covariate E	beta_SNPxage	SE_SNPxage	P_SNPxage	beta_SNPxE	SE_SNPxE	P_SNPxE	beta_SNPxage	SE_SNPxage	P_SNPxage	beta_SNPxE	SE_SNPxE	P_SNPxE
decline	rs2783971	1	243474536	SDCCAG8	A	C	HbA1c	-0.0153657	0.00355525	1.54683e-05	-0.105271	0.0462553	0.022854	-0.0146523	0.0037118	7.89947e-05	-0.0674197	0.0472377	0.153511
decline	rs2783971	1	243474536	SDCCAG8	A	C	DM	-0.0153657	0.00355525	1.54683e-05	-0.151781	0.128198	0.236431	-0.0151658	0.00356983	2.15436e-05	-0.101896	0.128731	0.428628
decline	rs2783971	1	243474536	SDCCAG8	A	C	HT	-0.0153657	0.00355525	1.54683e-05	-0.0991004	0.0639612	0.12129	-0.0148431	0.00363094	4.35282e-05	-0.0447015	0.0653293	0.493818
decline	rs2783971	1	243474536	SDCCAG8	A	C	SBP	-0.0153657	0.00355525	1.54683e-05	-0.00246771	0.00153007	0.106786	-0.0151256	0.00375622	5.65531e-05	-0.000351072	0.00161781	0.828205
stable	rs1047891	2	211540507	CPS1	A	C	SBP	0.00755733	0.00379169	0.0462482	0.00323687	0.00164191	0.0486777	0.00578393	0.00400902	0.149097	0.00241741	0.00173737	0.1641
stable	rs1047891	2	211540507	CPS1	A	C	HbA1c	0.00755733	0.00379169	0.0462482	-0.0393981	0.0498119	0.428981	0.00807904	0.00395639	0.0411499	-0.060288	0.0508513	0.235791
stable	rs1047891	2	211540507	CPS1	A	C	HT	0.00755733	0.00379169	0.0462482	0.0883604	0.0682083	0.195167	0.00676049	0.00387237	0.0808417	0.0635963	0.0696675	0.36132
stable	rs1047891	2	211540507	CPS1	A	C	DM	0.00755733	0.00379169	0.0462482	0.105057	0.137756	0.445682	0.007376	0.00380642	0.052651	0.0812396	0.138302	0.556931
decline	rs1458038	4	81164723	FGF5	C	T	HbA1c	-0.0157397	0.00390525	5.5696e-05	-0.173526	0.0514505	0.000744512	-0.0140208	0.00407955	0.0005886	-0.136971	0.0525375	0.00913163
decline	rs1458038	4	81164723	FGF5	C	T	DM	-0.0157397	0.00390525	5.5696e-05	-0.361622	0.141959	0.0108544	-0.0149015	0.00392051	0.000144196	-0.31331	0.142524	0.0279292
decline	rs1458038	4	81164723	FGF5	C	T	SBP	-0.0157397	0.00390525	5.5696e-05	-0.00278633	0.00169249	0.0997047	-0.0159376	0.00412176	0.00011034	-0.000560859	0.00178764	0.753717
decline	rs1458038	4	81164723	FGF5	C	T	HT	-0.0157397	0.00390525	5.5696e-05	-0.05458	0.0706673	0.439907	-0.0161241	0.00398455	5.19657e-05	0.00344256	0.0721057	0.961921
decline	rs434215	5	699046	TPPP	A	G	HbA1c	-0.0261461	0.0043715	2.21938e-09	-0.358949	0.0581557	6.74219e-10	-0.0206709	0.00456843	6.04944e-06	-0.303131	0.059448	3.41475e-07
decline	rs434215	5	699046	TPPP	A	G	DM	-0.0261461	0.0043715	2.21938e-09	-0.760024	0.158919	1.73232e-06	-0.0244168	0.00438923	2.65547e-08	-0.679213	0.159574	2.07801e-05
decline	rs434215	5	699046	TPPP	A	G	HT	-0.0261461	0.0043715	2.21938e-09	-0.0489126	0.0784377	0.532901	-0.0266777	0.00446298	2.26742e-09	0.0477946	0.0800849	0.550642
decline	rs434215	5	699046	TPPP	A	G	SBP	-0.0261461	0.0043715	2.21938e-09	-0.00297382	0.00188241	0.114156	-0.0269445	0.00461471	5.26156e-09	0.000771656	0.00198863	0.69799
stable	rs35969577	5	39401384	DAB2	T	G	SBP	0.00179866	0.0035998	0.617319	-0.00100595	0.00155427	0.517493	0.00313795	0.00380266	0.40926	-0.00144584	0.00164314	0.378903
stable	rs35969577	5	39401384	DAB2	T	G	HT	0.00179866	0.0035998	0.617319	-0.0444398	0.0646453	0.491806	0.00245749	0.00367435	0.503608	-0.0533105	0.0659919	0.419187
stable	rs35969577	5	39401384	DAB2	T	G	DM	0.00179866	0.0035998	0.617319	-0.038803	0.131055	0.767168	0.0018789	0.00361532	0.603269	-0.0451964	0.131632	0.731332
stable	rs35969577	5	39401384	DAB2	T	G	HbA1c	0.00179866	0.0035998	0.617319	0.00427474	0.0465737	0.926869	0.00180077	0.0037608	0.632063	-0.000375487	0.0475755	0.993703
stable	rs79760705	5	53298716	ARL15	G	T	HT	0.00897149	0.00559001	0.108513	0.196217	0.100711	0.0513771	0.00706053	0.00571042	0.2163	0.170155	0.102893	0.098186
stable	rs79760705	5	53298716	ARL15	G	T	DM	0.00897149	0.00559001	0.108513	-0.149598	0.202578	0.460227	0.00921739	0.00560927	0.100334	-0.177579	0.203292	0.382382
stable	rs79760705	5	53298716	ARL15	G	T	SBP	0.00897149	0.00559001	0.108513	0.00311259	0.00239366	0.193483	0.00741902	0.00590618	0.209064	0.00207938	0.00253104	0.411333
stable	rs79760705	5	53298716	ARL15	G	T	HbA1c	0.00897149	0.00559001	0.108513	0.00789551	0.0754334	0.916639	0.0110552	0.00584296	0.0584845	-0.0218335	0.0770522	0.776901
stable	rs3812036	5	176813404	SLC34A1	T	C	HT	0.00296829	0.00414375	0.473789	0.0880465	0.0745285	0.237453	0.00201992	0.00423444	0.633347	0.0805463	0.076169	0.290298
stable	rs3812036	5	176813404	SLC34A1	T	C	SBP	0.00296829	0.00414375	0.473789	0.0017279	0.00178627	0.333386	0.00189154	0.00438291	0.666053	0.00146026	0.00189087	0.439956
stable	rs3812036	5	176813404	SLC34A1	T	C	DM	0.00296829	0.00414375	0.473789	-0.0753345	0.150944	0.617716	0.00312312	0.00415968	0.45277	-0.0853938	0.151537	0.573083
stable	rs3812036	5	176813404	SLC34A1	T	C	HbA1c	0.00296829	0.00414375	0.473789	-0.00787941	0.0549973	0.886078	0.00368033	0.00433172	0.395534	-0.0177721	0.0562164	0.751898
decline	rs854922	6	90121950	RRAGD	A	G	DM	-0.0173522	0.00639518	0.00666159	-0.276586	0.235617	0.240444	-0.0166723	0.00641767	0.0093809	-0.224606	0.236463	0.342186
decline	rs854922	6	90121950	RRAGD	A	G	HbA1c	-0.0173522	0.00639518	0.00666159	-0.117344	0.086203	0.173434	-0.0184638	0.00668729	0.00576224	-0.0666441	0.0881362	0.449561
decline	rs854922	6	90121950	RRAGD	A	G	SBP	-0.0173522	0.00639518	0.00666159	-0.000544045	0.00275579	0.8435	-0.0192433	0.00675603	0.00439536	0.00215	0.00291356	0.460557
decline	rs854922	6	90121950	RRAGD	A	G	HT	-0.0173522	0.00639518	0.00666159	-0.0551209	0.114703	0.630834	-0.0176236	0.00653471	0.00699869	0.0100297	0.117218	0.931813
stable	rs2279463	6	160668389	SLC22A2	G	A	HT	0.000849145	0.00506408	0.866835	0.1289	0.0912359	0.157708	-0.000412011	0.00516613	0.936434	0.130373	0.0930853	0.161343
stable	rs2279463	6	160668389	SLC22A2	G	A	SBP	0.000849145	0.00506408	0.866835	0.0030824	0.0021951	0.160255	-0.00090942	0.00533987	0.864768	0.00320841	0.00231645	0.166037
stable	rs2279463	6	160668389	SLC22A2	G	A	HbA1c	0.000849145	0.00506408	0.866835	-0.0582231	0.0664198	0.380709	0.00156238	0.0052869	0.767598	-0.0622888	0.0678298	0.358457
stable	rs2279463	6	160668389	SLC22A2	G	A	DM	0.000849145	0.00506408	0.866835	-0.140111	0.183594	0.445371	0.00124642	0.00508318	0.806298	-0.14407	0.184303	0.434391
stable	rs13230509	7	1286192	UNCX	C	G	DM	6.99471e-05	0.00395195	0.985879	0.159569	0.14362	0.266548	-0.00028798	0.00396874	0.942155	0.160541	0.144243	0.265715
stable	rs13230509	7	1286192	UNCX	C	G	HT	6.99471e-05	0.00395195	0.985879	0.0750336	0.0708056	0.289276	-0.000940916	0.00403151	0.815458	0.0783761	0.0722396	0.277946
stable	rs13230509	7	1286192	UNCX	C	G	SBP	6.99471e-05	0.00395195	0.985879	0.00130776	0.0017029	0.442511	-0.0013942	0.00416832	0.73802	0.00150029	0.00179756	0.403928
stable	rs13230509	7	1286192	UNCX	C	G	HbA1c	6.99471e-05	0.00395195	0.985879	0.0216115	0.0508089	0.670582	-7.44167e-05	0.00412812	0.985618	0.021802	0.0518954	0.674403
decline	rs10224002	7	151415041	PRKAG2	G	A	DM	-0.0099598	0.00389474	0.0105508	-0.266156	0.142896	0.0625213	-0.00938077	0.00390986	0.0164289	-0.235561	0.143463	0.100598
decline	rs10224002	7	151415041	PRKAG2	G	A	HT	-0.0099598	0.00389474	0.0105508	0.035709	0.0699407	0.609658	-0.0108044	0.00397641	0.00658565	0.0749513	0.0714156	0.293945
decline	rs10224002	7	151415041	PRKAG2	G	A	HbA1c	-0.0099598	0.00389474	0.0105508	-0.0616709	0.0514898	0.231023	-0.00924573	0.00406959	0.023093	-0.0370707	0.0526157	0.481088
decline	rs10224002	7	151415041	PRKAG2	G	A	SBP	-0.0099598	0.00389474	0.0105508	-0.000912271	0.00167777	0.58662	-0.0104054	0.00411361	0.0114231	0.000541619	0.00177348	0.760062
decline	rs2921093	8	8287383	SGK223	T	G	HT	-0.00334657	0.00361183	0.354156	0.00625291	0.0650489	0.92342	-0.00359417	0.00368648	0.329581	0.0192526	0.0664014	0.771861
decline	rs2921093	8	8287383	SGK223	T	G	SBP	-0.00334657	0.00361183	0.354156	-0.000835449	0.00156383	0.59318	-0.00306402	0.00381415	0.421784	-0.000405868	0.00165273	0.806012
decline	rs2921093	8	8287383	SGK223	T	G	HbA1c	-0.00334657	0.00361183	0.354156	-0.00435378	0.0474369	0.926872	-0.00431375	0.00377378	0.253004	0.00698793	0.0484634	0.885351
decline	rs2921093	8	8287383	PRAG1	T	G	DM	-0.00334657	0.00361183	0.354156	-0.00941946	0.130984	0.942671	-0.00335195	0.0036264	0.355321	0.00158275	0.131523	0.990399
decline	rs4930319	11	65555458	OVOL1	C	G	HbA1c	-0.01655	0.00371688	8.48386e-06	-0.115049	0.0488924	0.0186179	-0.015184	0.00388271	9.20589e-05	-0.0750921	0.0499476	0.132732
decline	rs4930319	11	65555458	OVOL1	C	G	HT	-0.01655	0.00371688	8.48386e-06	0.0217794	0.0669848	0.745076	-0.0174987	0.00379418	3.98961e-06	0.0853032	0.0683842	0.212248
decline	rs4930319	11	65555458	OVOL1	C	G	DM	-0.01655	0.00371688	8.48386e-06	-0.153222	0.135744	0.258999	-0.0163421	0.00373151	1.18998e-05	-0.099847	0.136286	0.463786
decline	rs4930319	11	65555458	OVOL1	C	G	SBP	-0.01655	0.00371688	8.48386e-06	-0.00213896	0.00160933	0.183816	-0.0168293	0.00392534	1.80875e-05	0.000221932	0.0017009	0.896187
decline	rs28857283	15	39224711	C15orf53	G	A	HT	-0.0104471	0.00366925	0.00441072	-0.215542	0.0657204	0.00103935	-0.00836955	0.00374414	0.0253934	-0.185611	0.0670701	0.00565063
decline	rs28857283	15	39224711	C15orf53	G	A	SBP	-0.0104471	0.00366925	0.00441072	-0.0041874	0.0015828	0.00815576	-0.00838603	0.00387161	0.0303095	-0.00302421	0.00167141	0.0703927
decline	rs28857283	15	39224711	C15orf53	G	A	HbA1c	-0.0104471	0.00366925	0.00441072	-0.0542793	0.0480517	0.258645	-0.0110588	0.00383338	0.0039159	-0.025161	0.0490998	0.608339
decline	rs28857283	15	39224711	C15orf53	G	A	DM	-0.0104471	0.00366925	0.00441072	0.0197231	0.133306	0.88238	-0.0105374	0.00368406	0.004233	0.0543861	0.133855	0.684517
stable	rs10851885	15	76304503	NRG4	G	A	HT	0.00208261	0.00409938	0.611432	0.157312	0.0735897	0.0325423	0.000250534	0.00418572	0.952272	0.156401	0.0751493	0.0374163
stable	rs10851885	15	76304503	NRG4	G	A	DM	0.00208261	0.00409938	0.611432	0.0826933	0.150026	0.581501	0.00192113	0.00411605	0.640686	0.0763048	0.150649	0.612501
stable	rs10851885	15	76304503	NRG4	G	A	HbA1c	0.00208261	0.00409938	0.611432	0.028236	0.0545008	0.6044	0.00268867	0.00428671	0.530522	0.0209816	0.0557146	0.706478
stable	rs10851885	15	76304503	NRG4	G	A	SBP	0.00208261	0.00409938	0.611432	0.000395788	0.00176176	0.822248	0.00152956	0.00433302	0.724087	0.000181262	0.00186364	0.922518
decline	rs13334589	16	20366459	UMOD/PDILT	A	T	DM	-0.0464888	0.0045913	4.29584e-24	-0.705734	0.165739	2.06225e-05	-0.0450923	0.00460942	1.34603e-22	-0.559723	0.166387	0.000768339
decline	rs13334589	16	20366459	UMOD/PDILT	A	T	HbA1c	-0.0464888	0.0045913	4.29584e-24	-0.319616	0.060901	1.53754e-07	-0.0445769	0.00479731	1.52232e-20	-0.199197	0.0622567	0.00137629
decline	rs13334589	16	20366459	UMOD/PDILT	A	T	SBP	-0.0464888	0.0045913	4.29584e-24	-0.00274337	0.00198353	0.166643	-0.0496564	0.00486173	1.73517e-24	0.00436287	0.00210173	0.0379085
decline	rs13334589	16	20366459	UMOD/PDILT	A	T	HT	-0.0464888	0.0045913	4.29584e-24	-0.0772325	0.0822841	0.347933	-0.0475987	0.00469276	3.58763e-24	0.0996777	0.0841002	0.235929
decline	rs77924615	16	20392332	UMOD/PDILT	G	A	DM	-0.0485372	0.00448383	2.65015e-27	-0.719025	0.162883	1.0134e-05	-0.0471607	0.0045008	1.09675e-25	-0.568409	0.16349	0.000507649
decline	rs77924615	16	20392332	UMOD/PDILT	G	A	HbA1c	-0.0485372	0.00448383	2.65015e-27	-0.312762	0.0591005	1.21047e-07	-0.0462565	0.00468668	5.6708e-23	-0.189944	0.0603877	0.00165867
decline	rs77924615	16	20392332	UMOD/PDILT	G	A	SBP	-0.0485372	0.00448383	2.65015e-27	-0.00264134	0.00194184	0.17376	-0.0519975	0.00474693	6.4318e-28	0.00480584	0.0020571	0.0194801
decline	rs77924615	16	20392332	UMOD/PDILT	G	A	HT	-0.0485372	0.00448383	2.65015e-27	-0.15479	0.0803721	0.0541149	-0.0487339	0.00458325	2.11196e-26	0.0266503	0.0821505	0.745629
decline	rs74209810	16	20402466	UMOD/PDILT	T	C	SBP	-0.0341116	0.00568631	1.98855e-09	-0.00743762	0.00245368	0.00243594	-0.0318447	0.00600411	1.13479e-07	-0.00299263	0.00259277	0.248409
decline	rs74209810	16	20402466	UMOD/PDILT	T	C	DM	-0.0341116	0.00568631	1.98855e-09	-0.180101	0.203723	0.376669	-0.0339483	0.00570793	2.72435e-09	-0.0731335	0.204505	0.720634
decline	rs74209810	16	20402466	UMOD/PDILT	T	C	HbA1c	-0.0341116	0.00568631	1.98855e-09	-0.0761803	0.0756512	0.313938	-0.0354974	0.00593738	2.25261e-09	0.0162245	0.0772099	0.833563
decline	rs74209810	16	20402466	UMOD/PDILT	T	C	HT	-0.0341116	0.00568631	1.98855e-09	-0.117527	0.102254	0.250405	-0.0339604	0.00579669	4.67252e-09	0.00143707	0.104246	0.989001
stable	rs9905761	17	59239259	BCAS3	C	T	SBP	-0.000401929	0.00454319	0.929504	0.003805	0.00196014	0.0522362	-0.00389178	0.00479322	0.41683	0.00434435	0.00206964	0.0358102
stable	rs9905761	17	59239259	BCAS3	C	T	HT	-0.000401929	0.00454319	0.929504	0.103374	0.0822359	0.20874	-0.00189383	0.00463241	0.682671	0.110086	0.0838587	0.189268
stable	rs9905761	17	59239259	BCAS3	C	T	HbA1c	-0.000401929	0.00454319	0.929504	-0.0676601	0.0601604	0.260733	0.000392056	0.00474685	0.934175	-0.0687013	0.061467	0.263698
stable	rs9905761	17	59239259	BCAS3	C	T	DM	-0.000401929	0.00454319	0.929504	0.0115046	0.166413	0.944884	-0.000496999	0.00456047	0.913219	0.0131056	0.167061	0.937472
stable	rs11657044	17	59450105	BCAS3	T	C	DM	-0.000213799	0.0047659	0.964219	0.0980765	0.171843	0.568182	-0.000558023	0.00478602	0.907182	0.099938	0.172584	0.562543
stable	rs11657044	17	59450105	BCAS3	T	C	HbA1c	-0.000213799	0.0047659	0.964219	-0.0157406	0.0619005	0.799272	0.00152754	0.00497719	0.758913	-0.0196709	0.0632113	0.755654
stable	rs11657044	17	59450105	BCAS3	T	C	SBP	-0.000213799	0.0047659	0.964219	0.000547923	0.00206673	0.79092	-0.000470235	0.00503035	0.925523	0.000613667	0.00218312	0.778636
stable	rs11657044	17	59450105	BCAS3	T	C	HT	-0.000213799	0.0047659	0.964219	0.00162425	0.0855422	0.984851	-0.00034593	0.00486629	0.943329	0.0028825	0.0873543	0.973676
stable	rs34446110	17	59478354	TBX2	G	C	HbA1c	0.00103028	0.00399534	0.796506	0.0496733	0.0506007	0.326262	0.000440098	0.00417085	0.915965	0.0485816	0.0516476	0.346892
stable	rs34446110	17	59478354	TBX2	G	C	DM	0.00103028	0.00399534	0.796506	0.0838555	0.145089	0.563293	0.000791684	0.00401196	0.843569	0.0812138	0.145706	0.577266
stable	rs34446110	17	59478354	TBX2	G	C	SBP	0.00103028	0.00399534	0.796506	0.000761705	0.00173446	0.660546	0.00087464	0.00421589	0.835648	0.000639589	0.00183162	0.726945
stable	rs34446110	17	59478354	TBX2	G	C	HT	0.00103028	0.00399534	0.796506	0.00300094	0.0718093	0.966666	0.000988754	0.0040787	0.808456	-0.000583914	0.0733162	0.993645
stable	rs35709439	19	33190263	NUDT19	C	T	HbA1c	0.00495878	0.00452835	0.273494	0.162181	0.059744	0.00663597	0.00178665	0.00473286	0.705804	0.157438	0.0610511	0.00991526
stable	rs35709439	19	33190263	NUDT19	C	T	DM	0.00495878	0.00452835	0.273494	0.309352	0.163427	0.0583719	0.0042877	0.00454715	0.345711	0.295146	0.16412	0.0721229
stable	rs35709439	19	33190263	NUDT19	C	T	SBP	0.00495878	0.00452835	0.273494	-0.00184261	0.00196287	0.347868	0.0072428	0.00478593	0.130191	-0.00286632	0.00207616	0.167406
stable	rs35709439	19	33190263	NUDT19	C	T	HT	0.00495878	0.00452835	0.273494	-0.0828636	0.081572	0.30971	0.00630778	0.00462717	0.172819	-0.106286	0.0833619	0.202311
decline	rs2076668	20	33437621	GGT7	A	G	HT	-0.00151911	0.00364062	0.676484	0.0931724	0.0655642	0.155292	-0.00272319	0.00371854	0.463969	0.103189	0.0669757	0.123392
decline	rs2076668	20	33437621	GGT7	A	G	SBP	-0.00151911	0.00364062	0.676484	-0.00166737	0.00157189	0.288808	-0.000360221	0.00384633	0.925385	-0.0016168	0.00166203	0.330659
decline	rs2076668	20	33437621	GGT7	A	G	DM	-0.00151911	0.00364062	0.676484	-0.106472	0.132283	0.420887	-0.00132693	0.00365569	0.716622	-0.102054	0.132842	0.442348
decline	rs2076668	20	33437621	GGT7	A	G	HbA1c	-0.00151911	0.00364062	0.676484	0.0314568	0.0467476	0.501006	-0.00173122	0.00380106	0.648782	0.0358478	0.0477314	0.452634
