# Supplementary material for: Analyzing longitudinal trait trajectories using GWAS identifies genetic variants for kidney function decline
Source: Nat Commun. 2024 Nov 20;15:10061. doi: 10.1038/s41467-024-54483-9 (PMC11579025; doi:10.1038/s41467-024-54483-9)
Supplement: Supplementary file 8 — Supplementary Data 6 [file 41467_2024_54483_MOESM8_ESM.xlsx]

## Sheet: SupplementaryData_6
Supplementary Data 6. Annotation of genes and variants around 12 decline-associated and 11 stable-effect variants. The table shows the mapping of genes to the 12 decline (light green) and 11 stable (dark green) variants based on: (i) genomic position (i.e., nearest gene), (ii) functional relevance of the variant for the gene (i.e., variant is located within the gene and has a known functional con…																								Nearby genes
Type	SNP	CHR	POS	Locus name	Signal_ID	PPA cross-sectional	max. PPA cross-sectional	credible set size cross-sectional	Nearest Gene	Distance	EA	OA	# credible variants cross-sectional with PPA>=10%	credible variants cross-sectional with PPA>=10%	highest CADD with consequence	consequence	eQTL glom	eQTL tub-int	eQTL kidney-cortex GTEx	eQTL other tissues GTEx	Reactome pathway enrichment analysis	MGI-Kidney	OMIM-Groopman-Wopperer- Kidney	Kidney drug information	Kidney developmental gene
decline	rs2783971	1	243474536	[SDCCAG8]	1	0.22	0.22	20	SDCCAG8	0	A	C	2	rs2783971 [22%] rs953492 [19%]	-	-	-	-	-	yes, 97 hits		SDCCAG8	SDCCAG8 (OG)			LOC731275,CEP170,SDCCAG8,MIR4677,AKT3
stable	rs1047891	2	211540507	[CPS1]	1	1	1	1	CPS1	0	A	C	1	rs1047891 [100%]	19.99	missense - CPS1	-	-	-	-			-	-	ERRB4	MAP2,UNC80,RPE,KANSL1L,LOC101928020,ACADL,MYL1,LOC102724820,LANCL1,CPS1,CPS1-IT1,ERBB4
decline	rs1458038	4	81164723	[FGF5]	1	0.49	0.49	7	FGF5	-23018	C	T	3	rs1458038 [49%] rs11099097 [16%] rs12509595 [10%]	-	-	FGF5 (rs1458038 [49%], rs11099097 [16%], rs12509595 [10%])	FGF5, CFAP299 (rs1458038 [49%], rs11099097 [16%], rs12509595 [10%])	FGF5 (rs1458038 [49%], rs12509595 [10%])	brain - BMP3 (rs1458038 [49%], rs12509595 [10%]) testis - PRDM8 (rs11099097 [16%])		-	-	-	-	ANTXR2,PRDM8,FGF5,CFAP299
decline	rs434215	5	699046	[TPPP]	1	0.9	0.9	2	TPPP	5536	A	G	1	rs434215 [90%]	-	-	TPPP	TPPP	-	yes, 14 hits, including lung - TPPP		SLC9A3, SLC12A7, SLC6A19, SLC6A18	SLC6A19 (G)	SLC9A3	-	PLEKHG4B,LRRC14B,CCDC127,SDHA,LOC102467073,PDCD6,AHRR,EXOC3-AS1,EXOC3,PP7080,SLC9A3,MIR4456,LOC100996325,CEP72,TPPP,ZDHHC11,BRD9,TRIP13,LOC100506688,NKD2,SLC12A7,MIR4635,CTD-3080P12.3,SLC6A19,SLC6A18,TERT,MIR4457,CLPTM1L,SLC6A3
stable	rs35969577	5	39401384	[DAB2]	1	0	0.98	5	DAB2	0	T	G	1	rs2367585 [98%]	-	-	-	-	-	-		RICTOR, DAB2	-	-	-	OSMR,RICTOR,FYB1,C9,DAB2,LOC101926940,LINC00603
stable	rs79760705	5	53298716	[ARL15]	1	0.39	0.39	5	ARL15	0	G	T	3	rs80138475 [39%] rs79760705 [39%] rs111366116 [18%]	-	-	-	-	-	-		-	-	-	-	FST,NDUFS4,ARL15,MIR581,HSPB3,SNX18
stable	rs3812036	5	176813404	[SLC34A1]	1	1	1	1	SLC34A1	0	T	C	1	rs3812036 [100%]	-	-	-	F12	-	yes, 47 hits		SLC34A1, GRK6	NSD1 (G), SLC34A1 (OG)		SLC34A1	UNC5A,HK3,UIMC1,ZNF346,FGFR4,NSD1,RAB24,PRELID1,MXD3,LMAN2,RGS14,SLC34A1,PFN3,F12,GRK6,PRR7-AS1,PRR7,DBN1,PDLIM7,DOK3,DDX41,FAM193B,TMED9,B4GALT7,LOC202181,FAM153A
decline	rs854922	6	90121950	[RRAGD]	2	0.93	0.93	2	RRAGD	0	A	G	1	rs854922 [93%]	17.98	5' UTR - RRAGD	-	-	-	lung, thyroid, artery - RRAGD		-	RRAGD (O)	-	-	PNRC1,SRSF12,PM20D2,GABRR1,GABRR2,UBE2J1,RRAGD,ANKRD6,LYRM2,LOC101929057,MDN1,CASP8AP2
stable	rs2279463	6	160668389	[SLC22A2]	1	0.03	0.43	19	SLC22A2	0	G	A	2	rs3119308 [43%] rs10945658 [14%]	-	-	-	-	-	yes, 14 hits (13 for SLC22A3)		SOD2, MAS1, IGF2R, PLG	PLG (OG)		SLC22A1	SOD2,WTAP,LOC100129518,ACAT2,TCP1,SNORA20,SNORA29,MRPL18,PNLDC1,MAS1,IGF2R,AIRN,LOC729603,SLC22A1,SLC22A2,SLC22A3,LPAL2,LPA,PLG,MAP3K4
stable	rs13230509	7	1286192	[UNCX]	1	0.61	0.61	2	UNCX	9579	C	G	2	rs13230509 [61%] rs62435145 [39%]	-	-	UNCX	UNCX (rs13230509 [61%], rs62435145 [39%])	-	testis - AC073094.4 (rs13230509 [61%], rs62435145 [39%])			INTS1 (O)	-	-	PRKAR1B,DNAAF5,SUN1,GET4,ADAP1,COX19,CYP2W1,C7orf50,MIR339,GPR146,GPER1,ZFAND2A,LOC101927021,UNCX,MICALL2,INTS1,MAFK,TMEM184A
decline	rs10224002	7	151415041	[PRKAG2]	1	0.8	0.8	3	PRKAG2	0	G	A	2	rs10224002 [80%] rs10254101 [19%]	-	-	-	GALNTL5	-	-		-	PRKAG2 (O)	-	-	WDR86,WDR86-AS1,CRYGN,MIR3907,RHEB,PRKAG2,PRKAG2-AS1,GALNTL5
decline	rs2921093	8	8287383	[PRAG1]	2	0.13	0.13	162	PRAG1	48039	T	G	2	rs2921093 [13%] rs2979239 [11%]			PRAG1 (rs2921093 [13%], rs2979239 [11%])	ERI1	FAM86B3P (rs2921093 [13%], rs2979239 [11%])	yes, 108 hits	supported by pathway (antimicrobial petides)	-	-	-	-	FAM66E,DEFB109B,MIR548I3,FAM86B3P,PRAG1,CLDN23,MFHAS1,ERI1,MIR4660,PPP1R3B,LOC157273,TNKS,MIR597,MIR124-1HG,MIR124-1,MSRA,PRSS55,RP1L1,C8orf74,SOX7,PINX1,MIR1322,XKR6,MIR598,MTMR9,SLC35G5,TDH,FAM167A-AS1,FAM167A,BLK,LINC00208,GATA4,LINC02905,NEIL2,FDFT1,CTSB,DEFB136,DEFB135,DEFB134,DEFB130A,LOC100133267,ZNF705D,FAM66D,LOC392196,USP17L7,USP17L2,FAM90A2P,FAM86B1
decline	rs4930319	11	65555458	[OVOL1]	1	0.14	0.14	23	OVOL1	0	C	G	4	rs4930319 [14%] rs948493 [12%] rs11604451 [10%] rs11604462 [10%]	-	-	-	MAP3K11 (rs4930319 [14%], rs948493 [12%], rs11604451 [10%], rs11604462 [10%])	-	yes, 442 hits		DPF2, OVOL1, CFL1	EFEMP2 (G), FIBP (O), PACS1 (O)	-	OVOL1	ARL2,ARL2-SNX15,SNX15,SAC3D1,NAALADL1,CDCA5,ZFPL1,TMEM262,VPS51,TM7SF2,ZNHIT2,FAU,MRPL49,SYVN1,MIR6751,SPDYC,CAPN1,SLC22A20P,POLA2,CDC42EP2,DPF2,TIGD3,SLC25A45,FRMD8,NEAT1,MIR612,MALAT1,MIR548AR,MIR548BA,SCYL1,LTBP3,ZNRD2-DT,ZNRD2,FAM89B,EHBP1L1,KCNK7,MAP3K11,PCNX3,MIR4690,SIPA1,MIR4489,RELA,KAT5,RNASEH2C,AP5B1,OVOL1,OVOL1-AS1,SNX32,CFL1,MUS81,EFEMP2,CTSW,FIBP,CCDC85B,FOSL1,C11orf68,DRAP1,TSGA10I…
decline	rs28857283	15	39224711	[C15orf54]	1	not available	0.17	57	C15orf54	232472	G	A	3	rs11856921 [17%] rs11070167 [11%] rs12905984 [10%]	-	-	-	RP11-624L4.1 (rs11856921 [17%], rs11070167 [11%], rs12905984 [10%])	-	cell-cultured-fibroblasts				-		C15orf53
stable	rs10851885	15	76304503	[NRG4]	1	0.98	0.98	2	NRG4	0	G	A	1	rs10851885 [98%]	-	-	-	-	-	yes, 20 hits		EDC3	STRA6 (OG), CYP11A1 (G)	-	STRA6	LOXL1-AS1,LOXL1,STOML1,PML,GOLGA6A,LOC283731,ISLR2,ISLR,STRA6,CCDC33,CYP11A1,LOC729739,SEMA7A,MIR6881,UBL7,UBL7-DT,ARID3B,CLK3,EDC3,CYP1A1,CYP1A2,CSK,MIR4513,LMAN1L,CPLX3,ULK3,MIR6882,SCAMP2,MPI,FAM219B,COX5A,RPP25,SCAMP5,PPCDC,C15orf39,GOLGA6C,GOLGA6D,COMMD4,NEIL1,MIR631,MAN2C1,SIN3A,PTPN9,SNUPN,IMP3,SNX33,CSPG4,ODF3L1,DNM1P35,MIR4313,UBE2Q2,FBXO22,FBXO22-AS1,NRG4,TMEM266,LOC101929439,ETFA,TYRO3…
decline	rs13334589	16	20366459	[UMOD/PDILT]	2	0.13	0.13	18	UMOD/PDILT	2259	A	T	2	rs13334589 [13%] rs9933330 [12%]			UMOD (rs13334589 [13%], rs9933330 [12%])	UMOD (rs13334589 [13%], rs9933330 [12%])	-	-		UMOD	UMOD (OGW)	-	UMOD	GPR139,GP2,UMOD,PDILT,ACSM5,ACSM2A,ACSM2B,ACSM1,THUMPD1,ACSM3,ERI2,LOC81691,DCUN1D3,LYRM1,DNAH3,LDAF1,ZP2,ANKS4B,CRYM,ABCA15P
decline	rs77924615	16	20392332	[UMOD/PDILT]	1	1	1	1	UMOD/PDILT	0	G	A	1	rs77924615 [100%]	-	-	GP2, UMOD	GP2, UMOD	-	testis - PDILT		UMOD	UMOD (OGW)	-	UMOD	GPR139,GP2,UMOD,PDILT,ACSM5,ACSM2A,ACSM2B,ACSM1,THUMPD1,ACSM3,ERI2,LOC81691,DCUN1D3,LYRM1,DNAH3,LDAF1,ZP2,ANKS4B,CRYM,ABCA15P
decline	rs74209810	16	20402466	[UMOD/PDILT]	4	0.06	0.06	33	UMOD/PDILT	0	T	C	0		-	-	-	-	-	-		UMOD	UMOD (OGW)	-	UMOD	GPR139,GP2,UMOD,PDILT,ACSM5,ACSM2A,ACSM2B,ACSM1,THUMPD1,ACSM3,ERI2,LOC81691,DCUN1D3,LYRM1,DNAH3,LDAF1,ZP2,ANKS4B,CRYM,ABCA15P
stable	rs9905761	17	59239259	[BCAS3/TBX2]	2	0.57	0.57	8	BCAS3/TBX2	0	C	T	2	rs9905761 [57%] rs11079418 [33%]	15.19	intron - BCAS3	-	-	-	-			BRIP1 (G)	-	-	LOC653653,CA4,USP32,SCARNA20,CHCT1,APPBP2,PPM1D,BCAS3,TBX2,LINC02875,TBX4,NACA2,BRIP1
stable	rs11657044	17	59450105	[BCAS3/TBX2]	1	0.82	0.82	2	BCAS3/TBX2	0	T	C	2	rs11657044 [82%] rs9895661 [17%]	15.99	intron - BCAS3 (rs9895661 [17%])	RP11-332H18.4 (rs11657044 [82%], rs9895661 [17%])	RP11-332H18.4, TBX2 (rs11657044 [82%], rs9895661 [17%])	-	tesits, artery, thyroid, esophagus - TBX2 (rs11657044 [82%], rs9895661 [17%])			BRIP1 (G)	-	-	LOC653653,CA4,USP32,SCARNA20,CHCT1,APPBP2,PPM1D,BCAS3,TBX2,LINC02875,TBX4,NACA2,BRIP1
stable	rs34446110	17	59478354	[BCAS3/TBX2]	3	0.22	0.22	14	BCAS3/TBX2	0	G	C	4	rs34446110 [22%] rs729781 [13%] rs8073698 [11%] rs8078036 [10%]	17.91	downstream - TBX2 (rs729781 [13%])	RP11-332H18.4 (rs34446110 [22%], rs729781 [13%], rs8073698 [11%], rs8078036 [10%])	RP11-332H18.4, TBX2 (rs34446110 [22%], rs729781 [13%], rs8073698 [11%], rs8078036 [10%])	-	yes, 140 hits			BRIP1 (G)	-	-	LOC653653,CA4,USP32,SCARNA20,CHCT1,APPBP2,PPM1D,BCAS3,TBX2,LINC02875,TBX4,NACA2,BRIP1
stable	rs35709439	19	33190263	[NUDT19/CEP89]	2	0.23	0.23	196	NUDT19/CEP89	0	C	T	3	rs35709439 [23%] rs508455 [17%] rs4805801 [16%]	-	-	-	-	-	yes, 183 hits		SLC7A9, RHPN2	SLC7A9 (OG)	-	-	ZNF507,LOC400684,DPY19L3,PDCD5,ANKRD27,RGS9BP,NUDT19,TDRD12,SLC7A9,CEP89,FAAP24,RHPN2,GPATCH1,WDR88,LRP3,SLC7A10
decline	rs2076668	20	33437621	[GGT7]	1	0.26	0.26	34	GGT7	0	A	G	3	rs2076668 [26%] rs11698977 [21%] rs6087639 [16%]	16.03	intron - GGT7 (rs11698977 [21%])	ITCH, MAP1LC3A (rs2076668 [26%], rs11698977 [21%], rs6087639 [16%])	ACSS2 (rs2076668 [26%], rs11698977 [21%], rs6087639 [16%])	-	yes, 340 hits	supported by pathway (antimicrobial petides)	ASIP	-	-	-	BPIFB4,BPIFA2,BPIFA4P,BPIFA3,BPIFA1,BPIFB1,CDK5RAP1,SNTA1,CBFA2T2,NECAB3,C20orf144,ACTL10,E2F1,PXMP4,ZNF341,LOC101929746,CHMP4B,LOC101926888,RALY,MIR4755,EIF2S2,ASIP,AHCY,ITCH,MIR644A,DYNLRB1,MAP1LC3A,PIGU,TP53INP2,NCOA6,HMGB3P1,GGT7,ACSS2,GSS,MYH7B,MIR499A,MIR499B,TRPC4AP,EDEM2,PROCR,MMP24,MMP24OS,EIF6,FAM83C-AS1,FAM83C,UQCC1,GDF5,CEP250,C20orf173,ERGIC3,FER1L4,SPAG4,CPNE1,RBM12,NFS1,ROMO1,RBM39…
