# Supplementary material for: Analyzing longitudinal trait trajectories using GWAS identifies genetic variants for kidney function decline
Source: Nat Commun. 2024 Nov 20;15:10061. doi: 10.1038/s41467-024-54483-9 (PMC11579025; doi:10.1038/s41467-024-54483-9)
Supplement: Supplementary file 9 — Supplementary Data 7 [file 41467_2024_54483_MOESM9_ESM.xlsx]

## Sheet: SupplementaryData_7
Supplementary Data 7: Genetic association with eGFR-decline for the GMMAT/MAGEE and lme4 implementation of LMM age model RI&RS 350K among the 595 variants. We show results for genetic association with eGFR decline for the LMM age model RI&RS 350K (UKB 350K; n=348,275, m=1,520,382) implemented via lme4 and via GMMAT/MAGEE. SNPID=Variant identifier on GRCh37, Type=decline/stable/neither (whether th…
									age model RI&RS 350K via lme4			age model RI&RS 350K via GMMAT/MAGEE
SNPID	Type	Chr	Pos	Locus name	Known SNP	EA	OA	EAF	beta_decline	SE_decline	P_decline	beta_decline	SE_decline	P_decline
rs3107155		1	2060524	PRKCZ	no	T	C	0.399868	0.00290109	0.00311487	0.351665	0.00290115	0.00311497	0.351669
rs6698680		1	2329661	PRKCZ	no	A	G	0.535589	-0.00720385	0.0030616	0.0186251	-0.00720373	0.00306166	0.0186284
rs284316		1	10733081	CASZ1	no	T	C	0.663097	-0.00701061	0.00325521	0.0312681	-0.00701075	0.00325528	0.0312674
rs6660242		1	10845840	CASZ1	no	G	A	0.305154	0.00107931	0.00333806	0.746442	0.00107931	0.0033381	0.746444
rs7516435		1	15868692	AGMAT	no	G	A	0.314108	0.0118277	0.00328385	0.000316092	0.0118272	0.00328415	0.000316622
rs11260709		1	16557691	AGMAT	no	C	T	0.337148	0.000279954	0.00322855	0.930901	0.000279955	0.00322858	0.930901
rs7515150		1	18808056	KLHDC7A	no	G	C	0.873387	-0.0108348	0.00458327	0.0180802	-0.0108348	0.00458343	0.0180832
rs2144734		1	23699168	C1orf213	no	T	C	0.739438	-0.000328324	0.00348419	0.924924	-0.00032844	0.00348428	0.9249
rs114165349		1	27021913	GPN2	no	G	C	0.976564	0.00255266	0.0100857	0.800194	0.00255194	0.0100863	0.800259
rs74063828		1	27820165	GPN2	no	C	G	0.0852189	0.00605831	0.00546479	0.267601	0.00605835	0.00546489	0.267605
rs12402264		1	28539639	ATPIF1	no	G	C	0.254431	0.00542359	0.00350505	0.121776	0.0054236	0.00350513	0.121783
rs2991341		1	43706662	WDR65	no	T	C	0.418205	0.00355276	0.00310346	0.252304	0.00355266	0.00310359	0.252337
rs514595		1	46036960	TESK2	no	T	C	0.159655	0.00694775	0.00417576	0.0961475	0.00694765	0.004176	0.0961711
rs688540		1	48002447	FOXD2	no	A	G	0.863311	-0.00340119	0.0044372	0.443368	-0.00340118	0.00443725	0.443375
rs3820201		1	53581670	SLC1A7	no	A	G	0.625336	-0.0062768	0.0031929	0.0493153	-0.00627701	0.00319304	0.0493165
rs1183394		1	54222571	NDC1	no	G	A	0.883031	-0.00255978	0.00474404	0.589489	-0.00255979	0.00474412	0.589494
rs17413465		1	55718708	MIR4422	no	C	A	0.810941	-0.00819239	0.00390594	0.0359575	-0.00819235	0.00390603	0.0359616
rs1757915		1	56615809	PPAP2B	no	G	A	0.644372	-0.00405524	0.00318114	0.202391	-0.0040556	0.00318126	0.202366
rs77770952		1	56924475	PPAP2B	no	C	G	0.0408504	-0.0206307	0.00767859	0.00721485	-0.0206308	0.0076788	0.00721569
rs2815367		1	67500762	SLC35D1	no	A	G	0.648203	-0.0012067	0.00319612	0.705763	-0.00120674	0.00319618	0.70576
rs4415537		1	68009663	SLC35D1	no	C	T	0.244347	-0.000557884	0.00356268	0.875567	-0.000557893	0.00356272	0.875567
rs7536433		1	78023173	AK5	no	C	T	0.787791	-0.00160123	0.00374673	0.669112	-0.00160128	0.00374692	0.669119
rs1887251		1	82957845	LOC101927498	no	C	T	0.634351	-0.00363981	0.00318186	0.252656	-0.00364	0.00318199	0.25265
rs7514579		1	94051350	BCAR3	no	A	C	0.766648	-0.000973985	0.00362227	0.788016	-0.000974221	0.00362238	0.787972
rs10493872		1	94890418	ABCA4	no	T	G	0.312934	0.0015979	0.00331384	0.629673	0.00159771	0.00331392	0.629721
rs11166440		1	100808363	CDC14A	no	G	A	0.372603	-0.00626591	0.00317351	0.0483325	-0.00626578	0.00317365	0.0483457
rs7528419		1	109817192	SYPL2	no	G	A	0.222488	0.00476972	0.00367059	0.193794	0.0047696	0.00367087	0.193837
rs12145677		1	110023610	SYPL2	no	A	G	0.298748	0.00271279	0.00333428	0.415872	0.0027125	0.0033345	0.415952
rs78366259		1	113254648	PPM1J	no	G	A	0.0305463	-0.0153597	0.00886418	0.0831357	-0.0153597	0.00886434	0.08314
rs12736457		1	113258293	PPM1J	no	G	C	0.128658	-0.00638096	0.00455639	0.161383	-0.00638312	0.00455694	0.16129
rs17602729		1	115236057	AMPD1	no	G	A	0.871943	0.00128835	0.00456657	0.777847	0.00128785	0.00456674	0.777938
rs57445665		1	117021122	CD58	no	G	A	0.798468	-0.00503789	0.00383426	0.188877	-0.00503805	0.00383436	0.188873
rs267738		1	150940625	CERS2	no	T	G	0.779559	0.000715335	0.00368251	0.845979	0.000714429	0.00368305	0.846193
rs4971092		1	155143946	KRTCAP2	no	T	C	0.879641	-0.0067321	0.00469883	0.151939	-0.00673233	0.00469894	0.151934
rs180921974		1	155268131	KRTCAP2	no	G	T	0.0228751	-0.0325496	0.010248	0.00149238	-0.0325493	0.0102486	0.00149336
rs4442348		1	163739717	LOC100422212	no	G	A	0.498973	-0.00932106	0.00306144	0.00232966	-0.00932098	0.00306156	0.00233049
rs4656220		1	170649277	PRRC2C	no	C	T	0.629272	-0.000459197	0.0031657	0.884668	-0.00045907	0.00316574	0.884701
rs6700683		1	171478706	PRRC2C	no	T	A	0.527932	-0.00340709	0.00306319	0.266024	-0.00340736	0.00306332	0.266004
rs60077625		1	172098794	PRRC2C	no	A	G	0.31561	0.00146315	0.00328464	0.655992	0.00146302	0.00328469	0.656027
rs1011731		1	172346548	PRRC2C	no	A	G	0.567763	0.00399307	0.00307662	0.19433	0.00399309	0.00307664	0.194331
rs3795503		1	180905694	KIAA1614	no	C	T	0.684534	-0.00190856	0.00328605	0.561371	-0.0019081	0.00328615	0.561478
rs9943067		1	182975102	LAMC1	no	T	C	0.422419	-0.00230208	0.00309018	0.456294	-0.00230206	0.00309025	0.456306
rs78444298		1	184672098	EDEM3	no	A	G	0.0195908	-0.0254385	0.0110748	0.0216214	-0.0254374	0.011076	0.0216402
rs10911877		1	186506612	PTGS2	no	G	A	0.740341	-0.00313018	0.00348001	0.3684	-0.00313033	0.0034801	0.368388
rs12727107		1	199185297	LINC01222	no	G	A	0.450366	-0.00934938	0.00313231	0.00283776	-0.00934923	0.0031324	0.00283872
rs3850625		1	201016296	CACNA1S	no	G	A	0.881548	0.00319716	0.0047141	0.497637	0.00319635	0.00471448	0.497781
rs12024377		1	205537858	MFSD4	no	G	A	0.629634	-0.000848847	0.0031761	0.789269	-0.000848883	0.00317614	0.789262
rs2808454		1	207231751	PFKFB2	no	T	A	0.541778	-0.00161863	0.0030691	0.597919	-0.00161859	0.00306921	0.597941
rs77683436		1	208052513	CD34	no	T	C	0.939022	-0.00388636	0.00640951	0.544288	-0.00388637	0.00640959	0.544291
rs10779552		1	211429355	RCOR3	no	G	A	0.579991	-0.00489282	0.00310003	0.114495	-0.00489278	0.0031001	0.114504
rs7535253		1	214744893	PTPN14	no	C	T	0.789262	-0.00471782	0.0037484	0.208168	-0.00471791	0.00374856	0.208177
rs947517		1	220087195	RNU5F-1	no	A	G	0.213969	0.00125051	0.00372248	0.73692	0.00125044	0.00372252	0.736936
rs61830291		1	221001142	LOC101929730	no	A	C	0.903153	0.00739738	0.0051838	0.153575	0.00739693	0.00518417	0.153629
rs417237		1	228532195	OBSCN	no	G	T	0.381158	-0.000179969	0.0031443	0.954357	-0.000180003	0.00314435	0.954349
rs2783971	decline	1	243474536	SDCCAG8	no	A	C	0.46596	-0.0175192	0.00306749	1.12283e-08	-0.0175188	0.00306787	1.12711e-08
rs593881		1	245575662	KIF26B	no	G	A	0.537158	0.000970163	0.00306391	0.751515	0.000970263	0.00306392	0.751491
rs1047891	stable	2	211540507	CPS1	no	A	C	0.315748	-0.00434866	0.00327548	0.184299	-0.0043535	0.00327663	0.183963
rs3791221		2	226933	SH3YL1	no	G	A	0.349882	-0.0022195	0.00319367	0.487076	-0.00221942	0.00319377	0.487105
rs1595810		2	12115479	LOC100506457	no	A	G	0.196626	-0.000116544	0.00384285	0.975806	-0.000116535	0.00384287	0.975808
rs807624		2	15782471	DDX1	no	G	T	0.642116	-0.00283395	0.00317982	0.372806	-0.00283554	0.00318014	0.372585
rs11689993		2	15816026	DDX1	no	G	A	0.391752	3.27273e-06	0.00313633	0.999167	3.283e-06	0.00313637	0.999165
rs4567937		2	18676265	NT5C1B-RDH14	no	A	G	0.315463	-0.000878657	0.00327733	0.788622	-0.000878085	0.00327751	0.788767
rs72801857		2	26054368	ASXL2	no	T	C	0.0321623	0.0203576	0.00865132	0.0186174	0.0203586	0.00865194	0.018619
rs1260326		2	27730940	GCKR	no	C	T	0.606621	0.00649981	0.00312088	0.0372807	0.00649947	0.00312155	0.0373306
rs116443177		2	27764122	GCKR	no	T	C	0.147797	0.0062274	0.00435077	0.152336	0.00622713	0.00435101	0.152376
rs2301343		2	40680149	SLC8A1	no	T	G	0.754218	-0.00231856	0.00357125	0.51619	-0.00231868	0.00357137	0.516182
rs4952981		2	43428651	ZFP36L2	no	T	C	0.499315	0.00211317	0.00306536	0.490592	0.00211323	0.00306559	0.49061
rs112694524		2	43453721	ZFP36L2	no	A	G	0.0718774	-0.0168423	0.00601895	0.00513908	-0.0168438	0.00601941	0.0051381
rs4952818		2	46537056	EPAS1	no	C	T	0.476105	0.00120505	0.00305802	0.693536	0.00120504	0.00305809	0.693545
rs941352		2	54574344	SPTBN1	no	C	A	0.198065	0.00169865	0.00382712	0.657155	0.00169842	0.00382725	0.657209
rs354211		2	54932516	SPTBN1	no	T	C	0.349123	0.000483913	0.00320505	0.879988	0.000483737	0.00320513	0.880034
rs13009393		2	60633364	MIR4432	no	G	A	0.593113	0.000337347	0.0031077	0.913558	0.000337311	0.00310773	0.913568
rs950965		2	66668309	MEIS1	no	A	G	0.340198	-0.00629503	0.00321583	0.0502888	-0.0062952	0.00321592	0.0502873
rs6546861		2	73849861	ALMS1P	no	C	T	0.771518	-0.00269554	0.00363468	0.458321	-0.00269464	0.00363557	0.45858
rs55924910		2	101729364	TBC1D8	no	G	C	0.160815	-0.00244258	0.00415802	0.55691	-0.00244258	0.00415811	0.556917
rs111541038		2	103156268	SLC9A4	no	C	T	0.141987	-0.0065946	0.00436421	0.130773	-0.00659466	0.00436436	0.130782
rs11123169		2	113967075	PSD4	no	C	T	0.334	-0.00171443	0.00330193	0.603609	-0.00171443	0.00330206	0.603622
rs4849692		2	119069408	INSIG2	no	C	T	0.826385	-0.00517155	0.00402846	0.199228	-0.00517167	0.00402851	0.199224
rs28930677		2	120848049	LINC01101	no	T	C	0.0466887	0.00690731	0.00726517	0.341736	0.0069066	0.00726553	0.341808
rs17050272		2	121306440	LINC01101	no	A	G	0.409787	-0.00721682	0.00309601	0.0197536	-0.0072176	0.00309629	0.0197507
rs11694902		2	121988884	TFCP2L1	no	G	A	0.860787	-0.00689368	0.00442128	0.118949	-0.0068939	0.00442156	0.11896
rs6716446		2	135727188	TMEM163	no	G	A	0.225662	-0.00260646	0.00369583	0.48066	-0.00260626	0.00369587	0.480698
rs6708702		2	137074132	CXCR4	no	A	G	0.282357	-0.00252198	0.00338603	0.456381	-0.00252227	0.00338611	0.456341
rs58117425		2	145681570	TEX41	no	A	G	0.236193	-0.00204576	0.00361018	0.570942	-0.00204571	0.00361024	0.570959
rs13032786		2	148803672	MBD5	no	G	C	0.298012	-0.00617927	0.00334445	0.0646588	-0.00617937	0.00334478	0.0646791
rs11886547		2	152206464	NEB	no	G	A	0.142116	-0.00203475	0.00437994	0.642247	-0.00203476	0.00438007	0.642254
rs10432479		2	152365775	NEB	no	T	C	0.371802	0.00201996	0.00315939	0.522595	0.00201992	0.0031595	0.522617
rs7565830		2	159810691	TANC1	no	A	G	0.729106	0.00192535	0.00342534	0.574055	0.00192538	0.00342537	0.574052
rs2075251		2	170011458	LRP2	no	A	T	0.756219	-0.00122204	0.00355372	0.73094	-0.00122226	0.00355394	0.730909
rs16823029		2	170104938	LRP2	no	A	C	0.0807506	0.00527449	0.00561629	0.347659	0.00527386	0.00561663	0.347745
rs3770641		2	170205126	LRP2	no	A	T	0.79251	0.0044929	0.00377917	0.234496	0.00449288	0.00377927	0.234509
rs4668134		2	170206062	LRP2	no	A	T	0.987271	0.0189279	0.0136041	0.164122	0.0189266	0.0136047	0.164171
rs863678		2	176974104	HOXD8	no	T	G	0.643169	-0.00393209	0.00326899	0.229038	-0.00393311	0.00326933	0.228964
rs187355703		2	176993583	HOXD8	no	G	C	0.0255919	-0.00933092	0.00972419	0.337279	-0.00932877	0.00972525	0.337442
rs10197194		2	177351938	HOXD8	no	T	G	0.809785	-0.00493895	0.00391872	0.207546	-0.00493915	0.00391882	0.207537
rs1992909		2	177417471	HOXD8	no	A	G	0.602934	-0.000925349	0.00315454	0.769264	-0.000925352	0.00315455	0.769264
rs12475244		2	177774801	HOXD8	no	C	T	0.365753	0.000308701	0.00317269	0.922489	0.000308749	0.00317279	0.922479
rs34468415		2	178125142	HOXD8	no	A	G	0.624888	-0.00251318	0.0031553	0.425746	-0.00251302	0.00315555	0.42581
rs1844334		2	179681330	TTN	no	C	T	0.668593	-4.28039e-05	0.00323854	0.989455	-4.27548e-05	0.00323861	0.989467
rs6433958		2	183045825	PDE1A	no	T	C	0.488854	-0.00499752	0.00305097	0.10142	-0.00499747	0.00305109	0.101436
rs113510099		2	188065169	CALCRL	no	G	T	0.114934	-0.00386331	0.00479632	0.420547	-0.00386356	0.00479644	0.420528
rs2469953		2	204322298	RAPH1	no	T	C	0.399425	0.0018587	0.00311897	0.551219	0.0018587	0.00311899	0.551221
rs60133051		2	208339161	CREB1	no	T	C	0.130724	-0.0021246	0.00459901	0.644104	-0.00212469	0.00459907	0.644094
rs1509569		2	211132415	CPS1	no	G	A	0.449042	0.00109525	0.00308642	0.722693	0.00109526	0.00308644	0.722694
rs1851285		2	213125286	ERBB4	no	G	C	0.470771	0.00127904	0.00307599	0.677546	0.00127891	0.00307603	0.677581
rs112905092		2	214012225	IKZF2	no	T	C	0.0161179	-0.0376131	0.0124819	0.00258359	-0.0376137	0.0124825	0.00258405
rs1548945		2	217665788	TNP1	no	C	T	0.580473	0.00207895	0.00310571	0.503245	0.00207853	0.00310605	0.503375
rs16856934		2	217963677	TNP1	no	A	G	0.837383	-0.00642664	0.00420019	0.125998	-0.00642658	0.00420026	0.126006
rs17462630		2	219286541	VIL1	no	G	C	0.659653	0.00228289	0.00322163	0.478565	0.0022829	0.00322171	0.478574
rs1050816		2	220358198	SPEG	no	C	T	0.670831	0.00247748	0.00325021	0.445912	0.00247727	0.00325048	0.445986
rs10933138		2	227201709	MIR5702	no	G	C	0.755898	0.0073563	0.00355898	0.038738	0.00735604	0.00355912	0.0387517
rs13029395		2	227344207	MIR5702	no	C	T	0.818261	-0.0023916	0.0040191	0.551805	-0.00239149	0.0040192	0.551832
rs34707165		2	230692550	TRIP12	no	A	T	0.672121	-0.00123057	0.00325088	0.705034	-0.00123062	0.00325095	0.705029
rs16827879		2	232092301	ARMC9	no	T	C	0.236527	-0.00481767	0.00359922	0.180725	-0.00481775	0.00359931	0.180727
rs1801251		2	233633460	GIGYF2,KCNJ13	no	G	A	0.635967	-0.00433652	0.00316828	0.171085	-0.00433677	0.00316837	0.171072
rs62195072		2	234260879	GIGYF2,KCNJ13	no	T	C	0.675382	0.00211884	0.00326296	0.516106	0.00211888	0.003263	0.516102
rs13064938		3	38440237	ACVR2B	yes	C	T	0.610348	-0.00160377	0.0031263	0.607956	-0.00160423	0.00312654	0.607881
rs308951		3	12201468	SYN2	no	A	C	0.253077	-0.000226916	0.00351442	0.948519	-0.000226916	0.00351445	0.948519
rs6778731		3	13947504	XPC	no	T	C	0.644207	-0.00126258	0.00318791	0.692065	-0.00126266	0.00318794	0.692051
rs34174031		3	15905676	ANKRD28	no	A	G	0.0234168	-0.0161421	0.0100137	0.106963	-0.0161421	0.0100139	0.106966
rs115814778		3	20023859	PP2D1,RAB5A	no	A	G	0.0124934	0.00573338	0.0136908	0.675381	0.00573231	0.0136912	0.675446
rs2306623		3	25424929	RARB	no	T	C	0.334582	0.00207018	0.00323332	0.522001	0.00207031	0.00323346	0.521993
rs6780429		3	30750404	TGFBR2	no	A	C	0.53588	-0.00190617	0.00307328	0.5351	-0.00190615	0.00307331	0.535109
rs784503		3	39197731	CSRNP1	no	A	G	0.236232	-0.00637509	0.0035835	0.0752394	-0.00637513	0.00358356	0.0752409
rs7651407		3	48443816	DAG1	no	C	T	0.537305	-0.00289671	0.00305614	0.343216	-0.00289672	0.00305622	0.343226
rs11706370		3	49441091	DAG1	no	G	A	0.695247	-0.0011835	0.00331779	0.721306	-0.00118345	0.00331793	0.721329
rs1133415		3	52575831	DAG1	no	G	A	0.529215	0.00200543	0.00305901	0.512094	0.00200557	0.00305915	0.512083
rs11714876		3	53101640	DAG1	no	G	C	0.10289	-0.00326459	0.00502132	0.515599	-0.00326462	0.0050214	0.515601
rs9311652		3	57530156	DENND6A	no	G	A	0.829252	-0.00760956	0.00405021	0.0602724	-0.00760963	0.00405022	0.0602693
rs73119035		3	63993966	ATXN7	no	G	A	0.136345	0.00283621	0.00436761	0.516098	0.00283598	0.00436782	0.516152
rs13071701		3	69902514	MITF	no	T	C	0.569907	-0.00320767	0.00308856	0.299007	-0.00320782	0.00308863	0.298996
rs793489		3	99497108	COL8A1,MIR548G	no	T	G	0.659342	-0.00646622	0.00322299	0.0448273	-0.00646618	0.00322305	0.044832
rs1584028		3	105490923	CBLB	no	C	T	0.43342	0.00476362	0.00308577	0.122653	0.00476367	0.00308583	0.122655
rs9868185		3	121657593	SLC15A2	no	G	A	0.478768	-0.00649194	0.00305892	0.0338134	-0.00649241	0.00305914	0.0338123
rs61546496		3	124706862	HEG1	no	A	C	0.337144	-0.000208398	0.00322823	0.948528	-0.000208299	0.00322831	0.948554
rs3772415		3	125854968	ALDH1L1-AS2	no	C	T	0.832648	-0.00197808	0.00408612	0.628317	-0.00197805	0.00408615	0.628325
rs750714		3	125904688	ALDH1L1-AS2	no	A	G	0.417476	0.00150694	0.00310224	0.627138	0.001507	0.00310235	0.627136
rs925612		3	129709352	TRH	no	T	C	0.479589	0.00178393	0.00305362	0.559084	0.00178394	0.00305367	0.559089
rs80120242		3	132235344	DNAJC13	no	A	T	0.944688	-2.69751e-05	0.00672184	0.996798	-2.67083e-05	0.00672202	0.99683
rs72628561		3	132435871	DNAJC13	no	A	G	0.851879	-0.00647549	0.00429886	0.131984	-0.00647548	0.00429895	0.131992
rs35320690		3	135932494	STAG1	no	T	C	0.724612	0.00652957	0.00342182	0.0563649	0.0065295	0.00342195	0.0563754
rs7624084		3	141093285	TFDP2	no	C	T	0.442915	0.00150808	0.00308121	0.624527	0.00150814	0.00308122	0.624515
rs13065446		3	141737842	TFDP2	no	T	C	0.673482	-0.00331829	0.00326367	0.309281	-0.00331806	0.00326408	0.309373
rs143710547		3	141859885	TFDP2	no	T	C	0.0812736	-0.0133907	0.00562231	0.017233	-0.0133912	0.0056227	0.0172364
rs9814656		3	142783196	U2SURP	no	A	G	0.375821	-0.00412842	0.00315045	0.190054	-0.00412837	0.00315048	0.190062
rs12488207		3	151991598	MBNL1	no	T	C	0.698975	-0.00208567	0.00334877	0.533406	-0.00208567	0.00334878	0.533407
rs357482		3	153889855	ARHGEF26-AS1	no	C	T	0.853173	0.000461035	0.00431941	0.914999	0.000461061	0.00431948	0.914995
rs76273615		3	169092038	MECOM	no	G	A	0.123044	-0.0084946	0.00463933	0.0671023	-0.00849448	0.00463958	0.0671192
rs11545169		3	184020542	EIF4G1	no	G	T	0.838359	-0.00392543	0.00414728	0.34389	-0.0039258	0.00414737	0.343855
rs56065557		3	185354216	SENP2	no	C	G	0.311274	-0.00215058	0.00330434	0.515154	-0.00215094	0.00330452	0.515105
rs112545201		3	185803532	SENP2	no	T	C	0.136211	-0.00812312	0.0044599	0.0685519	-0.00812324	0.00446013	0.0685615
rs3774292		3	186433574	KNG1	no	T	A	0.314597	-0.0101673	0.00328039	0.0019393	-0.0101675	0.00328061	0.00193999
rs9823161		3	193811168	HES1	no	G	A	0.306237	-0.00169616	0.00333169	0.610684	-0.00169628	0.0033318	0.610669
rs13059257		3	195634993	TNK2	no	T	C	0.0291404	0.00402715	0.00907775	0.657312	0.00402604	0.00907819	0.657415
rs6782621		3	196839028	DLG1	no	C	T	0.276978	-0.00233086	0.00340631	0.493801	-0.0023311	0.00340645	0.493774
rs1458038	decline	4	81164723	FGF5	yes	C	T	0.706802	-0.0135678	0.00335761	5.32592e-05	-0.0135671	0.00335787	5.33659e-05
rs28817415		4	77401452	SHROOM3	no	T	C	0.456988	-0.00691406	0.00305482	0.0236164	-0.00691735	0.00305638	0.0236206
rs56034896		4	1010782	FGFRL1	no	T	C	0.469457	0.00223415	0.00307857	0.468017	0.00223404	0.00307868	0.468055
rs75501914		4	3449781	HGFAC	no	G	A	0.934482	0.00584476	0.00618309	0.344516	0.0058448	0.00618314	0.344516
rs1383180		4	5785442	EVC	no	A	G	0.352316	-0.00297476	0.00319177	0.351332	-0.00297466	0.00319186	0.351361
rs3775932		4	10090930	WDR1	no	A	C	0.492447	0.0014617	0.0030559	0.632422	0.00146158	0.003056	0.632462
rs16874060		4	23737865	PPARGC1A	no	A	G	0.952901	-0.0214595	0.0072478	0.00306841	-0.0214596	0.00724805	0.00306905
rs7667050		4	23813109	PPARGC1A	no	C	T	0.530446	-0.00259717	0.00305817	0.39574	-0.00259714	0.00305825	0.395758
rs337644		4	38613306	KLF3-AS1	no	T	A	0.196021	-0.00336251	0.00384497	0.381834	-0.0033625	0.00384499	0.381838
rs278941		4	40420708	RBM47	no	A	G	0.727479	-0.00511349	0.00342678	0.135644	-0.00511362	0.0034269	0.135646
rs35529250		4	40428091	RBM47	no	T	C	0.00613883	0.00586348	0.0194908	0.763542	0.00586337	0.0194911	0.763549
rs11725397		4	49019699	CWH43	no	C	G	0.292234	-0.00617436	0.00336775	0.0667474	-0.00617438	0.00336781	0.0667501
rs6820004		4	52735258	DCUN1D4	no	C	G	0.261091	-0.00748346	0.00347484	0.0312716	-0.00748343	0.00347493	0.0312757
rs62325228		4	54318751	FIP1L1	no	G	T	0.84962	-0.00109719	0.00427927	0.797645	-0.00109718	0.00427931	0.797648
rs72655601		4	77221247	SHROOM3	no	C	T	0.740347	-0.00451592	0.00350151	0.197153	-0.00451659	0.0035021	0.197162
rs13140982		4	90278279	GPRIN3	no	G	A	0.724172	-0.00107298	0.00343841	0.754997	-0.00107309	0.00343843	0.754974
rs2452592		4	95481367	PDLIM5	no	A	G	0.365027	-0.0063429	0.00316944	0.0453648	-0.00634286	0.00316952	0.0453703
rs3796463		4	96108805	UNC5C	no	G	C	0.295184	-0.00533004	0.00334349	0.110903	-0.00533001	0.00334355	0.11091
rs223308		4	103812499	CISD2	no	A	G	0.51618	-0.00391205	0.00305249	0.199986	-0.00391232	0.00305266	0.199979
rs56043887		4	109705967	ETNPPL	no	T	C	0.512216	0.000449721	0.00305198	0.882853	0.000449814	0.00305209	0.882833
rs71606723		4	115498457	UGT8	no	T	A	0.220492	9.26649e-05	0.00367994	0.979911	9.26861e-05	0.00368	0.979906
rs6827167		4	128209317	JADE1	no	G	T	0.612814	-0.000148774	0.00315228	0.962357	-0.000148914	0.00315235	0.962323
rs34442537		4	129540393	JADE1	no	G	C	0.321719	-0.000109337	0.00331474	0.973686	-0.000109303	0.00331482	0.973695
rs62330280		4	144122227	USP38	no	A	G	0.514985	-0.0054288	0.00305612	0.0756729	-0.00542863	0.00305628	0.0756968
rs139323761		4	144355290	USP38	no	G	C	0.974465	-0.0180834	0.0102021	0.076311	-0.0180811	0.0102027	0.0763649
rs434215	decline	5	699046	TPPP	yes	A	G	0.276839	-0.0260035	0.00375302	4.25733e-12	-0.0260031	0.00375367	4.28684e-12
rs6555317		5	498235	TPPP	no	G	A	0.317149	0.00021064	0.00328373	0.948854	0.000210412	0.00328387	0.948911
rs11750211		5	1183560	TPPP	no	T	C	0.274083	4.57889e-05	0.00343256	0.989357	4.5575e-05	0.00343267	0.989407
rs2625166		5	16887063	MYO10	no	G	A	0.568409	0.000225355	0.00310811	0.9422	0.000225331	0.00310816	0.942207
rs13157326		5	34504277	RAI14	no	A	G	0.466313	-0.00822073	0.00309003	0.00780511	-0.00822054	0.00309018	0.0078091
rs62355681		5	34726933	RAI14	no	G	C	0.475184	0.00360104	0.00305289	0.238181	0.00360105	0.00305294	0.238185
rs35969577	stable	5	39401384	DAB2	no	T	G	0.411501	-0.000163738	0.00310848	0.957991	-0.000164834	0.0031095	0.957724
rs10461725		5	39437129	DAB2	no	C	G	0.655929	0.00176445	0.00323164	0.585071	0.00176397	0.00323248	0.58527
rs504521		5	39898967	DAB2	no	T	C	0.686435	-0.0027077	0.00328688	0.41006	-0.00270771	0.00328696	0.410068
rs11746506		5	44812566	MRPS30	no	C	T	0.624573	-0.00517133	0.0031564	0.101348	-0.00517136	0.00315647	0.101352
rs12520984		5	52787358	ARL15	no	G	C	0.687556	-0.00310276	0.00328749	0.345268	-0.00310304	0.0032876	0.34524
rs76027714		5	53275370	ARL15	no	G	A	0.0752594	0.00432803	0.00584903	0.459328	0.00432758	0.00584941	0.459402
rs79760705	stable	5	53298716	ARL15	no	G	T	0.887002	0.00341971	0.00482248	0.478252	0.0034197	0.00482309	0.478308
rs7707989		5	67691880	PIK3R1	no	G	A	0.201324	0.00398163	0.00382682	0.29813	0.00398166	0.00382686	0.29813
rs17256228		5	67741508	PIK3R1	no	T	C	0.107268	0.00386772	0.00493362	0.433068	0.00386643	0.00493411	0.433268
rs78660602		5	68043894	PIK3R1	no	A	G	0.9139	0.0152527	0.00545458	0.00516943	0.0152531	0.00545499	0.00517105
rs10064264		5	68698168	PIK3R1	no	T	C	0.474591	0.00469378	0.00305986	0.125035	0.00469361	0.00306001	0.125065
rs6453319		5	76847499	WDR41	no	C	A	0.543902	0.00424755	0.00308714	0.168858	0.00424762	0.00308714	0.16885
rs3797537		5	78322650	DMGDH	no	G	A	0.282711	-0.00443691	0.0033788	0.18913	-0.0044368	0.00337891	0.189153
rs7727632		5	90609009	GPR98	no	T	C	0.108236	-0.0011786	0.00491828	0.810612	-0.0011787	0.00491841	0.810602
rs27028		5	97911851	RGMB	no	A	G	0.368999	0.000637085	0.00316927	0.840684	0.000637056	0.00316931	0.840692
rs2898037		5	126535245	MARCH3	no	G	A	0.465861	-0.00647673	0.00307359	0.0350997	-0.00647665	0.00307369	0.0351067
rs115926813		5	131790662	HSPA4	no	A	G	0.0381737	0.00908124	0.00799017	0.255727	0.00908109	0.0079905	0.255753
rs2522063		5	131805591	HSPA4	no	G	T	0.813715	0.00428379	0.00391123	0.273406	0.00428361	0.00391132	0.273437
rs66827546		5	132388960	HSPA4	no	A	G	0.255107	-0.00246126	0.00350426	0.482455	-0.00246114	0.00350439	0.48249
rs4705067		5	148542406	ABLIM3	no	C	G	0.206037	0.00282131	0.00379085	0.45673	0.00282142	0.0037909	0.456719
rs113638576		5	176756088	RGS14	no	T	C	0.14092	-0.00134089	0.00444463	0.762891	-0.00134084	0.00444464	0.7629
rs116402366		5	176790807	RGS14	no	G	A	0.974998	0.0101367	0.00996546	0.309065	0.0101345	0.0099662	0.309205
rs3812036	stable	5	176813404	RGS14	no	T	C	0.244537	0.00183167	0.00358051	0.608955	0.0018314	0.00358148	0.609104
rs115986297		6	2050791	GMDS-AS1	no	A	G	0.456317	0.000942055	0.00306962	0.758922	0.000941952	0.00306967	0.758951
rs1772976		6	2503335	GMDS-AS1	no	C	T	0.483892	0.00218109	0.00305656	0.47549	0.00218085	0.00305666	0.475553
rs9392841		6	6909471	RREB1	no	T	C	0.715346	0.00384461	0.00337996	0.255341	0.00384474	0.00338001	0.255332
rs3904600		6	7109665	RREB1	no	G	C	0.62954	0.00821792	0.00315949	0.00929498	0.008218	0.00315981	0.00930101
rs4960293		6	7192969	RREB1	no	G	T	0.398223	0.00113558	0.00312318	0.716159	0.00113572	0.00312328	0.716133
rs9465741		6	20428432	E2F3	no	C	A	0.449714	0.00825183	0.00309306	0.0076343	0.00825172	0.00309328	0.00763898
rs1087289		6	24237130	DCDC2	no	G	T	0.38806	0.0014586	0.00313476	0.641719	0.00145861	0.00313482	0.641723
rs76788698		6	25763299	NEU1	no	C	T	0.0207649	-0.00375738	0.0107423	0.726508	-0.00375769	0.0107426	0.726492
rs62394289		6	25848911	NEU1	no	G	A	0.883871	0.00899371	0.00476055	0.0588639	0.0089942	0.00476095	0.0588701
rs4143333		6	31348519	NEU1	no	G	A	0.12103	-0.00575545	0.00511536	0.260534	-0.00575539	0.0051156	0.26056
rs116339629		6	31566063	NEU1	no	G	A	0.987618	-0.00781211	0.0138956	0.573979	-0.00781217	0.0138959	0.573984
rs622076		6	31826705	NEU1	no	A	G	0.159139	-0.0061515	0.00416495	0.139685	-0.00615184	0.00416528	0.139694
rs9391855		6	32149801	NEU1	no	C	T	0.935226	0.00420879	0.00618181	0.495977	0.00420879	0.00618206	0.495993
rs3998115		6	33784833	NEU1	no	C	G	0.601831	-0.00251102	0.00312137	0.421132	-0.00251128	0.00312144	0.421094
rs141130394		6	34184374	NEU1	no	G	T	0.95317	-0.00745072	0.00722918	0.302708	-0.007451	0.00722953	0.302712
rs6917350		6	34544384	NEU1	no	A	G	0.200118	-0.00957861	0.00380306	0.011781	-0.00957865	0.0038031	0.0117809
rs11759908		6	41702979	TFEB	no	T	C	0.455268	-0.00668197	0.00309822	0.0310291	-0.0066824	0.0030984	0.0310273
rs10498755		6	43330756	LOC100132354	no	T	C	0.0824722	0.00585852	0.00554215	0.290474	0.00585868	0.00554238	0.29048
rs1214761		6	43354431	LOC100132354	no	G	A	0.679813	0.00404365	0.00326743	0.215879	0.00404359	0.00326761	0.215911
rs881858		6	43806609	LOC100132354	no	A	G	0.693765	0.00113479	0.00330359	0.73122	0.00113417	0.00330441	0.731427
rs833805		6	44030011	LOC100132354	no	G	A	0.884416	-0.00193244	0.00500906	0.699654	-0.00193253	0.00500917	0.699646
rs720989		6	44765535	SUPT3H	no	G	T	0.192613	-0.00297972	0.00387658	0.442103	-0.0029797	0.00387661	0.44211
rs2143081		6	50782834	PKHD1	no	G	A	0.462943	-0.00690827	0.00306572	0.0242352	-0.00690822	0.00306575	0.024237
rs12212034		6	51492862	PKHD1	no	T	C	0.347944	-0.00795565	0.00321142	0.0132387	-0.00795577	0.00321164	0.013243
rs76572975		6	51497503	PKHD1	no	C	A	0.978276	-0.00623354	0.0104713	0.551645	-0.00623346	0.0104715	0.551659
rs2499463		6	51804737	PKHD1	no	C	T	0.667837	-0.00308328	0.00327991	0.347193	-0.00308341	0.00327997	0.347181
rs6458868		6	52630153	GSTA2	no	T	C	0.644741	-0.00361421	0.00319284	0.257647	-0.00361413	0.00319289	0.257664
rs72868882		6	55644601	HMGCLL1	no	T	G	0.0640527	-0.00131394	0.00629165	0.834574	-0.00131395	0.00629182	0.834577
rs72912510		6	90118764	RRAGD	no	A	G	0.198011	-0.00480755	0.00386103	0.213079	-0.0048076	0.00386114	0.213085
rs854922	decline	6	90121950	RRAGD	no	A	G	0.0887118	-0.0243796	0.00544318	7.50509e-06	-0.0243793	0.00544349	7.51305e-06
rs1857859		6	100894587	SIM1	no	G	A	0.730227	-0.00647557	0.00343759	0.0595995	-0.00647574	0.00343762	0.0595942
rs7766720		6	107172979	LOC100422737	no	C	T	0.078466	0.0118526	0.00568999	0.0372466	0.0118528	0.00569008	0.0372457
rs4946932		6	108974746	FOXO3	no	C	A	0.706403	0.000929885	0.00335029	0.781355	0.000929937	0.00335049	0.781356
rs10447437		6	126258892	NCOA7	no	A	G	0.545771	0.00736966	0.00306577	0.0162242	0.00736972	0.00306587	0.0162258
rs7740107		6	130374461	L3MBTL3	no	T	A	0.264788	-0.00745911	0.00345263	0.0307415	-0.0074595	0.00345282	0.030741
rs2281490		6	131152851	EPB41L2	no	G	A	0.706844	-0.000569213	0.00335642	0.865333	-0.00056917	0.00335646	0.865345
rs2608916		6	131871605	ARG1	no	G	T	0.217417	-0.00528383	0.00369236	0.152427	-0.00528375	0.00369252	0.15245
rs9373056		6	133797208	EYA4	no	C	T	0.680018	0.00423087	0.00326579	0.195145	0.00423093	0.00326602	0.19517
rs12207687		6	133953849	EYA4	no	T	C	0.951826	-0.0123835	0.00717372	0.0843084	-0.0123833	0.00717378	0.0843141
rs12190287		6	134214525	EYA4	no	G	C	0.37332	0.00210637	0.00315083	0.503806	0.00210608	0.00315097	0.503884
rs9376148		6	136098500	PDE7B	no	C	A	0.35427	-0.00727286	0.00318256	0.0223006	-0.00727281	0.00318264	0.0223039
rs62432759		6	154858365	SCAF8	no	A	G	0.783387	-0.00539557	0.00375031	0.150237	-0.00539561	0.00375038	0.15024
rs9397738		6	154986664	SCAF8	no	G	A	0.141522	-0.00624941	0.00437705	0.15336	-0.00624956	0.00437723	0.153365
rs112201728		6	160551486	SLC22A2	no	C	T	0.930199	-0.00337706	0.00600146	0.573635	-0.00337709	0.00600145	0.573631
rs80301372		6	160561749	SLC22A2	no	T	C	0.0314416	0.000403752	0.00880142	0.963411	0.000403806	0.00880153	0.963407
rs2297374		6	160575985	SLC22A2	no	T	C	0.372941	0.00338166	0.00315455	0.283723	0.00338158	0.00315477	0.283768
rs13209686		6	160595233	SLC22A2	no	C	T	0.074701	-0.00359378	0.00580516	0.535873	-0.00359379	0.00580515	0.535871
rs2279463	stable	6	160668389	SLC22A2	no	G	A	0.143061	-0.00396951	0.00434646	0.361099	-0.00397214	0.00434767	0.360913
rs316010		6	160674557	SLC22A2	no	T	C	0.89672	-0.0124639	0.00502972	0.0132109	-0.0124656	0.00503056	0.0132132
rs673736		6	160776653	SLC22A2	no	A	G	0.481797	-0.000832195	0.00306574	0.786045	-0.000832174	0.00306574	0.78605
rs141805598		6	161030735	SLC22A2	no	C	T	0.992936	-0.0173472	0.0188662	0.357841	-0.0173477	0.0188665	0.357835
rs12523781		6	161097278	SLC22A2	no	G	C	0.142555	0.00408624	0.00433556	0.345941	0.00408616	0.0043356	0.345953
rs118180095		6	161168387	SLC22A2	no	G	A	0.00710159	0.025439	0.0192415	0.186141	0.0254394	0.0192419	0.18614
rs10224002	decline	7	151415041	PRKAG2	yes	G	A	0.287697	-0.014066	0.00336645	2.93805e-05	-0.0140679	0.00336817	2.95754e-05
rs13230509	stable	7	1286192	UNCX	no	C	G	0.69193	0.00144132	0.00341134	0.672655	0.00144143	0.00341223	0.67271
rs13230519		7	1286217	UNCX	no	A	G	0.159519	-0.00510212	0.0042967	0.23505	-0.00510304	0.00429723	0.235023
rs34690742		7	2526135	GRIFIN	no	T	A	0.653269	-0.00535799	0.00321523	0.0956263	-0.00535806	0.00321528	0.0956265
rs6968865		7	17287269	AHR	no	A	T	0.370005	-0.00305018	0.00313192	0.330108	-0.00305082	0.00313208	0.330029
rs17152558		7	25791205	RNU6-16P	no	A	G	0.250225	0.00170127	0.00352694	0.629547	0.00170136	0.00352706	0.629541
rs3757657		7	26579648	KIAA0087	no	A	G	0.397753	-0.00650125	0.00311272	0.0367441	-0.00650098	0.00311283	0.0367576
rs34398255		7	27239201	HOXA13	no	G	T	0.977211	-0.0286452	0.0102256	0.00508982	-0.0286458	0.0102261	0.00509066
rs3750082		7	32919927	KBTBD2	no	T	A	0.648539	-0.00094303	0.00319415	0.767813	-0.00094286	0.0031942	0.767857
rs6951584		7	33111751	KBTBD2	no	T	C	0.287525	0.000759024	0.00336812	0.821703	0.000759066	0.00336816	0.821695
rs17772212		7	41065621	LOC101928744	no	A	G	0.0243494	0.00380932	0.00988442	0.699952	0.00380946	0.00988461	0.699946
rs1294866		7	45256687	RAMP3	no	T	C	0.194948	-0.00304308	0.003844	0.428568	-0.00304301	0.00384404	0.428583
rs700753		7	46753684	TNS3	no	G	C	0.653052	0.00182857	0.00320384	0.568173	0.00182822	0.00320415	0.568285
rs148635648		7	50751250	GRB10	no	G	A	0.0892029	0.00818354	0.00534553	0.125792	0.0081837	0.00534572	0.125797
rs12669623		7	56139179	PSPH	no	C	G	0.699524	-0.00625943	0.00332639	0.0598711	-0.00625953	0.00332649	0.0598738
rs35072105		7	65609817	CRCP	no	A	G	0.527571	0.00557439	0.00305338	0.0679046	0.00557447	0.00305352	0.0679122
rs3815455		7	75611756	POR	no	C	T	0.709866	-0.00447257	0.00336071	0.183242	-0.0044725	0.00336085	0.183267
rs2960455		7	77521947	PHTF2	no	G	A	0.291866	-0.00308542	0.003354	0.357614	-0.0030867	0.00335447	0.357482
rs59860440		7	101902605	CUX1	no	C	T	0.669218	0.00152071	0.00328046	0.642959	0.00152072	0.00328063	0.642973
rs13245051		7	113362799	PPP1R3A	no	A	G	0.441216	-0.00106878	0.00307523	0.728184	-0.0010689	0.00307531	0.728161
rs7458839		7	127495797	SND1	no	C	T	0.703957	-0.00666548	0.00334769	0.0464748	-0.00666587	0.00334782	0.0464688
rs3757387		7	128576086	IRF5	no	C	T	0.453523	0.00233944	0.00306773	0.445704	0.00233912	0.0030679	0.44579
rs13227214		7	128740355	IRF5	no	C	G	0.452929	0.000484395	0.00307098	0.874667	0.000484038	0.00307118	0.874767
rs75094798		7	129549800	UBE2H	no	T	A	0.90553	-0.00535243	0.00521108	0.304363	-0.00535273	0.00521132	0.304357
rs11556924		7	129663496	UBE2H	no	C	T	0.610497	-0.00143605	0.0031261	0.645965	-0.00143607	0.00312616	0.645967
rs3918226		7	150690176	NOS3	no	T	C	0.0815798	0.00361071	0.00563936	0.521997	0.00361103	0.00563947	0.521968
rs749319		7	150798980	NOS3	no	A	G	0.298799	-0.00675688	0.00334168	0.0431771	-0.00675701	0.00334174	0.0431764
rs9333592		7	155605071	SHH	no	C	T	0.922177	0.00422887	0.00581304	0.466932	0.00422877	0.00581351	0.466978
rs288766		7	155619498	SHH	no	T	A	0.647836	-0.0018964	0.00320331	0.553843	-0.00189646	0.00320359	0.553864
rs12671694		7	155665959	SHH	no	C	T	0.464232	-0.00255336	0.00325664	0.433013	-0.00255331	0.00325672	0.433033
rs111239279		7	155670175	SHH	no	T	C	0.982194	-0.0115463	0.0115155	0.316018	-0.011547	0.011516	0.316012
rs6976733		7	156114595	SHH	no	C	A	0.87724	-0.00214019	0.00464784	0.645179	-0.00214016	0.00464793	0.64519
rs118063067		7	156247345	SHH	no	G	T	0.954601	-0.00389203	0.00737805	0.597837	-0.00389191	0.00737822	0.597856
rs2530757		7	156391376	SHH	no	C	T	0.755782	0.00116472	0.00371469	0.753868	0.00116486	0.00371483	0.753849
rs2515432		8	6374773	ANGPT2,MCPH1	no	T	C	0.498107	0.00825455	0.00305738	0.00693698	0.00825453	0.00305746	0.00693813
rs2921093	decline	8	8287383	PRAG1	no	T	G	0.583555	-0.0123653	0.00311676	7.26972e-05	-0.0123658	0.003117	7.27199e-05
rs7012814		8	9173358	LOC157273	no	G	A	0.524803	-0.00240827	0.00307404	0.43338	-0.00240851	0.00307417	0.433355
rs2720502		8	17327150	SLC7A2	no	T	G	0.259638	0.00117294	0.00347865	0.735979	0.00117292	0.0034787	0.735988
rs1545837		8	22477807	BIN3	no	T	C	0.638034	-0.000230381	0.00317702	0.942192	-0.000230074	0.00317712	0.942271
rs1436147		8	23718328	STC1	no	A	G	0.0779333	0.00717063	0.00568502	0.207195	0.00717061	0.00568504	0.207197
rs4871905		8	23735047	STC1	no	C	G	0.413828	0.000998434	0.00309746	0.747196	0.000998251	0.00309801	0.747284
rs73245338		8	30429227	RBPMS	no	G	T	0.932308	0.00803384	0.00606333	0.185177	0.00803386	0.00606346	0.185183
rs6468118		8	32399290	NRG1	no	C	G	0.385972	-0.00168802	0.00314632	0.591609	-0.00168811	0.00314639	0.591598
rs7829407		8	61369006	RAB2A	no	A	G	0.130139	-0.00150906	0.00453194	0.739147	-0.00150909	0.00453196	0.739144
rs11557049		8	66692011	PDE7A	no	T	C	0.0667432	0.00538729	0.00610316	0.377396	0.00538758	0.00610345	0.377393
rs1913641		8	76483239	HNF4G	no	T	G	0.478673	-0.00164192	0.00304979	0.590321	-0.00164195	0.00304982	0.590318
rs10111039		8	86396656	CA2	no	G	A	0.40971	-0.00557196	0.00310947	0.0731455	-0.00557195	0.0031095	0.0731469
rs2976178		8	87332552	WWP1	no	C	G	0.762998	-0.000533885	0.00358464	0.881604	-0.000534054	0.00358479	0.881571
rs4735334		8	95955292	DPY19L4	no	A	G	0.69583	0.000395256	0.00331359	0.905051	0.000395182	0.00331364	0.90507
rs10093614		8	102665872	GRHL2	no	A	G	0.388675	-0.00157328	0.00314474	0.616871	-0.00157319	0.0031448	0.616898
rs12544197		8	110107825	TRHR	no	A	G	0.49369	-0.000742903	0.00308715	0.809831	-0.000742864	0.0030872	0.809844
rs79346194		8	120886486	DEPTOR	no	A	G	0.69398	-0.00244782	0.00331156	0.459802	-0.00244789	0.00331159	0.459793
rs2875930		8	120992564	DEPTOR	no	T	C	0.249496	0.00315936	0.00353592	0.371587	0.00315944	0.00353599	0.371585
rs28601761		8	126500031	TRIB1	no	G	C	0.420009	0.000154466	0.00312183	0.960537	0.000154544	0.00312215	0.960521
rs1519844		8	129918389	LINC00977	no	G	C	0.387252	0.000261484	0.00313202	0.933464	0.00026153	0.00313209	0.933454
rs10283362		8	134332960	NDRG1	no	C	T	0.844494	-0.00468202	0.00424414	0.269954	-0.00468218	0.00424425	0.269948
rs12680655		8	135637337	ZFAT	no	C	G	0.605026	0.00397942	0.00311615	0.201593	0.00397963	0.0031162	0.201576
rs3739238		8	142222445	SLC45A4	no	T	C	0.408734	0.00292934	0.00310626	0.345659	0.00292934	0.00310628	0.345661
rs6985555		8	144905947	PLEC	no	C	T	0.719484	-0.00406056	0.0033972	0.231983	-0.00406063	0.00339726	0.231983
rs11786896		8	145018354	PLEC	no	T	C	0.0502368	-0.00771522	0.00707075	0.27521	-0.00771567	0.00707124	0.275215
rs13287724		9	33169034	UBE2R2	no	A	T	0.893949	-0.000862935	0.00496898	0.862129	-0.000862953	0.00496909	0.862129
rs7019647		9	33893073	UBE2R2	no	G	A	0.269148	-0.00126171	0.00343641	0.7135	-0.00126173	0.00343646	0.7135
rs6560203		9	71155006	PIP5K1B	no	T	C	0.863011	0.0023051	0.0045012	0.608576	0.00230496	0.00450134	0.608608
rs149674464		9	71170503	PIP5K1B	no	T	A	0.986576	0.0105068	0.0138719	0.448802	0.0105065	0.0138722	0.448823
rs4744712		9	71434707	PIP5K1B	no	A	C	0.398266	-0.000628536	0.00311935	0.840311	-0.000628637	0.00311988	0.840312
rs61311941		9	92285323	UNQ6494	no	A	G	0.924293	-0.00552493	0.00577523	0.338741	-0.00552463	0.00577535	0.338775
rs3793662		9	95886051	NINJ1	no	C	T	0.185178	-0.00174881	0.00392876	0.656227	-0.00174888	0.00392885	0.65622
rs2780956		9	103348634	MURC	no	A	G	0.415981	0.0037649	0.00309668	0.224068	0.00376485	0.00309673	0.224081
rs10816810		9	112203397	PTPN3	no	A	G	0.346086	-0.000661645	0.00320822	0.836608	-0.000661919	0.00320829	0.836545
rs4836732		9	119266695	ASTN2	no	C	T	0.472449	0.00275495	0.00307255	0.369914	0.00275493	0.00307271	0.369944
rs59299461		9	119333569	ASTN2	no	C	G	0.853317	0.00460067	0.00431189	0.285986	0.00460105	0.004312	0.285956
rs4837197		9	130622946	PIP5KL1	no	T	C	0.170232	0.000182807	0.00406008	0.964087	0.000182717	0.00406023	0.964106
rs11791149		9	133504909	FUBP3	no	C	T	0.179677	0.00861184	0.00398136	0.0305393	0.00861189	0.00398143	0.0305399
rs550057		9	136146597	ABO	no	C	T	0.743475	0.0118358	0.00349187	0.000700251	0.0118358	0.0034922	0.000700959
rs10993907		9	136928644	BRD3	no	C	T	0.329104	0.00658014	0.00324175	0.0423768	0.00658012	0.00324182	0.0423807
rs61482805		9	139102317	QSOX2	no	C	G	0.670398	0.00862263	0.00324672	0.00791268	0.00862274	0.0032469	0.00791473
rs72763290		9	140085182	ANAPC2	no	G	A	0.266597	0.00213848	0.00345936	0.536462	0.00213839	0.00345945	0.53649
rs80282103		10	899071	LARP4B	no	T	A	0.0836274	-0.00862474	0.00553435	0.119139	-0.00862638	0.00553523	0.119127
rs6481598		10	29781798	SVIL	no	G	C	0.21219	0.00388113	0.00374994	0.300678	0.00388116	0.00375001	0.300681
rs12781024		10	35149075	PARD3	no	T	A	0.497259	-0.00278006	0.00305613	0.362999	-0.00278011	0.00305618	0.362998
rs1258179		10	50957514	OGDHL	no	A	G	0.493281	0.00314062	0.00305869	0.304522	0.00314056	0.00305883	0.304553
rs4935050		10	51779747	FLJ31813	no	T	G	0.556138	-5.55675e-05	0.00307769	0.985595	-5.55878e-05	0.00307776	0.98559
rs10994860		10	52645424	A1CF	no	C	T	0.821778	0.000133639	0.00400034	0.97335	0.000133369	0.00400077	0.973407
rs10821944		10	63785089	ARID5B	no	G	T	0.268785	0.000951307	0.003442	0.782255	0.000951331	0.00344206	0.782253
rs7084764		10	69960430	MYPN	no	G	A	0.502463	-0.000590089	0.00305181	0.84668	-0.000589983	0.00305204	0.846718
rs61869325		10	70329904	MYPN	no	T	C	0.125597	-0.0028068	0.0046101	0.542632	-0.00280691	0.00461036	0.542639
rs12256103		10	75545251	ADK	no	G	A	0.717326	-0.000558751	0.00338548	0.86891	-0.000558737	0.00338549	0.868913
rs1874150		10	75867633	ADK	no	T	C	0.272083	-0.00169361	0.00343659	0.622141	-0.00169367	0.00343666	0.622138
rs7096715		10	82195949	FAM213A	no	T	C	0.423662	-0.00954663	0.00308754	0.00198845	-0.0095465	0.0030877	0.00198957
rs3127702		10	88935498	GLUD1	no	C	T	0.847988	-0.00289339	0.00426987	0.498007	-0.00289336	0.00426989	0.498014
rs2185786		10	90232512	RNLS	no	T	C	0.605124	-0.00200331	0.00312652	0.521687	-0.0020033	0.0031266	0.521699
rs11186805		10	93797368	CYP26A1	no	G	A	0.624179	-0.00458109	0.00315927	0.147046	-0.00458119	0.00315937	0.14705
rs2068888		10	94839642	CYP26A1	no	A	G	0.448584	-0.000871823	0.00306602	0.776143	-0.000872304	0.00306628	0.776041
rs943347		10	97278123	SORBS1	no	C	T	0.19414	-0.00522008	0.00386666	0.17701	-0.0052201	0.00386675	0.177018
rs284859		10	104573017	WBP1L	no	G	T	0.825194	-0.00177174	0.0040083	0.658478	-0.00177193	0.00400854	0.658461
rs72830431		10	111951047	MXI1	no	A	G	0.0638401	0.000790657	0.00628547	0.899897	0.000790501	0.00628553	0.899918
rs6585310		10	116732726	TRUB1	no	A	G	0.414802	-0.00261508	0.00309476	0.398112	-0.00261512	0.00309481	0.398109
rs2095567		10	120248713	PRLHR	no	C	T	0.230569	-0.0138255	0.00366232	0.000160003	-0.0138252	0.0036625	0.000160134
rs7088058		10	124149352	PLEKHA1	no	C	T	0.585735	0.0010736	0.00310291	0.729344	0.00107363	0.00310296	0.729341
rs10430743		10	126456997	METTL10	no	G	T	0.573023	-0.00502715	0.00308588	0.103297	-0.00502743	0.00308607	0.103298
rs1711667		10	131278410	MGMT	no	T	G	0.580975	-0.00327291	0.00308648	0.288963	-0.00327309	0.00308662	0.288956
rs4930319	decline	11	65555458	OVOL1	yes	C	G	0.342684	-0.0139876	0.00321409	1.34977e-05	-0.0139871	0.00321441	1.35291e-05
rs117739035		11	408174	SIGIRR	no	T	G	0.0362644	-0.0122239	0.00818152	0.135155	-0.0122229	0.00818189	0.135201
rs11564722		11	2178330	INS-IGF2	no	C	T	0.761541	0.00308456	0.00362656	0.395022	0.00308454	0.00362692	0.39507
rs233436		11	2794902	KCNQ1	no	G	C	0.1806	-0.01045	0.00396983	0.0084802	-0.0104498	0.0039701	0.00848501
rs81205		11	2798804	KCNQ1	no	C	A	0.462919	0.000209942	0.00312218	0.946389	0.000210075	0.00312232	0.946358
rs1056819		11	2949861	KCNQ1	no	T	C	0.180755	-0.00707167	0.00399662	0.0768263	-0.00707163	0.00399667	0.0768307
rs434320		11	5575976	OR52H1	no	C	T	0.743668	-0.00284972	0.00349223	0.414491	-0.00284997	0.00349243	0.414475
rs61327861		11	8040323	TUB	no	A	G	0.12734	-0.00772752	0.00458754	0.0920943	-0.00772781	0.00458776	0.0920966
rs61878123		11	9734173	SBF2	no	G	A	0.731612	-0.00233896	0.0034505	0.49786	-0.00233893	0.00345051	0.497866
rs75248620		11	9909127	SBF2	no	G	A	0.915893	-0.00759678	0.00555948	0.171797	-0.00759697	0.0055596	0.171795
rs55842281		11	15879946	SOX6	no	A	G	0.354767	0.00105788	0.00321738	0.742305	0.0010578	0.00321749	0.742334
rs4757483		11	17025712	PLEKHA7	no	A	G	0.641728	0.0103547	0.0031838	0.00114489	0.0103546	0.0031839	0.00114522
rs55733296		11	30754837	DCDC5	no	A	G	0.0383461	-0.0157762	0.00790725	0.0460269	-0.0157776	0.00790882	0.0460498
rs3925584		11	30760335	DCDC5	no	T	C	0.545332	-0.00783154	0.00305601	0.0103877	-0.0078317	0.00305677	0.0104047
rs62618693		11	32956492	QSER1	no	C	T	0.954701	-0.00675533	0.00737745	0.35984	-0.00675524	0.00737752	0.35985
rs4434960		11	47454551	SLC39A13	no	T	A	0.388715	-0.00716538	0.00312937	0.0220382	-0.00716564	0.0031295	0.0220382
rs11246606		11	51515460	OR4C46	no	T	C	0.168656	-0.00565542	0.00406568	0.164222	-0.00565541	0.00406575	0.164229
rs7105587		11	55343517	TRIM48	no	A	G	0.173354	-0.00594455	0.00402712	0.139911	-0.00594455	0.00402721	0.139918
rs7117020		11	57499655	MIR130A	no	T	G	0.54884	-0.000282334	0.00306969	0.926718	-0.000282357	0.00306978	0.926714
rs34400381		11	65143892	OVOL1	no	G	A	0.965368	0.00831817	0.00832761	0.31786	0.00831817	0.00832813	0.31789
rs7126281		11	68910223	TPCN2	no	C	G	0.710567	-0.00290955	0.00337326	0.388396	-0.00290976	0.00337337	0.388374
rs61882187		11	69188078	TPCN2	no	T	C	0.705075	0.000664184	0.00339868	0.845061	0.000664181	0.00339877	0.845066
rs2186797		11	70007770	ANO1	no	C	T	0.067652	0.0034384	0.00606884	0.571009	0.00343845	0.00606891	0.571007
rs2008476		11	75470813	DGAT2	no	T	C	0.0938651	-0.0171889	0.00524747	0.00105434	-0.0171883	0.00524773	0.0010552
rs4945268		11	78037936	GAB2	no	T	C	0.841415	-0.00370372	0.00417342	0.374835	-0.00370353	0.00417351	0.374869
rs1042752		11	111223111	POU2AF1	no	G	A	0.463808	-0.00591713	0.00305601	0.0528412	-0.00591733	0.00305615	0.0528422
rs665731		11	114032484	ZBTB16	no	T	C	0.189662	0.00177264	0.00391603	0.650792	0.00177277	0.00391605	0.65077
rs11217089		11	118789878	USP2-AS1	no	G	C	0.898456	4.08733e-05	0.00512914	0.993642	4.08135e-05	0.0051292	0.993651
rs2509851		11	118966780	USP2-AS1	no	C	A	0.37022	0.00221558	0.00315891	0.48307	0.0022156	0.00315892	0.483067
rs952151		11	121658512	SORL1	no	A	G	0.23761	-0.00871753	0.00357972	0.014882	-0.00871762	0.00357985	0.014884
rs1945397		11	122598602	UBASH3B	no	G	A	0.436315	-0.00470161	0.00308446	0.127438	-0.00470155	0.00308449	0.127444
rs12575164		11	128349430	ETS1	no	T	C	0.7796	-0.00323861	0.00369039	0.380172	-0.00323863	0.00369051	0.380185
rs3782867		12	335434	SLC6A13	no	G	C	0.172033	-0.0010705	0.00417086	0.797439	-0.00107051	0.00417092	0.797441
rs11062102		12	348785	SLC6A13	no	C	T	0.662129	0.00150684	0.00322395	0.640222	0.00150681	0.00322426	0.640261
rs34117451		12	3232674	TSPAN9	no	T	C	0.165845	0.00477293	0.00411345	0.245919	0.00477294	0.00411359	0.245933
rs7953798		12	3351844	TSPAN9	no	T	G	0.0879968	0.00413567	0.0054355	0.446739	0.00413529	0.00543572	0.446799
rs11062596		12	3367761	TSPAN9	no	T	A	0.0909668	-0.000789852	0.00529171	0.881347	-0.000789946	0.0052921	0.881341
rs16930370		12	3387697	TSPAN9	no	C	T	0.17293	0.00362686	0.0040473	0.370191	0.00362601	0.00404766	0.370345
rs11063193		12	4591100	C12orf4	no	C	T	0.123602	0.00247736	0.00464369	0.593695	0.0024773	0.00464377	0.593711
rs11616030		12	12210001	BCL2L14	no	A	C	0.913635	-0.00845143	0.00545532	0.121332	-0.00845177	0.0054555	0.121328
rs10846156		12	15321921	RERG	no	T	G	0.797967	0.00413422	0.00380773	0.277594	0.00413392	0.00380803	0.277665
rs60691990		12	20368269	LOC100506393	no	T	C	0.657517	-0.00360362	0.00322712	0.264138	-0.00360363	0.00322716	0.26414
rs2634675		12	48740855	ZNF641	no	G	A	0.552966	-0.00200399	0.00307386	0.514437	-0.00200418	0.00307398	0.514413
rs7966357		12	51209838	FAIM2	no	G	C	0.3592	0.00288848	0.00317844	0.363471	0.00288852	0.00317846	0.363467
rs2277383		12	52314388	ACVRL1	no	G	T	0.112656	-0.000119281	0.00484314	0.980351	-0.000119392	0.00484323	0.980333
rs2682323		12	53363015	ATF7	no	A	C	0.399741	-0.00139969	0.00311277	0.652956	-0.00139958	0.00311289	0.652992
rs11170630		12	54040410	ATF7	no	C	G	0.838415	-0.00629211	0.0041378	0.128351	-0.00629215	0.00413785	0.128352
rs2657880		12	56863770	R3HDM2	no	C	G	0.182239	0.00707875	0.00395343	0.0733693	0.00707888	0.00395353	0.0733705
rs2277339		12	57146069	R3HDM2	no	T	G	0.896346	0.00645924	0.00501385	0.19765	0.0064593	0.00501399	0.197657
rs73119306		12	57826982	R3HDM2	no	A	G	0.756776	-0.00580508	0.00355367	0.102355	-0.0058057	0.00355392	0.102342
rs4257020		12	65965572	LOC100507065	no	T	C	0.712961	-0.00476804	0.00337866	0.158181	-0.00476829	0.00337878	0.158173
rs1184743		12	67726936	CAND1	no	A	T	0.343407	-0.00604165	0.00321505	0.0602218	-0.00604167	0.0032151	0.0602238
rs1275609		12	76271183	PHLDA1	no	G	A	0.680064	-0.000691669	0.00330695	0.834326	-0.000691673	0.00330699	0.834327
rs11109717		12	78811781	NAV3	no	T	C	0.693409	-0.00150895	0.00332924	0.650375	-0.00150896	0.00332935	0.650382
rs10862375		12	82254809	PPFIA2	no	C	G	0.28289	-0.000535716	0.00339598	0.874654	-0.00053576	0.00339602	0.874645
rs2053196		12	93962959	SOCS2	no	C	T	0.205842	-0.00454264	0.0037759	0.228955	-0.0045427	0.00377602	0.228961
rs3184504		12	111884608	NAA25	no	T	C	0.482347	0.00070543	0.00304729	0.816931	0.000705396	0.00304733	0.816942
rs11613538		12	115759264	MED13L	no	T	G	0.786426	-0.00389994	0.00372539	0.295168	-0.00389994	0.00372545	0.295175
rs1800574		12	121416864	HNF1A	no	T	C	0.0292685	-0.00451637	0.00906866	0.618471	-0.00451705	0.00906903	0.618432
rs7135314		12	124478566	ZNF664,ZNF664-FAM101A	no	A	T	0.666552	-0.00154907	0.00323842	0.632408	-0.00154898	0.00323844	0.632428
rs7983636		13	27749313	USP12-AS2	no	G	A	0.92408	-0.00197299	0.00574857	0.731437	-0.00197337	0.00574873	0.731395
rs10492436		13	42768238	DGKH	no	C	T	0.615878	-0.00211617	0.00313484	0.499646	-0.00211631	0.00313493	0.499629
rs7324484		13	48648079	MED4	no	G	A	0.340362	0.00367824	0.00321397	0.252437	0.00367852	0.00321412	0.252421
rs41284816		13	50655989	DLEU2	no	T	G	0.019321	5.26558e-05	0.0113811	0.996309	5.21703e-05	0.0113815	0.996343
rs3118918		13	51158918	DLEU2	no	A	G	0.78963	0.00368773	0.00373888	0.323978	0.00368791	0.00373902	0.323972
rs303938		13	72371757	DACH1	no	T	G	0.605582	0.00411335	0.0031204	0.187433	0.0041128	0.0031206	0.187519
rs9543208		13	73616163	LINC00392	no	T	C	0.188289	-0.00136806	0.00393195	0.72789	-0.00136801	0.00393202	0.727904
rs1028883		13	74108587	LINC00392	no	G	T	0.572311	9.36373e-05	0.00311534	0.976022	9.35059e-05	0.00311547	0.976056
rs7334967		13	74726097	KLF12	no	C	T	0.187635	-0.000624177	0.00392112	0.873524	-0.000624233	0.00392117	0.873515
rs7326821		13	96068204	CLDN10	no	G	A	0.17713	0.0106436	0.00400973	0.00794441	0.0106438	0.00400981	0.00794399
rs9521720		13	111018009	COL4A2	no	C	G	0.399086	0.00108064	0.00311371	0.728547	0.00108059	0.0031138	0.728566
rs60503594		14	88874915	SPATA7	yes	T	C	0.663545	-0.00917407	0.00322226	0.00441243	-0.0091738	0.0032224	0.0044149
rs10151563		14	31721103	HEATR5A	no	A	G	0.608051	-0.00307667	0.00312617	0.325035	-0.003077	0.00312626	0.324997
rs1741177		14	35383219	IGBP1P1	no	A	G	0.694493	-0.00612948	0.00333646	0.0661934	-0.00612956	0.00333652	0.066193
rs7492724		14	37973353	MIPOL1	no	G	A	0.29282	-0.00902247	0.00335706	0.00719694	-0.00902279	0.00335721	0.00719705
rs72683923		14	50735947	L2HGDH	no	T	C	0.979954	-0.0152336	0.0109703	0.164949	-0.0152348	0.0109707	0.16493
rs2071047		14	54418411	BMP4	no	G	A	0.592853	0.00109144	0.00311207	0.725804	0.00109148	0.00311212	0.7258
rs78748659		14	54573538	BMP4	no	G	A	0.958807	-0.00212513	0.00769265	0.782353	-0.0021251	0.00769265	0.782355
rs111598706		14	68074745	PIGH	no	A	G	0.74861	0.00142659	0.00353048	0.686155	0.00142652	0.00353053	0.686174
rs2803959		14	73080618	NUMB	no	C	T	0.556223	0.00215606	0.00307756	0.483569	0.00215605	0.00307765	0.483584
rs10142359		14	73884540	NUMB	no	G	A	0.47899	-0.00524258	0.00305302	0.0859483	-0.00524256	0.00305317	0.085963
rs180814424		14	80757474	DIO2-AS1	no	C	T	0.988086	-0.0181208	0.014274	0.204267	-0.0181207	0.0142743	0.204276
rs6574652		14	81870100	STON2	no	T	C	0.551487	-0.0029879	0.00307933	0.331894	-0.00298796	0.00307935	0.331886
rs35629566		14	93072317	RIN3	no	G	C	0.179996	-0.0108794	0.00401102	0.00668093	-0.0108796	0.00401116	0.00668104
rs12588550		14	93407486	RIN3	no	T	C	0.699065	7.41269e-05	0.00338464	0.982527	7.41581e-05	0.00338472	0.98252
rs11625405		14	96664898	BDKRB2	no	G	A	0.261478	-0.0109065	0.00349295	0.00179381	-0.0109062	0.00349308	0.00179476
rs56261560		14	99750386	BCL11B	no	T	C	0.343017	-0.00221966	0.00324774	0.494324	-0.00221964	0.00324777	0.494332
rs12432201		14	100771483	SLC25A29	no	C	T	0.305496	-0.000404106	0.00332569	0.903287	-0.000404083	0.00332582	0.903296
rs11160691		14	102997017	ANKRD9	no	T	G	0.355456	0.00452818	0.00320301	0.157443	0.0045282	0.00320308	0.15745
rs2756127		14	104000183	MARK3	no	T	C	0.370708	-0.000180256	0.00317055	0.954662	-0.000180258	0.00317058	0.954662
rs28857283	decline	15	39224711	C15orf54	yes	G	A	0.626362	-0.0186199	0.00315937	3.78464e-09	-0.0186191	0.00315968	3.79928e-09
rs1145084		15	45675440	SPATA5L1 / GATM	no	A	G	0.370381	0.00842048	0.00315868	0.00768047	0.00841745	0.00316071	0.00774121
rs11856921		15	39278107	C15orf54	no	C	A	0.57121	-0.00612406	0.00308259	0.0469611	-0.0061241	0.00308278	0.046972
rs6492982		15	41399951	EXD1	no	T	C	0.552707	-0.00226149	0.00307632	0.462263	-0.00226178	0.00307662	0.462247
rs4775830		15	45533344	SPATA5L1 / GATM	no	G	A	0.593993	-0.00438346	0.00310736	0.158344	-0.00438301	0.00310752	0.158406
rs68087211		15	45642587	SPATA5L1 / GATM	no	T	C	0.133004	0.0111536	0.00449124	0.013014	0.011153	0.00449311	0.0130556
rs12439429		15	49734634	FAM227B,FGF7	no	C	T	0.465539	-0.000342968	0.00306954	0.911035	-0.000342986	0.00306959	0.911032
rs17730281		15	53907948	WDR72	no	G	A	0.774911	-0.013339	0.00364843	0.000256129	-0.0133388	0.00364892	0.000256622
rs34753685		15	53969364	WDR72	no	A	G	0.446669	-0.0108193	0.0030719	0.00042835	-0.0108185	0.00307249	0.000429786
rs12148280		15	57775826	CGNL1	no	G	A	0.900718	0.00106291	0.00514737	0.836404	0.001063	0.00514752	0.836395
rs956006		15	62808539	MGC15885	no	C	T	0.672872	-0.000944286	0.00324849	0.771293	-0.000944254	0.00324851	0.771301
rs11071738		15	63580155	APH1B	no	T	C	0.52182	-0.00673713	0.0030647	0.0279286	-0.00673768	0.00306489	0.0279247
rs7497961		15	66020908	DPP8	no	A	G	0.753581	-0.00560345	0.00354127	0.113576	-0.00560349	0.00354131	0.113576
rs79483120		15	67454378	AAGAB	no	T	G	0.930413	-0.00533361	0.00599529	0.373664	-0.00533366	0.00599539	0.373666
rs2472297		15	75027880	NRG4	no	C	T	0.734094	-0.00873823	0.00344812	0.0112709	-0.00873896	0.00344852	0.011273
rs4886747		15	76151081	NRG4	no	A	G	0.827246	0.00285726	0.00405694	0.481254	0.00285813	0.00405749	0.481178
rs145727191		15	76301905	NRG4	no	A	G	0.0270034	0.00687093	0.00977218	0.481987	0.00687378	0.00977286	0.481835
rs10851885	stable	15	76304503	NRG4	no	G	A	0.25704	0.00286854	0.00352973	0.416403	0.00286938	0.00353052	0.416369
rs78916705		15	76330285	NRG4	no	A	T	0.986901	-0.0119513	0.0163483	0.464755	-0.011952	0.0163492	0.464751
rs112238647		15	79051705	LOC646938	no	T	C	0.0633326	-0.0201746	0.00635558	0.0015021	-0.0201746	0.00635579	0.00150248
rs62035088		15	81165842	CEMIP	no	G	A	0.829274	0.0004972	0.0040732	0.902847	0.000497333	0.00407329	0.902823
rs4617830		15	83464372	HOMER2	no	C	A	0.216457	-0.00422619	0.0037149	0.255275	-0.00422631	0.00371509	0.255286
rs7169629		15	85191274	WDR73	no	G	C	0.478953	0.00225261	0.00305574	0.461018	0.00225268	0.00305582	0.461015
rs59646751		15	99276521	IGF1R	no	T	G	0.309992	-0.00062706	0.00330938	0.849717	-0.000627436	0.00330956	0.849636
rs13334589	decline	16	20366459	UMOD/PDILT	yes	A	T	0.817701	-0.0542432	0.00396102	1.1381e-42	-0.0542389	0.00396408	1.29042e-42
rs77924615	decline	16	20392332	UMOD/PDILT	yes	G	A	0.802155	-0.0603195	0.00387161	1.05639e-54	-0.0603106	0.00387546	1.31479e-54
rs113956264		16	1997004	PKD1	no	C	T	0.96906	-0.00277812	0.00883158	0.753091	-0.00277977	0.00883199	0.75296
rs75510884		16	2161796	PKD1	no	A	G	0.0981111	-0.0081385	0.00516915	0.115388	-0.00813854	0.0051693	0.115395
rs1635404		16	3747042	TRAP1	no	T	G	0.694358	-0.00333488	0.00331119	0.313862	-0.00333514	0.00331132	0.313841
rs193538		16	16127916	ABCC1	no	T	G	0.700001	0.000865454	0.00333568	0.795285	0.000865287	0.00333571	0.795326
rs74209810	decline	16	20402466	UMOD/PDILT	no	T	C	0.108414	-0.032025	0.00490364	6.55129e-11	-0.032024	0.00490437	6.59033e-11
rs66487676		16	21089905	UMOD/PDILT	no	T	G	0.431485	-0.00684473	0.00308226	0.0263731	-0.00684469	0.00308236	0.0263782
rs7187776		16	28857645	SH2B1	no	A	G	0.595267	0.00269239	0.00310769	0.386292	0.0026923	0.0031077	0.386308
rs3809627		16	30103160	TBX6	no	C	A	0.598873	-0.00102817	0.00311477	0.741327	-0.00102815	0.00311478	0.741334
rs2111125		16	51165891	LOC101927364	no	T	C	0.351079	-0.00326656	0.00319636	0.306799	-0.00326683	0.00319646	0.306774
rs9932625		16	51735746	LOC101927364	no	A	G	0.229683	0.0051902	0.00363737	0.153607	0.00518948	0.00363761	0.15369
rs74018944		16	51763193	LOC101927364	no	C	T	0.169381	-0.00508823	0.00405708	0.209785	-0.00508816	0.00405713	0.209796
rs12597487		16	53191470	CHD9	no	C	T	0.295609	-0.00235166	0.00333181	0.480301	-0.00235183	0.00333194	0.480285
rs9925773		16	68312864	PRMT7	no	A	G	0.265233	0.00272524	0.00347227	0.432537	0.00272508	0.00347244	0.432586
rs113441031		16	69763280	NQO1	no	T	C	0.171312	-0.00848267	0.00405316	0.0363632	-0.00848235	0.00405347	0.0363836
rs12923644		16	71726975	PHLPP2	no	C	T	0.530614	-0.00484682	0.00305741	0.112906	-0.0048471	0.00305749	0.112894
rs1858800		16	73024276	ZFHX3	no	C	T	0.654914	-0.00150869	0.00323088	0.640529	-0.00150877	0.00323099	0.640523
rs56892402		16	79716625	LOC101928248	no	C	T	0.333629	0.000962488	0.00323486	0.766058	0.000962491	0.00323488	0.766058
rs28623477		16	79942318	LOC101928248	no	A	G	0.853182	-0.00616171	0.00432709	0.154452	-0.00616175	0.00432717	0.154456
rs11646443		16	84270476	KCNG4	no	G	A	0.662725	-0.00208553	0.00322326	0.517616	-0.00208547	0.00322331	0.517634
rs7199123		16	84776178	USP10	no	T	A	0.299961	-0.00268859	0.00333444	0.420064	-0.00268861	0.00333449	0.420068
rs7206128		16	88028533	BANP	no	G	C	0.653457	0.00185071	0.0032165	0.565035	0.00185066	0.00321657	0.565052
rs4290474		16	89338420	CHMP1A	no	G	C	0.897514	-0.000292634	0.00503274	0.953632	-0.000292588	0.00503295	0.953642
rs9925045		16	89556476	CHMP1A	no	T	C	0.44749	-0.00419431	0.00308576	0.174069	-0.00419441	0.0030858	0.174064
rs164747		16	89708680	CHMP1A	no	G	T	0.420497	0.00864263	0.0030932	0.0052052	0.00864161	0.00309354	0.00521504
rs9894634		17	1967501	SMG6	no	T	C	0.598811	0.00185185	0.00311701	0.552438	0.00185178	0.00311708	0.552462
rs2302316		17	4800304	SLC52A1	no	G	A	0.770498	0.00247663	0.00366284	0.498945	0.00247653	0.00366289	0.498969
rs28735420		17	12139964	MAP2K4	no	G	T	0.0586094	-0.00658228	0.00654764	0.314758	-0.00658225	0.00654768	0.314762
rs12938914		17	17642088	RAI1	no	A	G	0.587538	-0.0075285	0.00312026	0.0158319	-0.00752834	0.00312035	0.0158367
rs2252281		17	19437187	SLC47A1	no	C	T	0.388862	0.00441983	0.00313805	0.158994	0.00442005	0.00313846	0.159027
rs111653425		17	19474875	SLC47A1	no	T	C	0.0122073	0.0106383	0.013865	0.442918	0.0106358	0.0138691	0.443156
rs12943365		17	29680526	RAB11FIP4	no	C	G	0.390631	-0.00270529	0.00312363	0.386451	-0.00270531	0.00312365	0.38645
rs2411192		17	34882998	GGNBP2	no	A	T	0.591993	0.0022883	0.00310447	0.461064	0.00228809	0.00310453	0.461114
rs12601991		17	36101633	HNF1B	no	T	G	0.40586	0.000254735	0.00310723	0.934662	0.000254763	0.00310728	0.934655
rs525989		17	37070658	FBXL20	no	A	G	0.339166	0.00206922	0.00323402	0.522285	0.00206921	0.00323414	0.522301
rs12449642		17	37461149	FBXL20	no	T	A	0.188457	0.00319692	0.00396781	0.420407	0.00319664	0.00396827	0.420502
rs55722796		17	37612086	FBXL20	no	T	C	0.747791	0.00717968	0.00351171	0.0409056	0.00717815	0.0035124	0.0409873
rs114777282		17	37967650	FBXL20	no	A	C	0.0192966	0.0228543	0.0131881	0.083105	0.0228564	0.0131887	0.0830895
rs1031459		17	38072245	FBXL20	no	G	C	0.646738	-0.00576424	0.00319546	0.0712505	-0.00576417	0.00319551	0.0712575
rs12950549		17	40496594	STAT3	no	G	A	0.348908	0.00157914	0.0031952	0.62115	0.00157927	0.00319527	0.621128
rs2074292		17	43361491	MAP3K14	no	G	A	0.448849	0.00660097	0.00307946	0.03207	0.00660087	0.00307956	0.0320773
rs62071986		17	44931399	WNT9B	no	T	C	0.0401938	-0.00843131	0.00779309	0.2793	-0.00843124	0.00779321	0.27931
rs60580012		17	45969808	SP2	no	T	C	0.338019	0.00137531	0.00325866	0.672991	0.00137531	0.00325869	0.672993
rs12951993		17	54760614	C17orf67	no	A	G	0.421024	-0.00223393	0.00309876	0.470964	-0.00223422	0.00309888	0.470924
rs7217845		17	57236900	SKA2	no	G	A	0.675482	-0.000534503	0.00325741	0.869662	-0.000534512	0.00325744	0.86966
rs9905761	stable	17	59239259	BCAS3/TBX2	no	C	T	0.814919	-0.00285846	0.00392488	0.466435	-0.00285938	0.00392564	0.466378
rs8070692		17	59288406	BCAS3/TBX2	no	T	G	0.834116	9.28188e-05	0.00419232	0.982336	9.21067e-05	0.00419275	0.982473
rs11657044	stable	17	59450105	BCAS3/TBX2	no	T	C	0.165285	-0.00158304	0.00413314	0.701711	-0.00158442	0.00413445	0.701554
rs34446110	stable	17	59478354	BCAS3/TBX2	no	G	C	0.264721	0.00351554	0.00346261	0.30997	0.00351645	0.00346336	0.309949
rs8866		17	65373979	PITPNC1	no	C	G	0.596435	-0.00515975	0.003123	0.098499	-0.00515983	0.00312306	0.0984998
rs6501468		17	66427696	PRKAR1A,WIPI1	no	C	T	0.770104	0.00133663	0.00365011	0.714224	0.00133665	0.00365022	0.714229
rs12449763		17	79527953	NPLOC4	no	A	T	0.775582	0.000912729	0.00369086	0.804681	0.000912732	0.00369096	0.804685
rs1719935		18	5586542	EPB41L3	no	G	A	0.477871	0.000214206	0.00305506	0.944102	0.000214031	0.00305522	0.944151
rs11080660		18	13484179	LDLRAD4	no	A	G	0.557469	-0.00178869	0.00307849	0.56122	-0.0017887	0.0030785	0.561221
rs151245		18	24449049	AQP4-AS1	no	T	G	0.601776	-0.00791584	0.00311872	0.0111441	-0.0079159	0.0031189	0.0111475
rs595086		18	32624667	MAPRE2	no	G	A	0.679394	-0.00513662	0.00327229	0.116479	-0.00513668	0.00327236	0.116481
rs10163551		18	42777064	SLC14A2	no	T	C	0.303364	-0.00176874	0.00332035	0.594244	-0.00176866	0.00332047	0.594274
rs8091434		18	46312960	SMAD7	no	C	G	0.865595	0.00205125	0.00446088	0.645639	0.00205116	0.00446095	0.645658
rs9945126		18	46469962	SMAD7	no	C	G	0.46514	0.00395932	0.0030864	0.199554	0.00395935	0.00308655	0.199571
rs9960465		18	59359219	LOC100996669	no	C	T	0.791794	-0.00379372	0.00376935	0.314193	-0.00379452	0.00376965	0.314128
rs8096658		18	77156537	NFATC1	no	G	C	0.487721	-0.00106294	0.00308957	0.730815	-0.00106317	0.00309022	0.730813
rs34188292		19	1238322	C19orf26	no	C	G	0.271398	-0.0032941	0.00343583	0.337686	-0.00329438	0.00343591	0.337655
rs55678693		19	3951567	DAPK3	no	T	C	0.134008	-0.0054608	0.00448852	0.223752	-0.00546079	0.00448865	0.223765
rs2288926		19	4498245	PLIN4	no	G	A	0.68952	-0.000663176	0.00330456	0.840945	-0.000663176	0.0033046	0.840947
rs3111316		19	13038415	FARSA	no	A	G	0.585384	-0.00519958	0.00308969	0.0923989	-0.00519967	0.00308974	0.0923979
rs74183052		19	14175226	GIPC1	no	T	C	0.356477	8.68526e-06	0.00320365	0.997837	8.41778e-06	0.00320376	0.997904
rs62120440		19	18395112	GATAD2A	no	A	G	0.514798	-0.000195606	0.00305721	0.948985	-0.00019571	0.00305729	0.948959
rs11670056		19	18589943	GATAD2A	no	T	C	0.0749882	-0.00793148	0.00579746	0.171283	-0.0079319	0.00579775	0.171281
rs56255430		19	19477877	GATAD2A	no	C	A	0.0845259	-0.00209088	0.00549651	0.703648	-0.00209069	0.0054967	0.703683
rs35709439	stable	19	33190263	NUDT19/CEP89	no	C	T	0.811635	0.00155863	0.00389519	0.689051	0.00155796	0.00389578	0.689222
rs7247977		19	33358355	NUDT19/CEP89	no	T	C	0.603056	0.00144029	0.00311903	0.644244	0.00144079	0.00311962	0.64419
rs3814995		19	36342212	NPHS1	no	C	T	0.688012	0.000665891	0.00329282	0.839741	0.000665864	0.00329299	0.839755
rs55743020		19	38188233	ZNF607	no	T	G	0.613848	0.00148862	0.00313383	0.634775	0.00148862	0.00313405	0.634801
rs12978100		19	39241924	LGALS7	no	T	C	0.439344	-0.00325765	0.00308103	0.290363	-0.00325787	0.00308109	0.290341
rs2163840		19	40800881	AKT2	no	T	A	0.14385	-0.00299843	0.00433442	0.489081	-0.00299825	0.00433453	0.489117
rs429358		19	45411941	APOE	no	T	C	0.84405	-0.0081207	0.00420757	0.0536052	-0.00812026	0.00420786	0.0536337
rs281380		19	49214470	MAMSTR	no	T	C	0.641688	-0.00903011	0.00318389	0.00456593	-0.00903014	0.00318409	0.00456794
rs17206784		19	49571113	MAMSTR	no	C	T	0.476717	0.000487596	0.00306518	0.87361	0.000487636	0.00306522	0.873601
rs7259073		19	53357172	ZNF468	no	C	T	0.0687935	-0.0123447	0.00618832	0.0460618	-0.0123445	0.00618847	0.0460688
rs62187541		20	1340244	FKBP1A-SDCBP2,SDCBP2-AS1	no	A	G	0.933909	0.00122174	0.00615676	0.842702	0.00122173	0.00615684	0.842705
rs6084180		20	2808307	TMEM239	no	T	C	0.800823	-0.00287558	0.00386514	0.45689	-0.00287567	0.00386519	0.456881
rs6055748		20	8315317	PLCB1	no	A	G	0.692391	0.000216777	0.0033355	0.948181	0.000216733	0.00333554	0.948192
rs11697103		20	14688818	MACROD2	no	A	G	0.251936	-0.00904768	0.00353972	0.0105876	-0.00904809	0.00353982	0.0105857
rs2076668	decline	20	33437621	GGT7	no	A	G	0.379647	-0.0135313	0.00313933	1.63144e-05	-0.0135315	0.00313992	1.63627e-05
rs6072329		20	39915515	LPIN3	no	G	A	0.606164	-0.000836141	0.00312405	0.788972	-0.00083617	0.00312409	0.788967
rs736820		20	43034016	HNF4A	no	A	G	0.376407	0.000971056	0.00316151	0.75873	0.000971023	0.00316155	0.758741
rs6127099		20	52731402	CYP24A1	no	A	T	0.721272	-0.000683027	0.00348197	0.844484	-0.000683666	0.00348233	0.844357
rs2585442		20	52737123	CYP24A1	no	G	C	0.246585	0.00527151	0.0035855	0.141501	0.00527163	0.00358585	0.141529
rs2762942		20	52788925	CYP24A1	no	A	G	0.945249	-0.00865048	0.00670095	0.196728	-0.0086506	0.00670153	0.19676
rs737092		20	55990405	PCK1	no	C	T	0.487238	-0.00199455	0.00306271	0.514894	-0.0019946	0.00306278	0.514892
rs2235826		20	56143169	PCK1	no	A	T	0.814374	-0.00752601	0.00395617	0.0571265	-0.00752622	0.00395635	0.0571301
rs8114689		20	57476890	GNAS	no	G	A	0.381638	-0.0029562	0.00317816	0.352289	-0.00295629	0.00317826	0.352288
rs62207111		20	60568554	LAMA5	no	G	C	0.896726	-0.00866213	0.0050095	0.0837851	-0.00866225	0.00500966	0.0837893
rs2236521		20	60892116	LAMA5	no	A	G	0.545512	-0.00363246	0.00306528	0.236006	-0.00363248	0.00306531	0.236006
rs72629024		20	62152519	PPDPF	no	G	C	0.141499	0.00315934	0.00443243	0.475984	0.0031591	0.00443265	0.476039
rs2261092		20	62353933	PPDPF	no	A	G	0.0812158	0.00757434	0.00557914	0.174586	0.00757438	0.00557928	0.174594
rs8126001		20	62711459	PPDPF	no	C	T	0.510191	-0.00442746	0.00306072	0.148027	-0.00442757	0.00306085	0.148033
rs1570521		20	62911019	PPDPF	no	G	T	0.566416	-0.0034752	0.00308845	0.260495	-0.00347535	0.00308848	0.260477
rs2823139		21	16576783	NRIP1	no	A	G	0.337959	-0.00933872	0.00323747	0.00391978	-0.00933828	0.00323777	0.00392446
rs13047277		21	16794774	NRIP1	no	C	T	0.299074	-0.0113492	0.00333762	0.000673013	-0.0113492	0.0033378	0.000673318
rs2834317		21	35356706	LINC00649	no	A	G	0.15352	-0.00112452	0.00426289	0.791939	-0.00112424	0.00426312	0.792001
rs219781		21	37832621	CLDN14	no	G	T	0.73624	0.00459581	0.00346174	0.184311	0.00459568	0.00346187	0.184338
rs11702255		21	46922102	COL18A1	no	A	G	0.37596	0.00181793	0.00321517	0.571786	0.00181801	0.00321523	0.571777
rs7286581		22	19060412	DGCR14	no	T	A	0.799575	-0.00372644	0.00384334	0.332255	-0.00372652	0.00384347	0.332259
rs2330624		22	24168544	MMP11	no	G	C	0.0706272	-0.0024144	0.00596326	0.685566	-0.00241446	0.00596334	0.685563
rs45462093		22	28187396	MN1	no	G	A	0.231489	-0.00670934	0.00361173	0.0632194	-0.00670945	0.00361181	0.0632201
rs41159		22	30407364	MTMR3	no	A	G	0.586886	0.00424133	0.00309691	0.170833	0.00424107	0.00309703	0.170874
rs2267158		22	30950360	MTMR3	no	T	C	0.681345	0.000308911	0.00328943	0.92518	0.000308922	0.0032895	0.92518
rs132639		22	36543898	APOL3	no	A	T	0.180157	0.00280213	0.00397139	0.480451	0.00280217	0.00397149	0.480456
rs2267372		22	38598234	MAFF	no	G	A	0.599842	0.000677735	0.00310906	0.827439	0.00067768	0.00310923	0.827462
rs3091342		22	40612156	MKL1	no	T	C	0.189546	0.00936328	0.00390854	0.0165942	0.00936354	0.00390883	0.0165984
rs729982		22	40810946	MKL1	no	T	C	0.953993	-0.00289159	0.0093798	0.757871	-0.00289303	0.00938033	0.757767
rs112880707		22	40884662	MKL1	no	C	T	0.908532	0.0010425	0.0052805	0.843495	0.00104205	0.00528082	0.843572
rs117530017		22	41785067	A4GALT	no	C	T	0.977677	0.00899207	0.0103626	0.385534	0.00899205	0.0103627	0.385543
rs133298		22	42386949	A4GALT	no	T	G	0.793812	0.000987741	0.00377768	0.793732	0.000987658	0.00377783	0.793757
rs1883991		22	43112818	A4GALT	no	A	C	0.67153	-0.0115816	0.00325638	0.000375762	-0.0115816	0.00325655	0.000375975
rs79865452		22	50795620	PPP6R2	no	A	G	0.977069	-0.0024034	0.0105248	0.819369	-0.002403	0.010525	0.819402
