# Supplementary material for: Analyzing longitudinal trait trajectories using GWAS identifies genetic variants for kidney function decline
Source: Nat Commun. 2024 Nov 20;15:10061. doi: 10.1038/s41467-024-54483-9 (PMC11579025; doi:10.1038/s41467-024-54483-9)
Supplement: Supplementary file 11 — Source Data [file 41467_2024_54483_MOESM11_ESM.xlsx]

## Sheet: SupplementaryFigure_3
p_differenceModel	p_timeModel_rirs	p_ageModel_rirs	p_ageModel_rirs_uncorr	p_ageModel_riOnly	p_BLUPsLinReg	p_ageModel_rirs_350K
0.514448	0.685637	0.508105	0.522482	0.476402	0.544387	0.235316
0.328124	0.292732	0.18259	0.151209	1.10472e-05	0.206308	0.943676
0.950697	0.429156	0.845914	0.62482	0.0996918	0.809057	0.0230207
0.00820324	0.322416	0.642877	0.448126	0.810381	0.702608	0.774849
0.854306	0.395849	0.887643	0.699253	0.314251	0.904258	0.153994
0.533836	0.661562	0.88902	0.851734	0.340358	0.803828	0.499085
0.783926	0.985502	0.90288	0.716802	0.393784	0.805603	0.528813
0.0146523	0.321719	0.959914	0.996701	0.738093	0.872004	0.424428
0.505934	0.64016	0.949555	0.815306	0.152707	0.81683	0.897372
0.285474	0.162253	0.370191	0.587892	0.506853	0.38601	0.467315
0.300999	0.186437	0.363711	0.226051	2.90159e-05	0.386911	0.154819
0.356374	0.361284	0.621677	0.821922	0.903184	0.631231	0.790604
0.577313	0.712168	0.915052	0.914554	0.497249	0.960258	0.707258
0.301639	0.460216	0.159321	0.0703308	1.72847e-05	0.11947	0.927091
0.180192	0.0106297	0.0293296	0.00487777	2.29906e-08	0.0279486	0.401409
0.0623415	0.375487	0.14123	0.185733	0.30306	0.160591	0.744188
0.645547	0.140785	0.158997	0.199763	0.538806	0.163928	0.360957
0.175288	0.163892	0.29538	0.293494	0.0128382	0.261324	0.505917
0.432003	0.550975	0.729088	0.91312	0.226036	0.636295	0.887027
0.476292	0.577875	0.58263	0.56877	0.503577	0.528635	0.293176
0.6862	0.93438	0.727024	0.622757	0.285642	0.837911	0.692106
0.739291	0.969581	0.958427	0.960049	0.342595	0.903541	0.339557
0.00483185	0.0114424	0.0182066	0.017413	0.145917	0.0303911	0.0106247
0.992945	0.178084	0.116061	0.105121	7.27436e-05	0.105357	0.195252
0.385656	0.748339	0.920359	0.991559	0.571301	0.968817	0.364618
0.90833	0.520437	0.291317	0.175737	0.0110654	0.304348	0.103436
0.137777	0.107457	0.26339	0.163293	0.125829	0.330528	0.511812
0.793497	0.599191	0.639822	0.445564	0.00106099	0.612413	0.0210807
0.170686	0.364891	0.0445825	0.0499223	0.0001152	0.0380287	0.64507
0.325915	0.988745	0.612035	0.491823	0.0123521	0.482295	0.769317
0.549844	0.784427	0.6664	0.644976	0.0566662	0.732854	0.538641
0.250764	0.360501	0.944088	0.827932	0.484113	0.81567	0.896832
0.0796362	0.153658	0.0870561	0.0340819	0.00753968	0.0979308	0.845737
0.0294966	0.918483	0.878028	0.794075	0.0849148	0.771321	0.710479
0.114103	0.109392	0.286766	0.341491	0.74439	0.276012	0.114724
0.710757	0.666143	0.773091	0.690329	0.0327171	0.781248	0.171956
0.38792	0.65186	0.849566	0.94773	0.747881	0.944701	0.771697
0.716045	0.918349	0.250244	0.225127	3.23551e-05	0.307588	0.128671
0.525067	0.943207	0.764821	0.727724	0.19329	0.690137	0.120873
0.691921	0.607473	0.677458	0.583171	0.328569	0.693674	0.703906
0.227686	0.0485979	0.0374243	0.0133748	1.84027e-07	0.0394276	0.332252
0.458364	0.294059	0.306625	0.219379	0.114131	0.322567	0.254216
0.86697	0.969174	0.946291	0.863263	0.932332	0.923743	0.17857
0.828117	0.715291	0.809524	0.801851	0.638616	0.668453	0.0276753
0.285785	0.896422	0.943563	0.952253	0.70511	0.919667	0.267767
0.628628	0.0313011	0.0142698	0.00501302	0.00203332	0.0202231	0.24874
0.60842	0.700822	0.373425	0.574195	0.611964	0.324151	0.110776
0.288122	0.267434	0.751063	0.531097	0.841762	0.877892	0.685279
0.88727	0.866855	0.827844	0.576699	0.930584	0.787916	0.414296
0.950645	0.935757	0.742181	0.656717	4.04013e-06	0.76982	0.984461
0.386812	0.873667	0.756111	0.686176	0.0445652	0.753528	0.794474
0.803066	0.371952	0.373839	0.197269	0.000355246	0.353709	0.051841
0.0579559	0.0135359	0.0125129	0.00597798	0.000951628	0.0108338	0.21874
0.0781003	0.477166	0.3161	0.311776	0.373574	0.292294	0.271903
0.385407	0.293676	0.4981	0.599274	0.0223709	0.344885	0.202622
0.0175456	0.342855	0.650622	0.738094	0.236373	0.680377	0.914435
0.140071	0.0151094	0.0229723	0.008334	1.78185e-06	0.0284931	0.652217
0.473846	0.874337	0.915218	0.899931	0.709398	0.915743	0.00271072
0.876874	0.849313	0.959601	0.897151	0.295793	0.918599	0.704063
0.00724913	0.231655	0.0829034	0.074218	0.0105817	0.0718865	0.0301
0.144944	0.49048	0.777982	0.593294	0.542042	0.715106	0.589821
0.282733	0.72478	0.822075	0.708035	0.721814	0.924571	0.928455
0.386694	0.164938	0.0941568	0.112296	0.000620002	0.0926081	0.828984
0.467656	0.0324259	0.0727947	0.030463	0.0097246	0.0890917	0.679209
0.346958	0.986212	0.924564	0.992989	0.252629	0.911392	0.0404387
0.543994	0.204753	0.401756	0.323809	0.00706228	0.357264	0.409202
0.755659	0.639596	0.435339	0.595011	0.49563	0.513426	0.92462
0.14397	0.234094	0.0768499	0.0637099	0.0008413	0.0724645	0.353022
0.93101	0.926653	0.822794	0.761151	0.0982699	0.773101	0.576184
0.976513	0.519093	0.661719	0.953551	0.401754	0.634365	0.548752
0.524462	0.154745	0.308954	0.507895	0.835051	0.283053	0.00427512
0.533974	0.644396	0.445632	0.384445	0.0421003	0.443023	0.687187
0.292997	0.997711	0.975619	0.669546	0.000292449	0.81276	0.0194519
0.0101464	0.970938	0.959976	0.819829	0.13962	0.937404	0.96614
0.222941	0.210598	0.320866	0.176318	0.306538	0.299466	0.240327
0.983549	0.393866	0.0792986	0.0390411	0.506455	0.0725651	0.426184
0.577927	0.315461	0.718567	0.659872	0.239335	0.611324	0.181281
0.897357	0.791722	0.22019	0.226787	7.99912e-06	0.316977	0.597171
0.0927691	0.459781	0.944697	0.980808	0.137429	0.864174	0.123889
0.838331	0.338439	0.211138	0.104677	0.0071586	0.196403	0.119632
0.655535	0.31284	0.258242	0.243204	0.03864	0.251031	0.982326
0.212536	0.483008	0.489567	0.2919	0.00710747	0.48079	0.187785
0.382309	0.765939	0.938598	0.961474	0.887898	0.993474	0.28981
0.417112	0.806621	0.497466	0.46905	0.00632601	0.623867	0.669991
0.44655	0.891746	0.381468	0.353216	0.00571771	0.292837	0.474574
0.0383163	0.0791268	0.0729168	0.0552084	0.0250313	0.10547	0.0559222
0.896675	0.88179	0.607515	0.696825	0.0688261	0.766088	0.310447
0.328734	0.41924	0.423591	0.551651	0.925014	0.454626	0.922874
0.509938	0.439912	0.495345	0.378909	0.312829	0.536756	0.498073
0.517164	0.690908	0.612957	0.78335	0.408268	0.710651	0.247019
0.882705	0.488807	0.710862	0.588568	0.0763621	0.735025	0.376188
0.854134	0.700751	0.1875	0.111434	1.23426e-07	0.196898	0.209771
0.380432	0.47813	0.341685	0.269417	0.580981	0.39537	0.591984
0.592869	0.49448	0.64397	0.540368	0.000858668	0.605239	0.748847
0.400031	0.615531	0.409549	0.281169	0.000707878	0.433441	0.547867
0.228583	0.664666	0.888305	0.868946	0.000272633	0.79401	0.585512
0.149438	0.34347	0.318974	0.300653	0.35971	0.423393	0.53159
0.724425	0.688141	0.578326	0.329563	5.50293e-05	0.650056	0.493234
0.182671	0.212992	0.0796527	0.105972	0.00242885	0.0515449	0.756705
0.167104	0.376209	0.10778	0.109773	0.000756164	0.146115	0.1006
0.786486	0.985226	0.512538	0.530248	4.72368e-06	0.467276	0.538896
0.63064	0.581188	0.771161	0.723143	0.322436	0.772369	0.720382
0.399319	0.51872	0.439074	0.494102	0.0068654	0.430978	0.673873
0.0574927	0.284686	0.274136	0.340557	0.0338557	0.269356	0.644282
0.895162	0.914567	0.897861	0.817083	0.0287873	0.823848	0.0449825
0.157956	0.367322	0.648454	0.808362	0.929925	0.661445	0.896141
0.563628	0.557041	0.678418	0.37497	0.68835	0.694431	0.86315
0.481382	0.574307	0.713564	0.691973	0.061317	0.641641	0.0321121
0.422453	0.705432	0.567713	0.67887	0.0227347	0.620761	0.122637
0.805157	0.845424	0.308742	0.322591	0.0438316	0.448267	0.6252
0.688198	0.18786	0.375021	0.248769	0.00737519	0.381767	0.280616
0.389788	0.913781	0.9156	0.781192	0.104146	0.862313	0.721977
0.775116	0.22773	0.317488	0.306804	0.00184781	0.265149	0.659316
0.0577843	0.592372	0.79442	0.949679	0.201065	0.912165	0.852218
0.971142	0.843603	0.700764	0.683926	0.0185192	0.660929	0.925518
0.551808	0.936304	0.864828	0.886723	0.091061	0.823407	0.076713
0.283978	0.845514	0.842743	0.986322	0.0431766	0.988576	0.585644
0.316565	0.418593	0.264771	0.118994	0.00104449	0.311	0.15688
0.109156	0.693368	0.840656	0.970714	0.133208	0.788261	0.189621
0.752714	0.0869	0.0637912	0.0264512	5.71409e-06	0.0775897	0.846184
0.123059	0.0197811	0.0171107	0.0138942	1.02564e-05	0.0238251	0.547022
0.717947	0.886496	0.714878	0.986061	0.504274	0.787445	0.697383
0.573418	0.762606	0.609381	0.792017	0.0711367	0.599167	0.309281
0.559285	0.908974	0.758336	0.486832	0.00869398	0.747305	0.445594
0.851486	0.713621	0.597037	0.592165	0.00834948	0.532309	0.370113
0.741489	0.667469	0.628956	0.66164	0.880658	0.671948	0.307899
0.12759	0.322883	0.138167	0.125996	0.0972962	0.143588	0.542249
0.146831	0.565225	0.353542	0.390916	0.175098	0.275357	0.913802
0.850261	0.903084	0.953606	0.89047	0.555424	0.784356	0.245508
0.104518	0.098595	0.064218	0.0299497	1.54932e-09	0.0439117	0.669134
0.255872	0.0647558	0.0336528	0.00899766	4.34425e-08	0.0342376	0.82967
0.582491	0.950549	0.753651	0.436534	0.00478837	0.571587	0.0644012
0.713969	0.963329	0.822401	0.769142	0.0522976	0.668546	0.676499
0.601007	0.111325	0.0794593	0.0428603	0.00586064	0.0668232	0.463875
0.383966	0.917518	0.687221	0.686026	0.348452	0.656751	0.469827
0.98003	0.898043	0.83272	0.686109	0.655802	0.740926	0.130134
0.95235	0.79201	0.709783	0.700769	0.778296	0.738743	0.191346
0.999433	0.935189	0.799382	0.462396	0.00014247	0.798563	0.451478
0.729584	0.131138	0.47213	0.521649	0.129103	0.514967	0.790746
0.249443	0.469087	0.587572	0.690433	0.727683	0.515976	0.979893
0.218158	0.24516	0.109374	0.0759986	0.00333796	0.0674772	0.109921
0.99713	0.584467	0.360654	0.246555	0.118785	0.366749	0.398112
0.222384	0.895397	0.72535	0.558259	0.201541	0.715734	0.035067
0.869792	0.533571	0.792929	0.958112	0.958913	0.906025	0.830955
0.373131	0.667194	0.520503	0.320112	5.62963e-05	0.511573	0.00198843
0.757963	0.992854	0.861015	0.943721	0.0246509	0.813816	0.372124
0.8952	0.95161	0.195991	0.196459	0.907173	0.19187	0.0222839
0.395416	0.179379	0.402214	0.419587	0.186913	0.352113	0.793679
0.276598	0.306079	0.324472	0.153368	0.0496693	0.343308	0.970032
0.428752	0.155729	0.31826	0.163028	0.00177077	0.354401	0.537756
0.00219082	0.236878	0.437485	0.405725	0.148574	0.416079	0.426145
0.496297	0.843526	0.462993	0.412373	0.542469	0.463241	0.509841
0.477409	0.697305	0.457849	0.304664	0.501709	0.496602	0.321887
0.907257	0.461127	0.440502	0.390161	0.403048	0.478079	0.409327
0.613744	0.832535	0.850914	0.899957	0.416424	0.738261	0.143237
0.877984	0.172595	0.131045	0.0838829	0.00105141	0.111344	0.60603
0.141108	0.175632	0.0442609	0.0293932	0.000125021	0.0560452	0.895928
0.199007	0.250264	0.807955	0.863581	0.642062	0.699492	0.123581
0.880487	0.889864	0.828171	0.868346	0.647775	0.736472	0.161235
0.343018	0.992729	0.814075	0.952325	0.760602	0.956879	0.831219
0.306785	0.797279	0.939407	0.996691	0.58847	0.99531	0.981917
0.254122	0.428887	0.387913	0.420341	0.564943	0.550219	0.389492
0.359856	0.0431839	0.0292078	0.0103865	9.82387e-06	0.0341099	0.781038
0.210154	0.381039	0.689678	0.488687	0.148946	0.475439	0.000757899
0.752364	0.895334	0.283961	0.359391	0.198666	0.190075	0.362886
0.516494	0.373764	0.511414	0.289429	0.00785988	0.591047	0.537701
0.011292	0.0686828	0.104455	0.0935074	0.0172652	0.142642	0.59206
0.186804	0.266769	0.421395	0.253035	0.125164	0.396386	0.150085
0.462853	0.731584	0.712104	0.627109	0.393923	0.756365	0.590614
0.625527	0.676473	0.6077	0.751453	0.936567	0.745759	0.633714
0.724179	0.137097	0.302832	0.101199	7.45597e-06	0.352345	0.874251
0.451378	0.836096	0.755314	0.84227	0.755127	0.675507	0.814327
0.697009	0.684162	0.828803	0.923876	0.284756	0.732759	0.165567
0.760879	0.767925	0.949045	0.98974	0.00860402	0.976284	0.501551
0.710306	0.633175	0.654316	0.670914	0.313967	0.727303	0.578423
0.334441	0.870702	0.801988	0.873756	0.119145	0.799023	0.866497
0.958801	0.670511	0.802539	0.683443	0.57384	0.877715	0.697748
0.303099	0.0756793	0.0482951	0.0156936	2.64119e-07	0.0758219	0.171523
0.982679	0.865174	0.952778	0.934033	0.369854	0.924418	0.329659
0.00187266	0.121462	0.109112	0.0771523	0.193833	0.133029	0.773479
0.859428	0.674363	0.88	0.929335	0.352319	0.928531	0.695054
0.735131	0.680603	0.790442	0.772618	0.81666	0.851742	0.0517964
0.64878	0.248849	0.371965	0.297145	0.00804009	0.395001	0.898479
0.96932	0.202379	0.168208	0.108584	0.00136592	0.171089	0.545018
0.861008	0.199036	0.457934	0.241007	0.0327912	0.465407	0.615371
0.233072	0.153809	0.226987	0.129099	0.285888	0.160164	0.491149
0.556788	0.404279	0.392274	0.293295	0.0654376	0.480923	0.451722
0.474696	0.0645369	0.0113914	0.00345118	5.74256e-09	0.0111164	0.711326
0.536405	0.7731	0.801753	0.820873	0.273309	0.780143	0.332775
0.691347	0.994231	0.964512	0.636701	0.237869	0.866673	0.00245449
0.268981	0.578754	0.235713	0.130239	0.233623	0.237062	0.894772
0.0515611	0.662108	0.978895	0.79401	0.110751	0.825565	0.115712
0.0930844	0.223543	0.632718	0.692833	0.11523	0.513632	0.840175
0.144892	0.0441838	0.042112	0.0471173	0.0369839	0.0304283	0.35569
0.518528	0.354847	0.139979	0.0974785	1.36743e-05	0.141522	0.418407
0.185984	0.589311	0.368305	0.258171	0.00875528	0.313907	0.64363
0.0655311	0.00697956	0.0434079	0.009273	5.43767e-11	0.0551113	0.141018
0.717198	0.799006	0.715675	0.755607	0.732377	0.750654	0.604023
0.68805	0.53077	0.444566	0.581768	0.157804	0.340498	0.446438
0.762889	0.79705	0.800632	0.832489	0.133896	0.740199	0.697774
0.571939	0.813487	0.848007	0.975459	0.069736	0.867481	0.888809
0.119307	0.0661398	0.0401186	0.0254252	0.00230028	0.0452913	0.941492
0.692687	0.687749	0.885861	0.941506	0.928279	0.784797	0.456265
0.0379701	0.0489376	0.166683	0.0621234	0.124519	0.174011	0.515902
0.412374	0.587817	0.816897	0.851523	0.0465137	0.781134	0.708942
0.524389	0.857165	0.539183	0.593612	0.960246	0.522725	0.974611
0.71641	0.955958	0.459369	0.343639	4.95409e-05	0.411446	0.0569767
0.558316	0.371449	0.656544	0.478846	0.444759	0.67701	0.972526
0.199978	0.178719	0.579711	0.467863	0.861769	0.473907	0.784119
0.376995	0.860269	0.730111	0.640504	0.000339155	0.868456	0.295544
0.732092	0.784731	0.894908	0.972154	0.315494	0.81026	0.294817
0.84483	0.581141	0.452348	0.370049	0.00108415	0.475313	0.928326
0.248723	0.338816	0.218129	0.197838	0.00127855	0.278011	0.194225
0.728874	0.716711	0.848646	0.953988	0.392335	0.874835	0.486684
0.854786	0.625228	0.462335	0.443317	0.0559914	0.50768	0.00446605
0.151292	0.643818	0.846081	0.675507	0.146797	0.828031	0.557964
0.283028	0.463659	0.665458	0.543146	0.572245	0.725351	0.155384
0.564922	0.672326	0.663619	0.602947	0.445758	0.715211	0.937157
0.449301	0.923803	0.607828	0.48175	0.557822	0.548097	0.0638595
0.0144599	0.670824	0.840744	0.688086	0.000808717	0.98115	0.930316
0.816157	0.450787	0.211965	0.151946	6.47531e-05	0.175416	0.410211
0.637856	0.585456	0.568041	0.624552	0.92582	0.589749	0.425383
0.665773	0.155653	0.287827	0.190506	0.391758	0.295023	0.298917
0.250998	0.519939	0.378689	0.419085	0.524023	0.332692	0.176265
0.14372	0.32247	0.504899	0.425486	0.266539	0.457582	0.0808657
0.44068	0.0584423	0.0562487	0.0288493	1.75119e-11	0.0579757	0.566864
0.85041	0.381084	0.487215	0.39776	0.0546987	0.505036	0.561741
0.295939	0.73265	0.779741	0.674349	0.0404942	0.818952	0.234841
0.36318	0.412383	0.335966	0.180684	0.000821838	0.333063	0.102607
0.847416	0.233918	0.0236783	0.00421729	3.17068e-12	0.0216621	0.61095
0.407589	0.903815	0.850539	0.809582	0.10635	0.824355	0.799097
0.789748	0.899567	0.520014	0.519225	0.0456985	0.580894	0.612227
0.545801	0.547167	0.428087	0.402759	0.151541	0.489681	0.198632
0.72765	0.42754	0.643787	0.629024	0.482248	0.556391	0.790271
0.72614	0.793871	0.661068	0.867785	0.378183	0.707086	0.605727
0.176488	0.365665	0.712147	0.534164	0.00536035	0.54472	0.330732
0.545883	0.886686	0.219831	0.126957	1.18244e-05	0.223375	0.359934
0.89661	0.0946	0.412009	0.401389	0.00823772	0.433906	0.40907
0.219879	0.151067	0.0761366	0.0489072	0.00939279	0.0926084	0.176415
0.67934	0.82493	0.841058	0.839881	0.98172	0.786763	0.382028
0.0554322	0.424387	0.51355	0.577791	0.303053	0.59763	0.795145
0.430903	0.715704	0.652772	0.67411	0.234528	0.59067	0.6813
0.371625	0.809998	0.81293	0.93392	0.0130549	0.869916	0.141349
0.911469	0.0575447	0.064804	0.0529176	0.109202	0.0706987	0.839822
0.86387	0.430387	0.723205	0.72012	0.292163	0.662765	0.262357
0.93689	0.735576	0.995645	0.893096	0.0308982	0.982876	0.62403
0.417856	0.375174	0.302859	0.164792	0.0462602	0.269654	0.918878
0.954383	0.204641	0.299117	0.166015	0.0362022	0.299742	0.635828
0.241932	0.836066	0.59104	0.604613	0.617212	0.653489	0.0942739
0.00914157	0.145333	0.0783244	0.0478256	4.48996e-05	0.101725	0.431025
0.740861	0.389062	0.398451	0.291715	0.0483734	0.408132	0.447912
0.337601	0.486714	0.231534	0.133267	0.000117918	0.211827	0.998902
0.80917	0.833347	0.645935	0.932676	0.290171	0.682521	0.301649
0.344883	0.646977	0.426013	0.320315	0.010321	0.403859	0.223166
0.594138	0.834631	0.848179	0.729163	0.061181	0.895022	0.367638
0.761825	0.921855	0.933108	0.992837	0.976379	0.982592	0.144776
0.849015	0.57896	0.314251	0.278317	0.706259	0.271896	0.696604
0.313453	0.312592	0.359894	0.295829	0.178191	0.365422	0.942158
0.131154	0.139604	0.203708	0.174927	0.308574	0.190715	0.65537
0.263877	0.577741	0.554573	0.545514	0.816565	0.574694	0.870288
0.22493	0.257911	0.277464	0.298573	0.0620884	0.235781	0.455289
0.489514	0.918852	0.799999	0.86536	0.294849	0.806087	0.0659092
0.434156	0.489599	0.555192	0.513321	0.0592066	0.487969	0.828109
0.0217592	0.721223	0.878342	0.939089	0.00541823	0.806821	0.758824
0.131353	0.0978175	0.164947	0.134188	0.527858	0.178303	0.712355
0.351095	0.287293	0.0427212	0.0426271	0.187329	0.036839	0.948565
0.385481	0.0412786	0.0479921	0.0191928	0.0165885	0.0556015	0.480882
0.93278	0.322438	0.0248389	0.0293423	0.00181369	0.035269	0.513487
0.35422	0.316302	0.339562	0.443569	0.550136	0.295763	0.182653
0.60629	0.876524	0.974962	0.668424	0.827766	0.938627	0.556573
0.478274	0.972581	0.545995	0.627634	0.00112213	0.54237	0.704085
0.312905	0.199568	0.285049	0.281917	0.122087	0.287409	0.237829
0.000774989	0.0200562	0.117393	0.187908	0.659018	0.0646808	0.504842
0.269496	0.915692	0.944331	0.957882	0.891116	0.942865	0.752857
0.971248	0.822543	0.534362	0.451155	0.931256	0.559306	0.0383183
0.413846	0.534725	0.892024	0.90854	0.156765	0.837524	0.275462
0.596062	0.0882489	0.0287335	0.0251385	0.00103863	0.0267438	0.627727
0.246832	0.216928	0.104952	0.0877332	0.000226606	0.0809853	0.146996
0.308273	0.858914	0.750743	0.863342	0.388532	0.668503	0.987486
0.311394	0.160136	0.148922	0.259128	0.0863419	0.132004	0.318524
0.752339	0.589506	0.461208	0.46271	0.294365	0.397273	0.269767
0.386409	0.107881	0.27397	0.239201	0.0264738	0.397804	0.847509
0.22439	0.0203617	0.113007	0.0774496	0.00546953	0.110726	0.0206803
0.914508	0.24837	0.151181	0.272949	0.00540148	0.182612	0.483426
0.35376	0.328506	0.26619	0.295602	1.97592e-06	0.166014	0.241417
0.627149	0.946542	0.778702	0.952625	0.33274	0.744369	0.640327
0.641437	0.679489	0.509837	0.359894	0.116802	0.583627	0.606583
0.931113	0.941028	0.814387	0.994405	0.843619	0.763964	0.261429
0.319604	0.367694	0.263533	0.219887	0.000592588	0.206358	0.526274
0.898448	0.659485	0.42864	0.359727	0.3646	0.373776	0.757789
0.61384	0.115879	0.212731	0.185689	0.00567395	0.214967	0.271141
0.725324	0.389906	0.215905	0.202937	0.290573	0.198962	0.450146
0.57692	0.722756	0.972622	0.895218	0.387467	0.92305	0.280809
0.525648	0.0477677	0.101931	0.0343011	8.83767e-13	0.0947076	0.635748
0.240143	0.0449389	0.0323886	0.01513	2.1193e-09	0.030149	0.0983403
0.667292	0.0812704	0.0854365	0.104139	0.00771391	0.0940518	0.69489
0.0652125	0.412553	0.520194	0.615199	0.0127812	0.637787	0.0147228
0.576769	0.359529	0.378639	0.324149	0.89237	0.32156	0.129745
0.465614	0.496341	0.74157	0.705277	0.321552	0.687213	0.602262
0.335103	0.0114389	0.13217	0.0533942	1.17306e-09	0.104795	0.770072
0.568711	0.997281	0.920737	0.735973	0.34457	0.970729	0.0117289
0.602942	0.665606	0.881527	0.959638	0.802952	0.778052	0.600019
0.73559	0.662881	0.381311	0.460198	0.299948	0.290808	0.495681
0.438212	0.587555	0.708349	0.502236	0.000566323	0.797736	0.523723
0.758884	0.692157	0.709081	0.662761	0.772814	0.653964	0.273227
0.787625	0.192563	0.291919	0.200432	0.124208	0.209462	0.415334
0.442935	0.116957	0.161661	0.0937242	3.42044e-07	0.150527	0.179775
0.990299	0.851002	0.736114	0.997699	0.087735	0.774671	0.0184493
0.742187	0.825947	0.578507	0.627165	0.484895	0.59747	0.457885
0.548362	0.207047	0.28966	0.244105	0.140153	0.281048	0.933599
0.236996	0.791948	0.532249	0.768366	0.243634	0.57476	0.942869
0.446434	0.631729	0.664018	0.549395	0.134877	0.727922	0.238067
0.236261	0.633461	0.372911	0.318548	0.0283697	0.453646	0.0486799
0.10559	0.0311041	0.0191592	0.00782617	1.12889e-07	0.0175992	0.1494
0.671252	0.238409	0.275942	0.247114	0.00249928	0.198673	0.996894
0.0692129	0.813574	0.865049	0.757497	0.151575	0.901695	0.836282
0.582379	0.537229	0.481103	0.494584	0.837141	0.545768	0.715823
0.639175	0.507932	0.353297	0.246524	0.446342	0.294024	0.809322
0.302617	0.725559	0.632709	0.402404	1.6184e-05	0.593782	0.545535
0.401818	0.269658	0.545612	0.586891	0.731752	0.617809	0.534148
0.436997	0.913487	0.701307	0.848766	0.404429	0.579557	0.822148
0.29231	0.0774196	0.141378	0.122099	0.000154223	0.158859	0.896614
0.125173	0.785716	0.662412	0.739554	0.0138268	0.604908	0.519128
0.0627968	0.529211	0.701706	0.912866	0.983374	0.786601	0.941308
0.954466	0.0329806	0.00456327	0.00232715	5.11387e-11	0.00447402	0.557888
0.947285	0.598286	0.542678	0.541403	0.480943	0.603415	0.4042
0.961313	0.0499749	0.0519852	0.0490904	0.00451578	0.0359746	0.793495
0.859199	0.99043	0.98155	0.970004	0.66596	0.952993	0.415857
0.146868	0.276679	0.346414	0.482418	0.585014	0.370504	0.409322
0.886376	0.759326	0.992882	0.874983	0.0717823	0.963656	0.735541
0.613476	0.823725	0.877657	0.892282	0.19691	0.788907	0.17033
0.957033	0.828412	0.853496	0.920996	0.328869	0.79851	0.0511735
0.498054	0.0777921	0.0898165	0.0315756	1.0602e-06	0.0601688	0.423729
0.012692	0.478806	0.910457	0.956165	0.871714	0.978551	0.669787
0.316607	0.158398	0.243323	0.135835	6.53848e-05	0.285518	0.18758
0.478071	0.199523	0.13464	0.107379	0.17678	0.102413	0.329858
0.760315	0.613416	0.889829	0.774418	0.2225	0.799038	0.918172
0.803718	0.700184	0.789445	0.943666	0.0561465	0.781006	0.323934
0.427941	0.178896	0.318157	0.200362	0.179883	0.346866	0.126846
0.459111	0.258535	0.239117	0.193749	0.583293	0.227831	0.377113
0.428585	0.500271	0.417899	0.429874	0.0414158	0.309713	0.451605
0.21995	0.31736	0.358429	0.284387	0.0190181	0.338601	0.46394
0.90158	0.415235	0.570898	0.445878	0.0817649	0.650172	0.298098
0.919805	0.436366	0.443409	0.420269	0.0064206	0.472279	0.664638
0.787632	0.548041	0.434673	0.51389	0.794	0.523518	0.682402
0.204053	0.182976	0.258038	0.280326	0.118957	0.262383	0.988127
0.440694	0.707298	0.815109	0.798843	0.784264	0.855595	0.388429
0.864701	0.680115	0.79639	0.615393	0.270558	0.780247	0.3212
0.0468967	0.890732	0.978293	0.727524	0.575829	0.876783	0.221682
0.345826	0.771518	0.689672	0.658267	0.284068	0.838779	0.46112
0.738325	0.115321	0.0188055	0.00982967	2.56001e-06	0.0299996	0.933429
0.270603	0.660118	0.270106	0.292227	0.000162123	0.245722	0.435261
0.499529	0.289162	0.177246	0.087295	0.00071492	0.228137	0.910355
0.274681	0.496202	0.876893	0.865803	0.658419	0.985865	0.981807
0.578727	0.274734	0.241158	0.143157	0.00927827	0.276922	0.207702
0.618241	0.402458	0.19973	0.173882	0.258118	0.200887	0.448523
0.690351	0.0670949	0.0145667	0.00406066	1.23998e-05	0.0213248	0.203375
0.228627	0.363014	0.511974	0.609839	0.222472	0.415701	0.883154
0.90397	0.517793	0.73194	0.692094	0.949858	0.642673	0.114486
0.0393965	0.485566	0.576542	0.782625	0.676034	0.613959	0.723592
0.244714	0.594658	0.387373	0.363756	0.0011501	0.402189	0.0385209
0.987946	0.873773	0.975626	0.974355	0.194306	0.872233	0.844217
0.822589	0.366957	0.22611	0.127061	6.00564e-06	0.220077	0.971872
0.668253	0.837586	0.545843	0.494813	0.353688	0.816879	0.739456
0.734812	0.217191	0.144807	0.127445	0.688469	0.133659	0.336001
0.0754072	0.236448	0.361636	0.322695	0.599025	0.316577	0.54228
0.636013	0.726627	0.809978	0.984257	0.107106	0.802674	0.0110485
0.198564	0.226119	0.0477324	0.0348776	0.0004568	0.0661577	0.149341
0.45286	0.31798	0.676402	0.657137	0.0936908	0.651141	0.6369
0.711237	0.74271	0.781303	0.861493	0.0925465	0.704773	0.791645
0.904025	0.299329	0.539082	0.442575	0.2468	0.560325	0.377767
0.261215	0.582153	0.789447	0.967704	0.324633	0.831263	0.0299834
0.0787503	0.0585093	0.0913202	0.058504	0.00237225	0.066396	0.927563
0.522153	0.0249988	0.0186655	0.00448021	1.47765e-05	0.0158115	0.991432
0.750852	0.690913	0.8337	0.977388	0.00876119	0.948781	0.025888
0.193788	0.274951	0.310218	0.309427	0.346947	0.262172	0.480735
0.365415	0.47502	0.483773	0.799746	0.61907	0.426949	0.246652
0.386975	0.886474	0.46079	0.362828	0.0179771	0.517724	0.436511
0.756884	0.329318	0.650832	0.541324	0.0221484	0.665568	0.335435
0.340963	0.371096	0.264865	0.240444	0.0714618	0.252192	0.473625
0.885811	0.518925	0.367951	0.263267	0.038207	0.33756	0.735088
0.397275	0.595534	0.442013	0.317071	0.00953506	0.480218	0.848439
0.404846	0.818382	0.780715	0.98486	0.349516	0.786277	0.276971
0.49487	0.122816	0.29942	0.31435	0.103059	0.320697	0.869446
0.0191398	0.0183391	0.0604988	0.036062	4.46275e-07	0.0539385	0.99957
0.798175	0.29538	0.130079	0.0655082	2.00631e-06	0.149245	0.634096
0.737319	0.856574	0.941716	0.759559	0.0945775	0.862879	0.492981
0.953955	0.894067	0.653685	0.552581	0.0192227	0.678392	0.071635
0.502007	0.697919	0.53037	0.51384	0.00721529	0.578834	0.837689
0.314355	0.308733	0.667738	0.575434	0.0571414	0.672567	0.442603
0.545937	0.569499	0.642251	0.526246	0.886905	0.561932	0.327307
0.933953	0.680539	0.205055	0.23185	0.481914	0.142915	0.882389
0.177477	0.114486	0.163216	0.137564	0.319621	0.197228	0.646244
0.86905	0.452622	0.349355	0.309771	0.00265383	0.321805	0.545237
0.234595	0.423615	0.319453	0.19361	0.000397856	0.307985	0.34004
0.523993	0.785353	0.619768	0.455417	0.00889648	0.612658	0.752809
0.706225	0.141398	0.152552	0.0349331	1.58628e-05	0.0853277	0.39994
0.150558	0.883688	0.801255	0.738434	0.388598	0.843635	0.635685
0.056552	0.143938	0.32947	0.352048	0.0959013	0.33982	0.73275
0.806814	0.526708	0.520509	0.387034	0.0280773	0.570228	0.477352
0.391356	0.875415	0.554302	0.461211	0.21079	0.505806	0.934916
0.772266	0.394133	0.202278	0.144694	2.77698e-05	0.205776	0.313196
0.549569	0.154234	0.235787	0.143411	0.00846746	0.235401	0.485998
0.207931	0.18069	0.816593	0.862227	0.827736	0.806646	0.995553
0.0727187	0.284416	0.253098	0.185957	0.159343	0.274659	0.164887
0.658266	0.330759	0.373181	0.297797	0.177343	0.335099	0.933862
0.3945	0.84438	0.865887	0.913647	0.104158	0.79129	0.611986
0.316206	0.157722	0.100841	0.0512802	0.000457623	0.0842053	0.823171
0.055081	0.238982	0.889947	0.876705	0.277026	0.807828	0.389095
0.320456	0.487123	0.328322	0.259051	0.0162051	0.350029	0.173771
0.358907	0.48873	0.371321	0.328746	5.08153e-05	0.395687	0.868693
0.455781	0.387208	0.347247	0.347221	0.00335146	0.457812	0.60427
0.537069	0.223064	0.160814	0.200614	0.00234637	0.197344	0.956715
0.40406	0.39114	0.757492	0.881552	0.659992	0.670294	0.285394
0.511724	0.716284	0.912777	0.986986	0.586664	0.914977	0.0961202
0.448614	0.0209429	0.0950701	0.0557419	0.00285349	0.0907976	0.803666
0.472842	0.0289283	0.0322514	0.0418646	6.75739e-06	0.0300134	0.0846381
0.509318	0.698413	0.940862	0.802546	1.52205e-06	0.889314	0.983108
0.500376	0.841931	0.759764	0.543656	0.220376	0.680862	0.628599
0.0341161	0.147862	0.369787	0.418551	0.0173559	0.295435	0.0565601
0.74587	0.834615	0.585776	0.583307	0.0576026	0.639194	0.853095
0.173842	0.332452	0.179648	0.166492	0.000352022	0.301032	0.134981
0.772979	0.645576	0.666596	0.936313	0.113247	0.705413	0.556259
0.325425	0.163038	0.122454	0.0426107	4.45948e-07	0.145761	0.888473
0.0582023	0.416384	0.193186	0.147403	0.098977	0.161027	0.0738947
0.835526	0.44324	0.359286	0.259004	0.00161222	0.295216	0.296906
0.33405	0.784953	0.996912	0.872709	0.844897	0.916633	0.650256
0.0408455	0.1846	0.0283268	0.0166485	1.80723e-08	0.0475336	0.663464
0.872285	0.941854	0.638402	0.602984	0.674488	0.525587	0.188696
0.459792	0.59384	0.142432	0.0730499	2.31354e-05	0.20437	0.877321
0.464305	0.90628	0.808263	0.552478	0.0881555	0.72576	0.673131
0.439553	0.495291	0.516831	0.563652	0.830049	0.30851	0.905172
0.845417	0.590622	0.584664	0.765349	0.683501	0.637861	0.272268
0.33638	0.927097	0.898389	0.896491	0.0448599	0.878502	0.743726
0.966629	0.660771	0.805273	0.873594	0.117079	0.913957	0.191449
0.738652	0.668447	0.774495	0.737896	0.426643	0.785054	0.0766671
0.4722	0.0617487	0.135246	0.0919341	0.489061	0.126003	0.519786
0.00998623	0.0668602	0.620186	0.405533	0.402812	0.498462	0.645961
0.836888	0.615119	0.322278	0.184636	5.98473e-05	0.281532	0.609837
0.116756	0.361389	0.3867	0.366172	0.50391	0.309267	0.085658
0.17543	0.703985	0.649879	0.8634	0.769838	0.616723	0.129845
0.673745	0.820857	0.272666	0.256523	0.000386159	0.282229	0.154719
0.442599	0.139114	0.0347862	0.0157706	1.67945e-05	0.0347219	0.631996
0.55117	0.43257	0.439901	0.358101	0.0574913	0.385256	0.925504
0.868312	0.620657	0.949086	0.890657	0.332921	0.91791	0.0657533
0.558728	0.544519	0.621673	0.494457	0.0814661	0.583454	0.300624
0.706448	0.701892	0.856022	0.725442	0.626946	0.867121	0.743245
0.412904	0.579577	0.868167	0.866548	0.835671	0.949201	0.285324
0.044637	0.722694	0.582327	0.624757	0.977825	0.535174	0.729243
0.0599682	0.544481	0.524391	0.835494	0.0834732	0.49846	0.455932
0.96897	0.285905	0.305265	0.166514	9.27816e-05	0.226387	0.478106
0.68756	0.0760743	0.0994674	0.0394283	0.0108629	0.0756243	0.667648
0.218918	0.568432	0.836814	0.872272	0.817769	0.833265	0.466648
0.590488	0.258124	0.328156	0.20017	0.00860309	0.300936	0.921057
0.711349	0.390215	0.608186	0.727159	0.54811	0.534404	0.684261
0.88482	0.232512	0.0551148	0.0171264	0.00670071	0.0357904	0.53158
0.826196	0.199577	0.38293	0.376385	0.128195	0.368629	0.18674
0.702929	0.025276	0.025423	0.00844698	1.55089e-05	0.0271013	0.408205
0.925721	0.313638	0.108348	0.099552	0.0526717	0.127295	0.117946
0.10988	0.0425733	0.0407709	0.0366057	0.165058	0.0299719	0.07741
0.179641	0.218889	0.280784	0.202232	0.00378359	0.292421	0.991316
0.846265	0.438271	0.306222	0.305272	0.211409	0.278751	0.50769
0.396141	0.597464	0.790292	0.918261	0.352377	0.680226	0.957818
0.0685504	0.374114	0.502643	0.594489	0.223764	0.573835	0.968883
0.649794	0.590075	0.609969	0.589485	0.710618	0.633964	0.42777
0.202172	0.311551	0.621035	0.535114	0.310741	0.73325	0.169827
0.101696	0.245644	0.382448	0.453857	0.247886	0.349609	0.277836
0.528893	0.128229	0.242274	0.198036	0.00262341	0.237246	0.412075
0.872815	0.590504	0.832439	0.782503	0.219462	0.817837	0.921867
0.80698	0.325935	0.41972	0.213867	0.0341143	0.499043	0.984507
0.0938322	0.466699	0.763682	0.552844	0.0681314	0.723883	0.489168
0.613293	0.763475	0.911944	0.796999	0.827707	0.89101	0.27095
0.98406	0.649176	0.870207	0.593041	0.00163283	0.876897	0.163075
0.646473	0.66606	0.953253	0.771002	0.437277	0.980351	0.635576
0.140155	0.775684	0.614396	0.827986	0.765538	0.539254	0.834107
0.250632	0.0708778	0.0920664	0.023084	1.94777e-07	0.103487	0.738165
0.155916	0.0897095	0.0390292	0.0101568	3.54802e-09	0.0330049	0.875931
0.240883	0.177321	0.433206	0.265615	0.309708	0.473858	0.494583
0.668685	0.175526	0.156055	0.0710189	0.000104588	0.183925	0.554544
0.0415655	0.212074	0.125602	0.0794797	8.02095e-05	0.173756	0.5344
0.569517	0.711959	0.739418	0.809351	0.370568	0.833264	0.179777
0.711846	0.804247	0.824906	0.841442	0.233549	0.809426	0.836782
0.0187037	0.341643	0.71087	0.606891	0.475615	0.715643	0.0996585
0.474098	0.443116	0.528316	0.408982	0.0107857	0.516095	0.853698
0.99933	0.42451	0.606187	0.528408	0.795124	0.553231	0.56965
0.712347	0.904186	0.90894	0.666455	0.0643587	0.904006	0.3411
0.275079	0.504241	0.697368	0.927535	0.892958	0.726613	0.735682
0.471363	0.240275	0.577812	0.529852	0.00707927	0.670872	0.0480421
0.087678	0.488184	0.704888	0.690596	0.997679	0.809998	0.308254
0.32504	0.283888	0.273311	0.196564	0.00209224	0.248601	0.972538
0.296374	0.127361	0.520714	0.507197	0.0834469	0.389482	0.811207
0.244199	0.531388	0.544143	0.401764	0.11797	0.549986	0.133255
0.251933	0.775053	0.764114	0.938622	0.0307201	0.739715	0.175978
0.664855	0.920907	0.793123	0.955712	0.0807287	0.691564	0.88758
0.367775	0.998998	0.794345	0.646164	0.192933	0.771999	0.484143
0.566446	0.969593	0.96147	0.786604	0.285784	0.979506	0.968207
0.678315	0.642001	0.602448	0.417253	0.015173	0.674959	0.452355
0.627914	0.995098	0.661377	0.730141	0.636742	0.721054	0.306549
0.0292959	0.0771764	0.277107	0.256474	0.849492	0.207572	0.321669
0.0942761	0.849376	0.609895	0.688227	0.357392	0.600434	0.140838
0.332143	0.37998	0.105051	0.122109	0.0588236	0.131067	0.125675
0.488881	0.106538	0.243323	0.249454	0.12674	0.221734	0.992208
0.574775	0.094195	0.0869441	0.0355909	9.52113e-08	0.0587097	0.631964
0.639906	0.874237	0.867757	0.874609	0.123987	0.812906	0.827435
0.395935	0.941327	0.851936	0.632144	0.915998	0.995095	0.877004
0.747725	0.477066	0.733521	0.520261	0.0243792	0.811083	0.629449
0.573152	0.529171	0.897716	0.815509	0.252457	0.886457	0.48673
0.488452	0.941083	0.672184	0.734086	0.224325	0.722004	0.764702
0.847346	0.515231	0.41904	0.341354	0.150928	0.476593	0.410435
0.697035	0.851853	0.854042	0.752204	0.612429	0.772166	0.0979441
0.540222	0.44504	0.40994	0.428153	0.0409352	0.578493	0.61548
0.873798	0.298005	0.488192	0.416858	0.000843223	0.458909	0.867382
0.516855	0.811179	0.5683	0.344818	0.592495	0.589307	0.110143
0.557156	0.936133	0.927626	0.928384	0.468137	0.998138	0.731143
0.900394	0.567163	0.672131	0.631653	0.406542	0.560064	0.38196
0.275214	0.41762	0.287479	0.222018	0.000341258	0.331261	0.102971
0.736177	0.667381	0.598581	0.652207	0.021378	0.626388	0.32329
0.399099	0.482689	0.75536	0.466145	0.0589253	0.815318	0.544014
0.595018	0.450812	0.798083	0.985595	0.00423625	0.718765	0.564363
0.542792	0.954872	0.914285	0.875779	0.956354	0.929925	0.717346
0.073593	0.143633	0.0915023	0.0969923	4.21641e-07	0.0853446	0.0611076
0.187211	0.591544	0.933436	0.928696	0.152768	0.842812	0.979138
0.201093	0.310805	0.354886	0.301563	0.000271908	0.320169	0.123577
0.280749	0.470291	0.713602	0.587493	0.320865	0.739064	0.347244
0.709268	0.487798	0.292436	0.274867	0.55946	0.230936	0.33442
0.299434	0.364791	0.838959	0.685578	0.101187	0.882603	0.666872
0.462414	0.199817	0.794393	0.78377	0.84621	0.955722	0.381875
0.284045	0.934043	0.624342	0.737622	0.152843	0.557756	0.12874
0.637188	0.7373	0.658369	0.390926	7.46729e-05	0.837544	0.680683
0.749146	0.586825	0.894205	0.916228	0.100908	0.969699	0.725338
0.417422	0.201319	0.0754212	0.0531462	0.118994	0.0935438	0.674992
0.673594	0.630328	0.874626	0.904394	0.88859	0.823434	0.214743
0.582703	0.5455	0.509453	0.51024	0.701717	0.58307	0.0495978
0.335995	0.0834151	0.164423	0.06829	0.000650709	0.127863	0.0171586
0.336567	0.128937	0.408421	0.491257	0.725309	0.442229	0.443595
0.0801016	0.358985	0.788843	0.807797	0.896413	0.926588	0.595006
0.590552	0.565533	0.253792	0.252994	0.000490883	0.355807	0.0970675
0.385675	0.19764	0.372763	0.304403	0.715311	0.383792	0.86513
0.220133	0.0989836	0.166213	0.104086	0.000132055	0.187369	0.388007
0.806949	0.589357	0.948716	0.902436	0.77454	0.97486	0.305505
0.648145	0.194713	0.15246	0.14818	0.0923585	0.154098	0.123484
0.679841	0.715839	0.374976	0.283303	0.45549	0.343486	0.480263
0.221752	0.903494	0.811673	0.683505	0.0259177	0.818012	0.821685
0.456161	0.358927	0.420087	0.185022	0.0559644	0.39636	0.61142
0.0252348	0.0886846	0.433372	0.532609	0.882012	0.40477	0.764971
0.566734	0.0749039	0.0410456	0.054159	0.000331123	0.042469	0.250069
0.272492	0.0796745	0.0995304	0.0370403	3.66197e-08	0.121833	0.851801
0.395211	0.691335	0.958477	0.904086	0.18377	0.869707	0.633474
0.918531	0.393232	0.160647	0.0822644	0.0189071	0.150206	0.60822
0.692132	0.537713	0.915198	0.994743	0.0144089	0.970946	0.523244
0.949512	0.932983	0.459162	0.29824	0.0890799	0.417188	0.48
0.930827	0.598706	0.335341	0.353155	5.34625e-07	0.308096	0.933435
0.33057	0.435656	0.770693	0.681337	0.000775954	0.941349	0.0759077
0.332442	0.597396	0.827063	0.996267	0.0225541	0.901323	0.720824
0.864924	0.82498	0.351284	0.279716	0.00994403	0.294447	0.119808
0.876836	0.843699	0.836414	0.787002	0.082509	0.719235	0.843277
0.43847	0.281533	0.249653	0.185606	0.0823938	0.189778	0.697599
0.106331	0.0347385	0.109246	0.0655756	0.00108882	0.140178	0.408326
0.169634	0.527682	0.339971	0.283913	0.0818156	0.401879	0.893728
0.996434	0.281227	0.5313	0.238271	4.33949e-05	0.506556	0.919475
0.593272	0.550534	0.914676	0.683416	0.00537145	0.952508	0.362631
0.234743	0.701066	0.753754	0.667856	0.0390557	0.593282	0.0305727
0.844599	0.62657	0.879836	0.620762	0.51735	0.763337	0.762122
0.532277	0.284319	0.0702493	0.0189907	3.42647e-05	0.0623287	0.551196
0.804469	0.711841	0.743528	0.784526	0.646024	0.927157	0.0569549
0.575929	0.971777	0.9925	0.926305	0.568862	0.899462	0.902581
0.808393	0.378347	0.432444	0.482261	0.00989702	0.439403	0.280637
0.216913	0.902286	0.761711	0.902805	0.84006	0.672831	0.278056
0.630829	0.463662	0.737185	0.574363	0.423255	0.737246	0.913344
0.435227	0.138662	0.522786	0.509135	0.000836471	0.666725	0.813734
0.108779	0.192271	0.53202	0.359323	0.0287024	0.507692	0.584262
0.196425	0.39491	0.752132	0.763162	0.600533	0.656541	0.125364
0.86557	0.646505	0.892677	0.681819	0.00379412	0.756546	0.64307
0.260281	0.801868	0.87501	0.695515	0.0107812	0.977335	0.783212
0.0269409	0.0183871	0.20417	0.173787	7.24079e-05	0.2496	0.58362
0.791078	0.423871	0.413174	0.294277	0.000568901	0.387586	0.995254
0.313972	0.417284	0.401759	0.359616	0.60967	0.323355	0.624353
0.453617	0.887587	0.922703	0.977586	0.244188	0.929497	0.498636
0.94184	0.908273	0.501842	0.266867	3.73771e-06	0.608653	0.159485
0.642177	0.603946	0.904621	0.793902	0.0288877	0.840823	0.958772
0.50936	0.219105	0.506244	0.572162	0.275586	0.546633	0.331841
0.72952	0.850499	0.775271	0.726229	0.0680402	0.730614	0.567107
0.599761	0.86187	0.821645	0.665069	1.79437e-05	0.811966	0.778285
0.99536	0.446717	0.596302	0.575029	0.889451	0.522552	0.479235
0.638259	0.517129	0.7306	0.702094	0.582877	0.707439	0.224529
0.898689	0.294888	0.45777	0.262642	0.00589227	0.451081	0.310264
0.820211	0.936489	0.696155	0.540139	0.216444	0.689721	0.335189
0.544782	0.62405	0.524249	0.588463	0.65772	0.475583	0.843907
0.195667	0.582079	0.666102	0.779587	0.736587	0.590828	0.909206
0.139783	0.150497	0.119688	0.050631	0.00284161	0.104897	0.861728
0.82969	0.217585	0.0952391	0.0675772	1.5096e-05	0.134274	0.754211
0.00408961	0.218387	0.159593	0.0631131	0.0039288	0.131738	0.684302
0.385959	0.0594332	0.0136529	0.00589724	1.39466e-10	0.0114861	0.966947
0.9646	0.279432	0.922048	0.712319	0.39221	0.891944	0.211546
0.215956	0.248778	0.101956	0.0484587	0.000116396	0.13387	0.308978
0.150478	0.169326	0.175055	0.156469	0.28441	0.16946	0.359397
0.0642725	0.0302674	0.0494226	0.0237683	0.000266259	0.0503151	0.989142
0.0284351	0.0669073	0.0336412	0.020984	0.0157222	0.0207571	0.366757
0.972767	0.655041	0.836339	0.465165	0.0268913	0.764247	0.303698
0.0380921	0.0885349	0.157556	0.233822	0.219437	0.161505	0.891459
0.390515	0.815168	0.976707	0.852494	0.652206	0.914564	0.781319
0.749827	0.931795	0.62287	0.595715	0.760038	0.653233	0.478225
0.794551	0.222948	0.148532	0.0400917	0.463758	0.215154	0.687432
0.188516	0.136948	0.185047	0.0907746	4.08846e-06	0.222169	0.316237
0.135279	0.999851	0.602898	0.6938	0.432266	0.665471	0.985103
0.404069	0.7007	0.821264	0.602785	0.0611307	0.8381	0.751727
0.205417	0.639697	0.940585	0.654586	0.804997	0.997045	0.779469
0.910854	0.956266	0.382983	0.540068	0.00408067	0.417894	0.665897
0.598835	0.286824	0.333652	0.221985	0.00448027	0.29945	0.862442
0.134972	0.431443	0.616393	0.445878	0.712245	0.646458	0.91804
0.55007	0.114583	0.0777793	0.0736906	5.11617e-06	0.0946925	0.309504
0.607013	0.585116	0.629888	0.607719	0.397232	0.635892	0.217571
0.336687	0.743596	0.439763	0.50369	0.339845	0.369936	0.33064
0.516404	0.240226	0.834117	0.939354	0.869537	0.704451	0.684807
0.792493	0.90501	0.757768	0.914252	0.682893	0.7922	0.644088
0.93539	0.757937	0.762127	0.722541	0.0579454	0.710118	0.475657
0.542153	0.10206	0.0317905	0.00769958	9.15195e-14	0.0361413	0.419048
0.872154	0.690272	0.229467	0.183878	0.0471802	0.26352	0.828047
0.522921	0.129084	0.181073	0.159278	0.0077816	0.228401	0.894381
0.515924	0.467695	0.425533	0.243931	0.00199929	0.522337	0.990807
0.438299	0.55725	0.504084	0.407714	0.029869	0.431859	0.380875
0.521968	0.890284	0.721457	0.670732	0.0166854	0.791993	0.310859
0.594568	0.550802	0.290563	0.356791	0.00138486	0.371343	0.495886
0.526217	0.935108	0.815754	0.968001	0.731931	0.827964	0.204956
0.111325	0.790338	0.315379	0.318222	0.0264754	0.32017	0.682169
0.29106	0.653703	0.742884	0.871634	0.490093	0.721024	0.214282
0.25584	0.416043	0.749594	0.453486	0.000331059	0.835957	0.952457
0.76241	0.976056	0.820301	0.936871	0.614843	0.656371	0.232004
0.421879	0.0843058	0.058651	0.0194351	5.50424e-05	0.0700998	0.307089
0.970498	0.992088	0.752419	0.759666	0.00469556	0.74508	0.446503
0.736365	0.0807047	0.0877665	0.061334	3.64139e-07	0.105109	0.463715
0.218663	0.300709	0.270276	0.288484	0.0377054	0.260363	0.732344
0.446011	0.731911	0.748476	0.490093	0.169264	0.862246	0.416795
0.453492	0.128673	0.0566797	0.0292003	3.12489e-05	0.0689899	0.333513
0.969117	0.946379	0.796468	0.750066	0.674885	0.745446	0.396878
0.686305	0.0400839	0.189892	0.114893	0.00351693	0.185922	0.42222
0.0452188	0.569122	0.435753	0.30806	0.152956	0.385521	0.808101
0.660988	0.627935	0.76392	0.604192	0.355052	0.798873	0.927654
0.827164	0.755316	0.460324	0.604613	0.794338	0.541392	0.493455
0.522892	0.67955	0.992284	0.906956	0.626078	0.976576	0.614507
0.0743822	0.674408	0.67967	0.546035	0.00762589	0.649862	0.26078
0.459696	0.857293	0.502602	0.566667	0.29305	0.526708	0.55781
0.126485	0.990571	0.806825	0.645709	0.429225	0.805004	0.406184
0.894044	0.606367	0.696624	0.877313	0.696092	0.705527	0.237409
0.0696072	0.660227	0.350729	0.174442	0.0134298	0.439428	0.783593
0.707096	0.54764	0.403891	0.395012	0.0966463	0.487991	0.551958
0.489393	0.737654	0.936546	0.744784	0.307632	0.872022	0.939994
0.238027	0.995648	0.809657	0.863315	0.303192	0.696426	0.931521
0.836064	0.0605336	0.106004	0.0408454	7.92993e-05	0.0964319	0.883954
0.814867	0.984972	0.583593	0.526077	0.0108791	0.572305	0.46185
0.619045	0.503962	0.329931	0.216313	0.00380452	0.437831	0.998422
0.178275	0.36413	0.664777	0.548414	0.199555	0.810234	0.487682
0.408951	0.734175	0.960518	0.666474	0.000537967	0.91996	0.28138
0.021118	0.0627066	0.109667	0.0822234	0.154873	0.104227	0.35902
0.304325	0.387248	0.549745	0.43035	0.0480035	0.479588	0.249273
0.423251	0.271652	0.511242	0.375413	0.0373993	0.507869	0.324476
0.782819	0.50274	0.766345	0.749002	0.643719	0.690192	0.916887
0.40251	0.842126	0.904783	0.905737	0.000490552	0.966882	0.690248
0.460492	0.846808	0.659613	0.616262	0.519786	0.663587	0.832443
0.390519	0.896329	0.577856	0.443041	1.69973e-05	0.632201	0.804703
0.0147609	0.0258195	0.0105077	0.00528321	1.44746e-07	0.00827249	0.681204
0.347751	0.495812	0.40743	0.438201	0.437989	0.387369	0.620483
0.539754	0.599437	0.971579	0.936646	0.220075	0.93801	0.173384
0.310716	0.397671	0.493188	0.51911	0.69679	0.559002	0.584169
0.586157	0.653577	0.834421	0.73115	0.00535203	0.981166	0.0843513
0.737123	0.941352	0.823996	0.940862	0.549782	0.835596	0.0233599
0.961609	0.922256	0.901401	0.934684	0.163488	0.787284	0.455453
0.427249	0.819023	0.816143	0.921871	0.49873	0.77223	0.495922
0.616228	0.934352	0.803459	0.50291	8.24712e-05	0.86356	0.524591
0.18062	0.416465	0.243342	0.128957	0.00812043	0.258669	0.520967
0.676955	0.114402	0.219743	0.194281	0.00309287	0.21095	0.571033
0.36908	0.117912	0.062682	0.0323846	0.000406648	0.043744	0.481459
0.0475698	0.248343	0.273497	0.276697	0.289385	0.263479	0.881007
0.24713	0.467766	0.636083	0.622242	0.260103	0.656626	0.768445
0.266603	0.460935	0.411999	0.242757	0.00755087	0.385451	0.617057
0.447558	0.057879	0.0246421	0.0134974	1.25402e-08	0.0328688	0.272219
0.774261	0.609291	0.235756	0.232013	0.233178	0.26646	0.459481
0.659649	0.486866	0.860806	0.940155	0.124743	0.935836	0.196355
0.524587	0.343583	0.187278	0.171724	7.07402e-05	0.162966	0.378355
0.159367	0.393443	0.430485	0.196013	0.000814327	0.446217	0.593506
0.302415	0.439839	0.681419	0.54064	0.480492	0.642914	0.0112568
0.737462	0.107772	0.291452	0.155407	7.01358e-08	0.332791	0.0751418
0.521275	0.504377	0.627992	0.750234	0.540055	0.615084	0.562728
0.0652521	0.112587	0.207045	0.168183	0.455022	0.160549	0.345104
0.41964	0.501074	0.772192	0.623976	0.000795737	0.705406	0.536237
0.101708	0.0806303	0.101891	0.0700627	0.000141299	0.0994223	0.953814
0.507002	0.710536	0.96953	0.893701	0.599725	0.959694	0.910594
0.740974	0.67497	0.612367	0.628605	0.309137	0.613449	0.34864
0.833553	0.620669	0.473624	0.529658	0.168675	0.440352	0.852109
0.129086	0.329688	0.305449	0.263814	0.000217231	0.253028	0.311876
0.463772	0.407352	0.509451	0.396161	0.0919272	0.442651	0.538896
0.40613	0.986565	0.95687	0.874311	0.138954	0.909372	0.0238164
0.76145	0.741471	0.703984	0.524152	0.114637	0.535517	0.419325
0.094167	0.85065	0.4743	0.376408	0.314079	0.566162	0.663016
0.799189	0.222338	0.0960378	0.081274	3.16575e-05	0.103974	0.0543471
0.619758	0.242718	0.492645	0.250792	4.50609e-05	0.477416	0.0597104
0.0879375	0.646886	0.913152	0.95434	0.268304	0.975455	0.264611
0.938011	0.790739	0.863197	0.73139	0.00370784	0.882649	0.563384
0.455105	0.76368	0.998226	0.82361	0.234828	0.971758	0.581648
0.596607	0.927843	0.563518	0.584573	0.735505	0.585551	0.551495
0.393094	0.75374	0.695569	0.576639	0.882626	0.727636	0.589605
0.809483	0.232117	0.82077	0.718767	0.00165038	0.701047	0.268085
0.768889	0.841937	0.847147	0.994462	0.711039	0.661762	0.385958
0.883038	0.441148	0.196796	0.218195	0.0540926	0.171235	0.29324
0.915717	0.456177	0.330301	0.277048	0.000681968	0.273005	0.649417
0.227192	0.104146	0.0588161	0.0418406	0.00426103	0.0825001	0.414274
0.380064	0.35389	0.647088	0.621971	0.936585	0.634469	0.963246
0.414039	0.760485	0.304861	0.375881	0.0384699	0.316735	0.421465
0.402158	0.733847	0.6038	0.586962	0.249617	0.619352	0.299031
0.643233	0.845254	0.465451	0.421416	0.54955	0.426105	0.747741
0.751811	0.0452218	0.184181	0.222353	0.351918	0.205379	0.487742
0.426737	0.634672	0.51322	0.508278	0.143644	0.495057	0.0660245
0.0378887	0.0219964	0.0540367	0.0121546	0.000499329	0.0710208	0.405353
0.39658	0.893222	0.877993	0.9533	0.0425847	0.705796	0.549472
0.917707	0.367531	0.340681	0.220425	0.00236209	0.270154	0.0516139
0.349635	0.709905	0.938985	0.98664	0.224234	0.965773	0.202637
0.246837	0.755263	0.634782	0.615423	0.29364	0.709846	0.608135
0.728684	0.949304	0.997545	0.723828	0.365196	0.921479	0.435888
0.0529097	0.0552025	0.0734137	0.0403259	0.00298852	0.115588	0.48757
0.358523	0.540445	0.940506	0.861467	0.285006	0.729689	0.306489
0.118545	0.771628	0.645396	0.631556	0.0365581	0.804101	0.80264
0.617142	0.796274	0.863328	0.887097	0.211575	0.996169	0.795538
0.27366	0.161819	0.550735	0.548682	0.302905	0.542857	0.396504
0.60235	0.610915	0.327485	0.255829	4.02594e-07	0.264116	0.382622
0.928061	0.503283	0.717003	0.968444	0.837357	0.639872	0.463862
0.107392	0.415846	0.555293	0.416754	0.0141732	0.482731	0.590723
0.124806	0.268538	0.401243	0.196783	2.95183e-05	0.27909	0.993689
0.776674	0.133837	0.252141	0.125635	9.76556e-05	0.209169	0.114788
0.339328	0.16823	0.37395	0.350051	0.00566031	0.342505	0.61369
0.0309375	0.632008	0.93823	0.937878	0.729486	0.919195	0.2437
0.849576	0.120977	0.0955541	0.0555533	0.001996	0.0964944	0.43881
0.897327	0.598543	0.191527	0.129223	0.00554426	0.152328	0.702439
0.384286	0.156195	0.143913	0.0778993	0.0110964	0.119706	0.0144868
0.756332	0.188673	0.0540507	0.0239162	1.13879e-08	0.0434209	0.272175
0.758731	0.395367	0.660874	0.331637	0.0149065	0.650083	0.738647
0.705139	0.511829	0.678017	0.561559	0.0377086	0.774416	0.924835
0.150583	0.323425	0.5088	0.458991	0.508853	0.544045	0.185755
0.0640328	0.26891	0.489004	0.391722	0.00686814	0.608006	0.00911837
0.469884	0.438185	0.524058	0.410399	0.171536	0.479898	0.0473622
0.732711	0.995383	0.514	0.423153	0.277437	0.580953	0.0395781
0.0458449	0.0288308	0.076888	0.087777	0.108554	0.080126	0.626638
0.214074	0.0720019	0.0706958	0.076668	0.00197655	0.0764598	0.651646
0.252053	0.0532205	0.0505916	0.0253564	0.000726004	0.0898277	0.8242
0.52879	0.386797	0.491267	0.511423	0.200407	0.454604	0.365953
0.514665	0.674806	0.85225	0.994885	0.374209	0.799291	0.640542
0.941549	0.58428	0.869942	0.76761	0.645535	0.812653	0.774403
0.107768	0.229296	0.487332	0.534306	0.0810438	0.513184	0.796271
0.664598	0.843734	0.669553	0.653129	0.826971	0.563333	0.966642
0.0601011	0.0412567	0.0719063	0.068576	0.0933278	0.0645888	0.514533
0.935935	0.795965	0.900442	0.884612	0.865162	0.943247	0.149473
0.0404758	0.124198	0.513095	0.484632	0.63505	0.572619	0.892659
0.486711	0.764039	0.390277	0.388581	0.220461	0.316697	0.711973
0.404515	0.30401	0.228911	0.139909	1.1326e-07	0.210782	0.706065
0.228526	0.409908	0.841325	0.811035	0.0523775	0.946069	0.62062
0.195995	0.883357	0.72815	0.802333	0.62157	0.779777	0.735869
0.0916844	0.281241	0.188446	0.163119	5.78097e-06	0.178729	0.187953
0.417825	0.168386	0.0934124	0.117933	0.0369973	0.138133	0.780639
0.115096	0.554991	0.340678	0.574786	0.388672	0.451761	0.912512
0.0125783	0.00417701	0.00801714	0.00346583	2.95683e-06	0.00962589	0.0569791
0.769156	0.667211	0.200915	0.166989	3.88892e-05	0.262293	0.901977
0.290572	0.261932	0.459599	0.559737	0.890507	0.509152	0.247785
0.232436	0.792497	0.904512	0.937072	0.00352406	0.947965	0.240631
0.173594	0.30671	0.355742	0.186844	0.606571	0.281967	0.77504
0.690433	0.36858	0.274657	0.315282	0.502446	0.320651	0.662626
0.237954	0.247762	0.316213	0.410022	0.161483	0.361649	0.493925
0.264072	0.813212	0.73965	0.903038	0.00911142	0.828478	0.955539
0.544966	0.552724	0.497742	0.429659	0.259047	0.556839	0.836983
0.0304269	0.792464	0.516844	0.196866	0.000111602	0.580711	0.099129
0.457645	0.674146	0.867916	0.861606	0.91805	0.747168	0.237732
0.817945	0.893563	0.786031	0.753957	0.17491	0.606914	0.221013
0.688906	0.772633	0.828901	0.925756	0.265709	0.84591	0.582243
0.303874	0.48542	0.733134	0.712159	0.931426	0.753657	0.45977
0.108854	0.175518	0.269505	0.278713	0.286545	0.268107	0.00381033
0.18583	0.967236	0.986693	0.858392	0.270965	0.897794	0.102436
0.171099	0.245839	0.637049	0.676965	0.483695	0.619614	0.49075
0.0653513	0.341763	0.721568	0.845122	0.877754	0.67332	0.134005
0.804916	0.724955	0.975211	0.961966	0.798112	0.901717	0.858862
0.936789	0.489596	0.602405	0.827413	0.920839	0.622897	0.19194
0.502494	0.806695	0.488467	0.535324	0.000840767	0.47785	0.838274
0.402864	0.530292	0.833833	0.686308	0.195674	0.798145	0.135773
0.149439	0.87037	0.779748	0.728731	0.893585	0.905936	0.774001
0.80487	0.191388	0.0534232	0.0211495	5.67792e-09	0.0366797	0.922509
0.148962	0.266848	0.297715	0.296324	0.373603	0.234611	0.54819
0.40496	0.0516182	0.0834379	0.0523088	0.000307446	0.0990512	0.531476
0.156124	0.729611	0.738026	0.584975	0.720868	0.751712	0.852304
0.361838	0.84699	0.492803	0.636966	0.834603	0.621087	0.801217
0.00906733	0.0237366	0.0879322	0.0298751	2.81803e-05	0.0669744	0.161225
0.280236	0.332373	0.512144	0.469862	0.00291633	0.498524	0.887826
0.377807	0.888113	0.315365	0.379828	0.0017676	0.363425	0.694587
0.862702	0.0638116	0.0958511	0.0713558	0.000717111	0.0918525	0.0495546
0.326186	0.492547	0.699514	0.741495	0.334124	0.674233	0.49078
0.541116	0.0614825	0.206624	0.137082	2.54644e-06	0.262638	0.182062
0.300254	0.679608	0.637417	0.57938	0.356607	0.635049	0.856542
0.289305	0.122421	0.120329	0.086369	0.000154745	0.0981116	0.875304
0.420263	0.592338	0.753511	0.862673	0.975323	0.859474	0.546701
0.841657	0.155445	0.533083	0.411073	0.477529	0.591473	0.146396
0.00739809	0.165646	0.457749	0.450584	0.939329	0.318415	0.515283
0.545366	0.116153	0.722667	0.821986	0.141774	0.650722	0.415777
0.128684	0.034965	0.125665	0.064104	5.06478e-05	0.146534	0.748848
0.758062	0.584672	0.588089	0.623831	0.740606	0.695295	0.516679
0.71199	0.242162	0.260696	0.159315	0.267788	0.289303	0.989535
0.727202	0.986001	0.462422	0.57441	0.473119	0.478382	0.870507
0.487728	0.863999	0.8707	0.963117	0.288434	0.999476	0.769012
0.393334	0.604388	0.16149	0.134389	1.27189e-05	0.193984	0.989755
0.927347	0.265665	0.100387	0.0424586	4.41675e-08	0.102968	0.617078
0.612276	0.350453	0.141764	0.11755	0.176796	0.151398	0.903579
0.192781	0.974096	0.909008	0.878502	0.694119	0.974825	0.300008
0.517151	0.471499	0.526035	0.370028	0.0690836	0.677626	0.231267
0.753394	0.216364	0.267702	0.128323	0.000230467	0.231892	0.033072
0.732565	0.42515	0.724153	0.848738	0.919123	0.626901	0.0100506
0.297404	0.0544187	0.0700903	0.0792719	0.000231746	0.0824637	0.619913
0.64947	0.956781	0.971283	0.670317	0.00439387	0.994268	0.94335
0.425739	0.0627538	0.00743322	0.00407564	0.000528445	0.0101799	0.371763
0.687804	0.820427	0.399006	0.331813	0.0010037	0.426528	0.0264491
0.0604869	0.430259	0.922692	0.883477	0.00702828	0.924432	0.96876
0.912061	0.533772	0.631072	0.599173	0.057681	0.65542	0.894864
0.324506	0.615013	0.199356	0.194812	0.00038254	0.289468	0.355438
0.520033	0.59451	0.469062	0.512289	0.0012621	0.560781	0.693962
0.375849	0.858926	0.692388	0.740145	0.0388889	0.65622	0.662731
0.125302	0.00269099	0.000554918	0.000115886	7.86474e-17	0.000848632	0.809911
0.517668	0.933775	0.931754	0.62818	0.0131087	0.976101	0.254641
0.204305	0.919879	0.861655	0.930889	0.939424	0.743473	0.915259
0.922242	0.835675	0.995246	0.814645	0.0724005	0.940668	0.422319
0.127138	0.0430024	0.0281683	0.00930919	1.31924e-05	0.0298779	0.323972
0.0495426	0.0775491	0.0596298	0.0217423	1.07314e-10	0.0584405	0.927667
0.906262	0.896845	0.999478	0.972275	0.622582	0.986416	0.559764
0.570897	0.265449	0.312471	0.230061	0.00979737	0.263245	0.0259882
0.474208	0.800176	0.739314	0.908563	0.987437	0.575161	0.80642
0.803061	0.498536	0.480045	0.601818	0.567707	0.52635	0.411712
0.711839	0.185649	0.127896	0.0407205	0.000878087	0.128239	0.924635
0.948231	0.375918	0.240148	0.293815	0.0283904	0.249728	0.0702963
0.355218	0.501944	0.40448	0.360821	0.00772529	0.430145	0.0590315
0.106959	0.765483	0.929819	0.805505	0.00721303	0.91597	0.651969
0.815771	0.809561	0.84134	0.643527	0.277881	0.978975	0.28567
0.197205	0.801162	0.994161	0.998984	0.717089	0.913463	0.12763
0.572205	0.396978	0.742538	0.864987	0.822044	0.833457	0.570867
0.242694	0.607342	0.509743	0.585101	0.647003	0.761726	0.036083
0.916616	0.671728	0.971419	0.962752	0.539411	0.925587	0.548714
0.984282	0.583611	0.831838	0.839529	0.517051	0.808035	0.451784
0.23883	0.847022	0.834679	0.91577	0.308046	0.799429	0.449813
0.725386	0.139867	0.193472	0.218762	1.48831e-05	0.188021	0.589919
0.273361	0.185709	0.243733	0.189172	0.0466766	0.182618	0.887023
0.370358	0.434728	0.634696	0.463215	0.000836558	0.653189	0.285311
0.349696	0.811994	0.709388	0.88373	0.716414	0.728092	0.0944136
0.344467	0.631935	0.923795	0.919042	0.557031	0.868585	0.577762
0.0664183	0.0636157	0.0537153	0.0927081	0.0448744	0.0601114	0.0453734
0.202996	0.208262	0.610639	0.563132	0.00825931	0.588539	0.604463
0.0440687	0.727816	0.895573	0.717629	0.117199	0.928428	0.194126
0.787821	0.609029	0.562732	0.38191	0.833191	0.497661	0.155049
0.79205	0.439949	0.158025	0.163831	0.63715	0.134031	0.219483
0.0943951	0.00748199	0.0196634	0.0124946	0.00157644	0.0251775	0.173611
0.486002	0.743782	0.75377	0.619823	0.345753	0.890916	0.562149
0.262964	0.618861	0.830497	0.544741	0.00298315	0.898237	0.338805
0.164286	0.179012	0.428342	0.50276	0.495997	0.431983	0.0768178
0.362014	0.763844	0.302571	0.303528	0.0481188	0.331598	0.660301
0.307797	0.369122	0.506	0.486395	0.0487101	0.442762	0.8658
0.870523	0.745913	0.559639	0.487315	0.511915	0.553834	0.775806
0.290632	0.857852	0.996995	0.824441	0.0592084	0.990509	0.625578
0.775327	0.811874	0.897354	0.803062	0.837549	0.911751	0.71575
0.342063	0.266043	0.173998	0.243761	0.902757	0.153884	0.22747
0.515618	0.0854541	0.101882	0.0442405	0.0220839	0.0816489	0.84646
0.17755	0.492861	0.358092	0.262475	0.915923	0.394915	0.863684
0.301148	0.703085	0.916742	0.924258	0.39189	0.925522	0.805072
0.805709	0.319269	0.14502	0.077542	1.77619e-05	0.184434	0.747286
0.202706	0.046329	0.0724469	0.0404184	7.38127e-08	0.0736094	0.815416
0.783173	0.90439	0.911349	0.942158	0.024086	0.934391	0.120848
0.597004	0.976084	0.743494	0.85806	0.685102	0.781092	0.629405
0.0720276	0.853196	0.75484	0.597149	0.000651645	0.797168	0.0345076
0.261701	0.629378	0.995097	0.806943	0.682284	0.911092	0.130862
0.875033	0.323376	0.16149	0.0929739	0.125032	0.240986	0.0332154
0.181771	0.859348	0.773836	0.595437	0.252732	0.833752	0.790563
0.0060642	0.0399143	0.032939	0.0127247	5.67455e-08	0.0432458	0.411868
0.799639	0.756011	0.952017	0.96336	0.179604	0.925968	0.430046
0.920408	0.548481	0.824552	0.517878	0.0782597	0.767844	0.224103
0.962677	0.891341	0.922993	0.804193	0.943579	0.745123	0.0506575
0.431582	0.337543	0.421132	0.314736	0.800443	0.41298	0.609146
0.54701	0.591306	0.315092	0.26136	0.853792	0.259652	0.0783404
0.752833	0.742275	0.569347	0.614325	0.900854	0.485714	0.861486
0.289693	0.402487	0.446987	0.323594	0.562178	0.413488	0.609836
0.255044	0.789908	0.778727	0.935345	0.0421223	0.849371	0.438015
0.561022	0.950065	0.931401	0.969653	0.797083	0.919581	0.37994
0.605016	0.953546	0.726489	0.777818	0.999505	0.838425	0.955242
0.229964	0.259883	0.099827	0.047619	2.43364e-06	0.0700556	0.0522366
0.0958736	0.339826	0.114042	0.0554669	0.0110738	0.107327	0.951422
0.515906	0.46144	0.788683	0.824783	0.688909	0.683275	0.943445
0.875962	0.702359	0.887272	0.614538	0.0135724	0.86432	0.489402
0.804805	0.725567	0.976857	0.931177	0.31115	0.973185	0.0246706
0.528322	0.701759	0.724255	0.61613	0.752826	0.760639	0.418636
0.595042	0.948259	0.587977	0.496869	0.227408	0.511308	0.741266
0.326797	0.868298	0.957535	0.888923	0.232621	0.983118	0.737702
0.514755	0.778203	0.60088	0.737405	0.668704	0.685644	0.362216
0.509968	0.995899	0.782945	0.535099	0.411766	0.825101	0.685755
0.830562	0.951276	0.744362	0.759636	0.559011	0.674469	0.104641
0.471739	0.058527	0.191787	0.110154	0.0021477	0.20431	0.855953
0.845226	0.533271	0.982506	0.959214	0.188616	0.876926	0.0279824
0.79013	0.396588	0.498138	0.359037	0.00179466	0.433298	0.664572
0.781876	0.461528	0.450049	0.346337	0.271001	0.468181	0.0978217
0.875838	0.350089	0.49706	0.346121	0.00101019	0.454176	0.202262
0.138897	0.908202	0.992247	0.813313	0.0154952	0.913306	0.760197
0.132548	0.0802287	0.0938797	0.124641	0.906476	0.120214	0.342227
0.683273	0.880629	0.656624	0.735998	0.807603	0.622367	0.482005
0.317146	0.70738	0.886617	0.669541	0.36431	0.868931	0.140222
0.165428	0.727097	0.543626	0.641949	0.359629	0.537337	0.82912
0.587734	0.457832	0.489459	0.40817	0.0029605	0.407703	0.717753
0.803726	0.883386	0.967597	0.822993	0.265378	0.950844	0.836101
0.71222	0.705193	0.710418	0.770741	0.865088	0.730203	0.850613
0.762752	0.573644	0.503097	0.465435	0.451152	0.466351	0.493422
0.813984	0.790642	0.800064	0.745417	0.368287	0.923184	0.0509017
0.275793	0.94222	0.988921	0.937167	0.432151	0.976679	0.924229
0.61549	0.139933	0.137767	0.111244	0.00657074	0.171084	0.628912
0.23088	0.220677	0.133579	0.132966	0.000383664	0.143216	0.271294
0.047809	0.626901	0.713328	0.794217	0.628896	0.666887	0.916073
0.211113	0.0780911	0.26389	0.223465	2.58762e-06	0.287101	0.296288
0.789768	0.715681	0.750163	0.704671	0.0172691	0.883844	0.770866
0.437407	0.550513	0.925869	0.819061	0.481433	0.706882	0.186918
0.980859	0.695261	0.941657	0.771054	0.000574214	0.976348	0.181449
0.817173	0.518825	0.569605	0.613448	0.826585	0.494864	0.406172
0.298033	0.100728	0.0886928	0.0435635	0.0077862	0.107715	0.302188
0.377798	0.255936	0.124748	0.0583818	1.30431e-07	0.138143	0.0962234
0.403597	0.575143	0.311764	0.283779	0.837303	0.338861	0.411169
0.600913	0.226948	0.292181	0.373394	0.0289113	0.330707	0.763757
0.566448	0.647639	0.52532	0.467444	0.0899502	0.438565	0.53757
0.224865	0.460703	0.696518	0.671628	0.872437	0.724806	0.466133
0.442048	0.666828	0.872563	0.972617	0.644876	0.778547	0.600681
0.169826	0.254888	0.261903	0.18026	0.30011	0.3186	0.0284559
0.220585	0.412267	0.426923	0.255797	0.0454694	0.391186	0.118159
0.474996	0.544416	0.16155	0.116352	0.0577773	0.159617	0.993419
0.348495	0.355645	0.505817	0.546847	0.367717	0.535363	0.639153
0.858949	0.370163	0.126655	0.0820052	0.01054	0.157932	0.0947343
0.532249	0.891135	0.903858	0.971474	0.743288	0.926592	0.693808
0.34525	0.225318	0.339472	0.267035	0.0355276	0.342308	0.119625
0.613866	0.578339	0.531721	0.748248	0.133866	0.579488	0.841074
0.953081	0.878369	0.446028	0.745107	6.78685e-06	0.52826	0.497865
0.396453	0.343991	0.168587	0.142132	0.022587	0.115781	0.437918
0.0686944	0.104038	0.225622	0.0852586	9.13188e-05	0.202928	0.568752
0.145873	0.340266	0.34593	0.223313	0.000516305	0.347862	0.0236728
0.0750803	0.606669	0.492558	0.41454	0.0295007	0.575584	0.631546
0.751954	0.822518	0.67915	0.817859	0.366385	0.637111	0.722949
0.221014	0.662875	0.927391	0.745802	0.583308	0.935777	0.360138
0.344826	0.632593	0.90733	0.905982	0.60186	0.893524	0.0953613
0.736885	0.7966	0.726079	0.599389	0.0210267	0.682948	0.236236
0.882845	0.617047	0.795336	0.93424	0.0236721	0.901378	0.317165
0.550365	0.113659	0.0893229	0.051792	0.062911	0.0747289	0.242933
0.736062	0.733884	0.845605	0.991198	0.043703	0.712288	0.96757
0.537655	0.284367	0.460719	0.324718	0.0520245	0.548316	0.755196
0.782728	0.810535	0.808344	0.919354	0.246576	0.795087	0.0290888
0.473296	0.73764	0.544284	0.767953	0.102599	0.514404	0.0615092
0.865679	0.883679	0.484936	0.524707	0.154552	0.463846	0.257462
0.0980451	0.0184411	0.00407164	0.00122409	9.82589e-12	0.00356795	0.481278
0.481809	0.409203	0.745303	0.813359	0.855872	0.756048	0.382304
0.543582	0.505669	0.369334	0.336985	0.368267	0.395088	0.951462
0.721858	0.277717	0.548183	0.618976	0.94907	0.623222	0.255483
0.638614	0.722905	0.743375	0.61901	0.00137982	0.867639	0.622951
0.199629	0.431064	0.814896	0.808863	0.187471	0.896684	0.32965
0.588438	0.680686	0.917157	0.898702	0.0337167	0.922911	0.923021
0.948232	0.469343	0.780721	0.641263	0.123961	0.793384	0.48492
0.855241	0.996176	0.826087	0.760362	0.267516	0.791682	0.43831
0.323066	0.832578	0.955006	0.880067	0.484418	0.964807	0.74039
0.720286	0.634257	0.98464	0.801123	0.494814	0.84138	0.855897
0.489344	0.682508	0.566383	0.378053	0.0243943	0.613115	0.416879
0.986193	0.729569	0.548082	0.337162	0.00675344	0.570626	0.750252
0.0323224	0.0654782	0.0399743	0.00848878	1.62127e-06	0.0304868	0.0487254
0.441616	0.218976	0.2203	0.106101	0.00026168	0.196553	0.608641
0.370205	0.369939	0.70451	0.538662	0.00266343	0.722246	0.56392
0.661827	0.833817	0.575985	0.652665	0.696587	0.542022	0.147629
0.837597	0.0187587	0.037612	0.0174344	0.00189859	0.0261178	0.778567
0.040016	0.109374	0.122902	0.124541	0.312042	0.154064	0.875842
0.487935	0.617695	0.902257	0.980711	0.422777	0.970108	0.906202
0.913899	0.817411	0.446664	0.360294	0.165744	0.575379	0.886545
0.864644	0.580278	0.0561965	0.058058	3.06766e-07	0.0682813	0.252176
0.153715	0.00272268	0.0401384	0.00865358	1.22061e-06	0.0272913	0.593418
0.947205	0.729674	0.465276	0.48837	0.0328632	0.398052	0.361824
0.0800639	0.418905	0.679026	0.739847	0.0137552	0.745871	0.953522
0.802489	0.845868	0.973462	0.977362	0.0887651	0.92196	0.622633
0.838293	0.376701	0.384695	0.269208	0.00421483	0.29839	0.621679
0.00160293	0.216805	0.488	0.432034	0.739176	0.469629	0.131566
0.571753	0.524351	0.804403	0.738492	0.147417	0.857468	0.129323
0.553225	0.836295	0.777829	0.659908	0.425744	0.722992	0.0946954
0.305951	0.322049	0.507131	0.498418	0.0356931	0.569344	0.17003
0.391515	0.201838	0.553174	0.741577	0.346049	0.539496	0.63213
0.804714	0.927437	0.524802	0.551918	0.0326265	0.530063	0.832059
0.901704	0.831791	0.755118	0.685392	0.940961	0.64993	0.424418
0.686549	0.725475	0.774991	0.72025	0.454853	0.749854	0.73558
0.925649	0.741714	0.610559	0.582347	0.0337327	0.563252	0.954728
0.247323	0.059676	0.150858	0.0268844	6.24165e-07	0.166128	0.455093
0.371141	0.483075	0.665563	0.623128	0.558274	0.794711	0.708659
0.27057	0.0296218	0.0467473	0.0261499	0.000493034	0.0471344	0.822131
0.971389	0.303195	0.469792	0.494857	0.780085	0.426646	0.181031
0.950206	0.986051	0.805322	0.464353	2.23049e-08	0.769991	0.0409582
0.49955	0.861763	0.686943	0.698345	0.588372	0.59655	0.0326874
0.591091	0.350191	0.827095	0.767895	0.488434	0.65735	0.816681
0.749372	0.452857	0.136588	0.086159	0.055264	0.138632	0.0295487
0.123926	0.00281667	0.000438648	9.11838e-05	1.10436e-09	0.000552034	0.56141
0.0124176	0.118516	0.0448538	0.0273627	6.116e-06	0.0579186	0.179886
0.931093	0.618226	0.934606	0.881315	0.938661	0.857331	0.158767
0.0645057	0.731669	0.964813	0.967861	0.338713	0.86197	0.841888
0.0853261	0.542871	0.24408	0.17058	0.0139015	0.20053	0.959963
0.501578	0.291404	0.397074	0.298416	0.0863017	0.381914	0.259785
0.0885424	0.260783	0.649897	0.380828	0.111716	0.705392	0.827773
0.672752	0.933941	0.915146	0.890581	0.552491	0.930636	0.520867
0.780761	0.225605	0.240791	0.189929	0.146339	0.199548	0.134292
0.380356	0.420843	0.570683	0.492937	0.12751	0.654022	0.431584
0.855842	0.607757	0.668417	0.895805	0.279496	0.665158	0.559508
0.372755	0.735894	0.989516	0.847553	0.0366826	0.94254	0.340122
0.274662	0.381901	0.394709	0.315092	0.0233427	0.33017	0.113892
0.300226	0.897643	0.933563	0.874397	0.686203	0.937136	0.894489
0.707057	0.431589	0.277405	0.188281	0.0326111	0.21934	0.246696
0.0358634	0.00108811	0.00088052	0.000101887	4.21268e-10	0.00201661	0.831447
0.662122	0.0728714	0.0270943	0.00682342	1.62728e-11	0.0338089	0.272878
0.735626	0.519075	0.4991	0.401941	0.118084	0.471309	0.245406
0.163811	0.311614	0.493578	0.397929	0.0276862	0.425563	0.448207
0.870634	0.776778	0.60997	0.780453	0.127078	0.622433	0.225544
0.918631	0.996532	0.929836	0.822394	0.747252	0.903194	0.0424425
0.0568268	0.0829456	0.156914	0.173568	0.712993	0.200423	0.584488
0.834233	0.0729722	0.243815	0.151393	0.00159348	0.320016	0.33084
0.791472	0.880911	0.328833	0.319963	7.05087e-06	0.365974	0.363645
0.185903	0.0701739	0.151357	0.0700263	1.29467e-05	0.114771	0.00487341
0.0368764	0.151393	0.0955639	0.136626	0.0210819	0.0899529	0.142014
0.71103	0.674963	0.59812	0.382061	0.00362994	0.655943	0.277581
0.544134	0.305705	0.243088	0.133952	0.128136	0.287099	0.821266
0.800542	0.428452	0.500283	0.392987	0.0208562	0.470787	0.585453
0.523224	0.458902	0.547039	0.535754	0.385795	0.592175	0.025761
0.307335	0.0719075	0.159514	0.173413	0.0183834	0.189854	0.55419
0.444105	0.700973	0.856103	0.771234	0.335026	0.864597	0.230785
0.775021	0.0188298	0.0572219	0.014827	8.23146e-12	0.0403256	0.0663497
0.206671	0.00932771	0.00235397	0.000379062	1.52722e-20	0.00191408	0.952054
0.113063	0.182273	0.239706	0.191959	0.000498823	0.336789	0.941725
0.0467239	0.110179	0.201727	0.130679	0.0162672	0.23484	0.538629
0.739881	0.742559	0.677357	0.535096	0.0329206	0.653019	0.828642
0.870156	0.814221	0.712209	0.773074	0.380908	0.615539	0.0861763
0.605388	0.864032	0.853428	0.778669	0.560076	0.941528	0.622146
0.874786	0.47165	0.676692	0.592304	0.666522	0.584449	0.4928
0.0990841	0.0619831	0.16646	0.1141	0.00644384	0.199258	0.0819969
0.467045	0.849782	0.831853	0.91109	0.087133	0.827823	0.283072
0.197587	0.964095	0.432501	0.375654	0.484224	0.440739	0.980733
0.752304	0.942742	0.882502	0.884397	0.31624	0.854127	0.944221
0.0684606	0.0321949	0.0491471	0.012788	1.2094e-07	0.0592143	0.972175
0.237843	0.471032	0.379191	0.427287	0.711163	0.398023	0.911857
0.169313	0.140371	0.0686673	0.0467519	0.120339	0.0465939	0.559433
0.390147	0.0441345	0.0100322	0.00085495	1.45288e-15	0.0108503	0.451355
0.833389	0.668522	0.85274	0.737556	0.0538644	0.93987	0.977941
0.453936	0.894373	0.823403	0.857749	0.76686	0.932379	0.762446
0.767029	0.548365	0.953588	0.768658	0.279246	0.841922	0.213583
0.12966	0.61781	0.497307	0.365186	0.624716	0.565852	0.939333
0.53361	0.769749	0.585733	0.388367	0.253674	0.552676	0.59071
0.0316649	0.295574	0.780291	0.78195	0.172601	0.761135	0.268167
0.224978	0.0467068	0.0225119	0.00784309	2.15214e-05	0.0310899	0.950162
0.35315	0.823266	0.794093	0.99973	0.410442	0.962467	0.748921
0.607482	0.287308	0.366106	0.337591	0.0643503	0.251735	0.344672
0.834835	0.626769	0.800208	0.878388	0.599046	0.807079	0.270517
0.499284	0.38632	0.544051	0.43127	0.284958	0.525637	0.561522
0.0210267	0.264395	0.867475	0.888955	0.316373	0.966248	0.0686856
0.71787	0.220336	0.344188	0.194456	5.93053e-06	0.343606	0.293165
0.482499	0.917962	0.387632	0.307714	0.00203619	0.393051	0.824624
0.593145	0.990517	0.705346	0.57635	0.887867	0.651653	0.386499
0.543826	0.0548643	0.0669393	0.0402369	0.0043438	0.0732173	0.865513
0.910908	0.871974	0.90513	0.757644	0.688086	0.954909	0.525921
0.171312	0.193366	0.405769	0.506593	0.519334	0.357476	0.637167
0.637462	0.536047	0.685729	0.800313	0.794436	0.631604	0.764857
0.88999	0.715116	0.389904	0.346232	0.0234305	0.352606	0.794708
0.286508	0.181462	0.462902	0.283637	0.00349431	0.444736	0.918839
0.873318	0.930454	0.880177	0.744033	0.532724	0.895018	0.349281
0.336732	0.332627	0.71134	0.74131	0.623874	0.698606	0.324901
0.617939	0.696677	0.740415	0.641963	0.03146	0.611079	0.20621
0.14182	0.0995392	0.122781	0.181582	0.0134895	0.132055	0.0474509
0.159381	0.61187	0.366822	0.352733	0.325381	0.422204	0.52526
0.048738	0.962582	0.820194	0.770916	0.43913	0.885226	0.0998471
0.121348	0.0993296	0.144095	0.105947	0.0624281	0.113031	0.938735
0.576295	0.992443	0.726946	0.787886	0.0450153	0.697592	0.825423
0.299749	0.144591	0.0999862	0.0551232	0.0115158	0.0802808	0.477798
0.912141	0.269338	0.491304	0.372057	0.186557	0.547195	0.0593018
0.675409	0.169707	0.309249	0.216523	0.150126	0.361485	0.73469
0.718067	0.0920608	0.0440713	0.052979	0.0810968	0.041117	0.371662
0.8523	0.724731	0.466094	0.253902	0.00226467	0.529969	0.176636
0.13472	0.00973021	0.000235781	2.10233e-05	9.30034e-23	0.000142792	0.00765522
0.423697	0.295499	0.69346	0.492266	0.0500591	0.6422	0.936191
0.232349	0.320438	0.462927	0.672424	0.0938183	0.550852	0.210985
0.338496	0.746595	0.837259	0.781731	0.0402805	0.81806	0.624911
0.460042	0.938378	0.881642	0.808056	0.00815492	0.836541	0.0811656
0.526259	0.816636	0.790849	0.509782	0.04498	0.671442	0.748463
0.320741	0.240777	0.253556	0.180273	0.000130342	0.323539	0.984627
0.442749	0.824977	0.904868	0.800207	0.299982	0.945351	0.398201
0.884989	0.812293	0.72237	0.850939	0.00303439	0.640775	0.87203
0.400968	0.244625	0.325826	0.220398	0.0596926	0.282951	0.955847
0.80515	0.651206	0.693998	0.918518	0.474352	0.616731	0.720054
0.215686	0.248173	0.342153	0.240341	0.028244	0.364199	0.26908
0.489677	0.696251	0.573538	0.509059	0.148414	0.579861	0.816042
0.404383	0.539811	0.910461	0.824253	0.0059497	0.975802	0.414238
0.725215	0.168238	0.196253	0.150017	1.74936e-06	0.196456	0.243193
0.508538	0.560695	0.864431	0.949193	0.35527	0.770952	0.126761
0.986537	0.0863397	0.151324	0.092812	0.116862	0.128657	0.263308
0.0454184	0.0105287	0.0188668	0.0266644	7.53544e-05	0.0247932	0.54124
0.10643	0.176399	0.432025	0.375266	0.016953	0.425354	0.614734
0.897882	0.837482	0.683763	0.735897	0.125283	0.709601	0.262808
0.396776	0.0691153	0.195897	0.0965194	1.76841e-05	0.1355	0.194974
0.0959324	0.0141304	0.0933264	0.0436857	8.02853e-07	0.0782994	0.398854
0.571969	0.653058	0.619752	0.591596	0.526517	0.636348	0.63374
0.053211	0.0143146	0.0116647	0.00381986	5.63406e-07	0.00937503	0.221332
0.178015	0.0698111	0.167291	0.125244	0.00315597	0.224669	0.710644
0.274883	0.633753	0.402752	0.364734	0.0849677	0.395095	0.538718
0.512188	0.699036	0.388308	0.300268	2.11633e-05	0.335075	0.179646
0.459399	0.537179	0.238861	0.160726	0.00174957	0.193514	0.679201
0.810002	0.509445	0.413483	0.186245	0.000158099	0.445264	0.730603
0.196851	0.83754	0.57283	0.411005	0.0787256	0.471317	0.251573
0.0857221	0.0657573	0.219988	0.117821	0.0477551	0.181092	0.527919
0.218328	0.341142	0.477178	0.399765	0.296825	0.446395	0.858637
0.00659913	0.239272	0.368733	0.359566	0.000112558	0.439264	0.62088
0.912921	0.517621	0.31472	0.168702	7.1141e-05	0.277607	0.900592
0.437797	0.55478	0.253445	0.251019	0.000789627	0.254675	0.557788
0.109721	0.850246	0.849395	0.859081	0.0190138	0.835443	0.02925
0.789647	0.220392	0.413194	0.248667	9.2336e-06	0.350715	0.934007
0.670122	0.379131	0.37562	0.463081	0.355194	0.364953	0.385784
0.164494	0.195765	0.325163	0.362649	0.278255	0.358189	0.775164
0.228859	0.951601	0.675609	0.952999	0.573023	0.688457	0.343386
0.555477	0.148046	0.0894175	0.0452348	0.00156775	0.069933	0.148751
0.113602	0.218617	0.345559	0.288531	0.000947781	0.302724	0.225167
0.65572	0.244541	0.269517	0.217819	0.75096	0.203343	0.483796
0.561119	0.124785	0.127431	0.0672731	0.000913598	0.144008	0.245829
0.0980966	0.0399869	0.0211231	0.00237325	3.14863e-07	0.0214505	0.06727
0.988381	0.564167	0.329617	0.289399	0.0211039	0.32699	0.33014
0.276228	0.950785	0.860754	0.966689	0.00685885	0.990154	0.443724
0.550214	0.939749	0.593801	0.438041	0.0250582	0.573123	0.993134
0.280068	0.35406	0.344627	0.219387	0.0272961	0.333781	0.374919
0.635492	0.963812	0.772411	0.724427	0.348957	0.740213	0.85415
0.474306	0.377993	0.830133	0.786976	0.181755	0.821945	0.444019
0.313747	0.424555	0.441695	0.197904	6.05509e-05	0.474316	0.708155
0.809507	0.896272	0.953207	0.845687	0.473673	0.849664	0.363247
0.224972	0.0379929	0.00763812	0.00364012	5.48041e-10	0.00784361	0.518371
0.898236	0.687299	0.549643	0.472916	0.927861	0.517719	0.807977
0.631554	0.433787	0.915472	0.834744	0.239149	0.931714	0.247147
0.459899	0.100678	0.0770742	0.0710697	0.151109	0.0847882	0.616402
0.121684	0.304528	0.356553	0.257298	0.0419392	0.389441	0.783634
0.80057	0.362302	0.0784767	0.119455	0.00582395	0.0675743	0.198569
0.607531	0.191824	0.935947	0.724332	0.364421	0.936658	0.963331
0.355904	0.937396	0.597929	0.616774	0.0361014	0.706338	0.863772
0.693121	0.596982	0.550363	0.649891	0.0682184	0.57658	0.284099
0.585134	0.228379	0.305655	0.156871	0.000258028	0.245541	0.774076
0.932265	0.63108	0.607736	0.469924	8.85606e-06	0.5856	0.337927
0.806219	0.654696	0.609299	0.312884	8.55605e-06	0.525452	0.846842
0.627606	0.47228	0.951508	0.925681	0.739782	0.894399	0.933832
0.658268	0.575788	0.631536	0.460906	0.00258435	0.59878	0.406907
0.47745	0.883278	0.664936	0.624426	2.30594e-07	0.719105	0.344075
0.378233	0.182414	0.393161	0.257913	0.00111323	0.466422	0.268658
0.335799	0.513411	0.536867	0.548994	0.22802	0.386279	0.9334
0.424815	0.0267001	0.0625782	0.0700931	0.258877	0.0646804	0.266219
0.844166	0.309289	0.410724	0.34324	0.0260157	0.452223	0.830461
0.864917	0.216808	0.131584	0.0323632	3.23249e-09	0.0926235	0.331163
0.790574	0.615519	0.480603	0.448045	0.283699	0.471535	0.708724
0.966614	0.358693	0.931678	0.988969	0.529949	0.924583	0.544865
0.263611	0.272071	0.490504	0.57835	0.441665	0.431741	0.7541
0.874184	0.804046	0.392694	0.270868	0.00061481	0.42603	0.585084
0.103096	0.00699339	0.00117613	0.000272247	3.34749e-11	0.00146102	0.755403
0.0513954	0.144555	0.135114	0.112827	0.0126931	0.192893	0.98313
0.954511	0.401166	0.305896	0.196082	0.00357052	0.244919	0.263177
0.957677	0.421078	0.853656	0.859678	0.897245	0.82614	0.838973
0.00517983	0.0565192	0.19358	0.116423	0.0666515	0.180498	0.0719817
0.40148	0.09482	0.0308657	0.0198958	1.50045e-06	0.0458904	0.765464
0.29626	0.160941	0.475993	0.318681	0.000535898	0.561946	0.859104
0.271819	0.956737	0.938623	0.764802	0.584001	0.983628	0.908746
0.0475023	0.411461	0.269518	0.120846	4.78842e-08	0.26345	0.297149
0.486559	0.0854934	0.116694	0.0843851	0.00581679	0.113829	0.78029
0.123203	0.381536	0.302162	0.445804	0.429823	0.357549	0.830535
0.587331	0.954721	0.708382	0.638386	0.192676	0.818968	0.821223
0.441821	0.809311	0.799729	0.813199	0.812271	0.81572	0.386954
0.122079	0.502418	0.693228	0.612048	0.952059	0.550916	0.90118
0.61113	0.703474	0.745702	0.632645	0.391203	0.682335	0.0614095
0.147147	0.496533	0.695461	0.733707	0.385222	0.896847	0.140088
0.447177	0.922833	0.863764	0.950417	0.652476	0.874869	0.297991
0.0547162	0.577448	0.823985	0.940325	0.56261	0.880997	0.0789762
0.934043	0.962922	0.558456	0.586924	0.0738019	0.49241	0.161172
0.126712	0.222535	0.225546	0.124376	0.000537084	0.263373	0.774617
0.311242	0.283397	0.388218	0.124199	4.52086e-06	0.45201	0.598991
0.944518	0.947426	0.778156	0.656961	0.242505	0.716966	0.849868
0.57512	0.636809	0.455862	0.313472	1.17376e-05	0.551304	0.23267
0.82583	0.518347	0.787115	0.780473	0.4199	0.825386	0.808026
0.343399	0.682593	0.927581	0.731105	0.0584342	0.940087	0.183123
0.525883	0.376841	0.492139	0.456123	0.147469	0.48902	0.518415
0.116136	0.0391718	0.0163844	0.0184348	0.0621606	0.027959	0.465731
0.727792	0.290818	0.421527	0.479773	0.26434	0.366425	0.486948
0.875193	0.733491	0.783584	0.747472	0.266763	0.682522	0.552447
0.572152	0.465786	0.230232	0.189267	0.00087039	0.191779	0.792566
0.0169814	0.526364	0.942779	0.818323	0.231141	0.780812	0.902798
0.656942	0.562621	0.301166	0.156035	0.0244856	0.298456	0.266291
0.261774	0.931978	0.863539	0.761737	0.327113	0.767608	0.566544
0.725383	0.539647	0.691317	0.556766	0.891216	0.77032	0.947369
0.639316	0.0148579	0.00456714	0.000679748	6.39494e-13	0.00454294	0.902473
0.903855	0.906961	0.905147	0.814623	0.696572	0.902064	0.924597
0.701698	0.435216	0.787243	0.727327	0.547937	0.793965	0.939104
0.616915	0.715346	0.36601	0.32605	0.00303191	0.322378	0.17241
0.378214	0.303267	0.217558	0.108647	0.000416117	0.221079	0.399702
0.840544	0.769163	0.836709	0.94641	0.246145	0.775655	0.134888
0.96912	0.724548	0.357229	0.350089	5.70135e-05	0.434917	0.950208
0.372227	0.0374486	0.0393462	0.0125383	1.16856e-10	0.0424993	0.165808
0.091222	0.974556	0.750596	0.541751	0.00272836	0.861456	0.515637
0.20365	0.939417	0.899381	0.930576	0.622243	0.89516	0.759288
0.75349	0.652592	0.90477	0.747315	0.663354	0.820404	0.230839
0.686862	0.771198	0.714946	0.599161	0.564303	0.816669	0.373528
0.179653	0.0356326	0.153254	0.13466	0.192415	0.170955	0.78014
0.315634	0.511554	0.653808	0.751933	0.835797	0.67497	0.345293
0.430424	0.490517	0.520871	0.476826	0.540958	0.400622	0.0177352
0.0850531	0.00202766	0.0043685	0.000914728	7.30174e-07	0.00242957	0.407433
0.166874	0.445742	0.676503	0.607996	0.57382	0.513536	0.508096
0.178687	0.628062	0.813767	0.817794	0.687581	0.757267	0.962817
0.937724	0.957823	0.93612	0.97454	0.36661	0.966855	0.844709
0.526029	0.372067	0.290755	0.268039	2.73173e-05	0.316317	0.111619
0.95449	0.458667	0.288898	0.215319	0.00137498	0.290136	0.398975
0.707366	0.258067	0.143773	0.0703772	1.574e-05	0.114443	0.636011
0.56897	0.97191	0.820421	0.920121	0.0189935	0.860432	0.249575
0.12603	0.588071	0.524519	0.587769	0.782196	0.584115	0.831454
0.280737	0.45839	0.558614	0.484955	0.190792	0.662276	0.698744
0.910183	0.656711	0.964161	0.896206	0.15331	0.877207	0.538137
0.367744	0.815812	0.605388	0.582753	0.594867	0.716657	0.0303975
0.0469686	0.65666	0.226645	0.319682	0.643631	0.158041	0.0457718
0.56992	0.934161	0.44815	0.473268	0.139989	0.480017	0.675365
0.231723	0.152742	0.195569	0.142364	0.00092542	0.23003	0.872316
0.357273	0.911026	0.851358	0.918469	0.0417176	0.87106	0.0716117
0.950149	0.666924	0.69687	0.978515	0.967387	0.921759	0.578192
0.612082	0.147393	0.0494159	0.0103633	9.41082e-05	0.0693729	0.79341
0.699698	0.615567	0.951784	0.970903	0.541927	0.897608	0.371563
0.626269	0.846004	0.91821	0.886021	0.672834	0.875248	0.596336
0.355608	0.24235	0.270457	0.13568	0.00655967	0.265001	0.523114
0.592983	0.264712	0.569729	0.369303	0.551723	0.599927	0.589387
0.651873	0.642642	0.520583	0.389674	0.127202	0.446616	0.510366
0.701354	0.473866	0.554822	0.501185	0.682058	0.541157	0.784615
0.0784588	0.14908	0.147687	0.202267	0.0990926	0.199454	0.945918
0.0038835	0.178491	0.504012	0.361319	0.00430904	0.393225	0.870606
0.0950791	0.197523	0.0321976	0.0289018	0.00046778	0.0230109	0.984226
0.354454	0.293258	0.122363	0.070924	4.69052e-05	0.137077	0.104636
0.420733	0.640654	0.792543	0.662936	0.245818	0.745796	0.0874583
0.0302437	0.423596	0.734113	0.64754	0.773905	0.677127	0.905251
0.0057293	0.631358	0.690368	0.765987	0.0366025	0.709703	0.31184
0.646766	0.412141	0.289092	0.285828	0.0457777	0.251112	0.638853
0.57933	0.217261	0.522067	0.434202	0.00466102	0.482342	0.511291
0.6541	0.33999	0.291895	0.359542	1.46528e-05	0.293146	0.196779
0.167232	0.446229	0.338079	0.159476	0.000517483	0.328304	0.497388
0.666419	0.955048	0.904241	0.970945	0.925628	0.965579	0.795347
0.653004	0.193919	0.194383	0.1321	0.00144606	0.180624	0.436385
0.322043	0.367428	0.332623	0.277571	0.00270225	0.259326	0.484975
0.852918	0.457592	0.45363	0.375215	0.262282	0.396232	0.935679
0.435651	0.781701	0.37017	0.402044	0.219326	0.410314	0.399136
0.799502	0.272136	0.266863	0.22476	0.157588	0.256547	0.562295
0.85779	0.329563	0.263875	0.186637	0.0464672	0.318543	0.837861
0.79673	0.40656	0.436956	0.339076	0.792073	0.374886	0.586441
0.492405	0.448242	0.426108	0.604145	0.685676	0.483493	0.780064
0.0397164	0.459413	0.742198	0.703357	0.529897	0.857763	0.0870173
0.933724	0.861394	0.769052	0.535382	0.22404	0.930148	0.978367
0.102846	0.446658	0.585861	0.63646	0.359135	0.487108	0.0508031
0.681493	0.376468	0.175502	0.181191	1.92228e-05	0.101328	0.368156
0.90134	0.457512	0.773439	0.620711	0.0583772	0.741358	0.329714
0.339625	0.723455	0.416451	0.442747	0.817533	0.521337	0.885739
0.568915	0.827935	0.473603	0.403345	0.00191502	0.356846	0.0531581
0.351111	0.0227526	0.022129	0.00853478	1.62795e-09	0.0154058	0.655197
0.68501	0.77607	0.955288	0.977105	0.142223	0.908893	0.399578
0.595148	0.128519	0.247286	0.146421	3.6315e-06	0.260983	0.114271
0.756975	0.700742	0.803027	0.820465	0.627364	0.771235	0.250068
0.829051	0.768999	0.661471	0.490995	0.0543302	0.668526	0.0949208
0.0548591	0.0636995	0.0664083	0.143754	0.223395	0.0614089	0.904462
0.532445	0.732369	0.891497	0.964046	0.0119082	0.848928	0.928662
0.577063	0.226916	0.335545	0.303824	0.38375	0.326999	0.942994
0.453105	0.264241	0.28634	0.359415	0.0429941	0.252651	0.0668124
0.681723	0.273534	0.12595	0.0770979	0.0139258	0.168659	0.386351
0.987477	0.489943	0.601194	0.816023	0.413901	0.659856	0.775825
0.280893	0.754022	0.478323	0.49187	0.0545021	0.447099	0.452478
0.868566	0.384929	0.140913	0.126863	0.00473007	0.100553	0.74755
0.410488	0.818989	0.894827	0.855638	0.403149	0.836747	0.272887
0.326934	0.184598	0.192548	0.142575	0.398581	0.186033	0.574628
0.780766	0.539606	0.849005	0.971236	0.393087	0.744754	0.765066
0.706939	0.854433	0.943679	0.961808	0.350078	0.960797	0.219214
0.507538	0.852924	0.728882	0.795517	0.765774	0.712679	0.0500572
0.308348	0.287012	0.287437	0.377212	0.459978	0.323004	0.792665
0.0155026	0.369767	0.510192	0.61167	0.564123	0.520506	0.359893
0.27453	0.21488	0.339439	0.322101	0.0392122	0.352048	0.735168
0.705124	0.160369	0.153041	0.0736953	4.37775e-06	0.183175	0.0677945
0.198792	0.903272	0.942911	0.918728	0.927153	0.906828	0.962337
0.411155	0.632572	0.902705	0.985001	0.0569897	0.803099	0.620683
0.477086	0.143292	0.0810415	0.0636966	0.000301596	0.0862632	0.655744
0.091643	0.795245	0.965822	0.747069	0.0237706	0.99625	0.0297972
0.140831	0.240761	0.558643	0.520655	0.985498	0.522942	0.562381
0.60664	0.0349424	0.0899868	0.0586828	0.000276418	0.0925161	0.788986
0.514763	0.220553	0.0317949	0.0301163	2.57294e-07	0.0597441	0.646182
0.974043	0.721236	0.922444	0.966583	0.106691	0.908117	0.25148
0.788931	0.267848	0.483615	0.378248	0.842243	0.475341	0.0221231
0.325521	0.684185	0.654061	0.63329	0.639351	0.621791	0.859187
0.202313	0.530901	0.944723	0.952658	0.93017	0.858708	0.481203
0.614195	0.243427	0.31281	0.192238	0.0144905	0.308418	0.935787
0.0151596	0.0360851	0.0677603	0.0446569	0.000464847	0.0629054	0.247607
0.74439	0.240522	0.589075	0.581829	0.47721	0.523922	0.265583
0.850736	0.333856	0.382899	0.302053	0.0245932	0.509985	0.142961
0.129339	0.254641	0.252293	0.192398	0.187565	0.259472	0.308094
0.874439	0.391573	0.630411	0.353978	0.0365591	0.645441	0.766142
0.340969	0.0964903	0.213271	0.16437	0.221778	0.186706	0.413767
0.418544	0.318544	0.342531	0.245507	0.150768	0.310431	0.0365333
0.45305	0.0549854	0.0193237	0.0158644	0.00589026	0.0213672	0.869479
0.133686	0.949311	0.971515	0.78557	0.0588715	0.952378	0.734677
0.354306	0.902213	0.652901	0.817208	0.897528	0.643488	0.613153
0.320454	0.305395	0.358916	0.201845	0.0373772	0.384851	0.856937
0.543036	0.998269	0.430299	0.295376	0.0857667	0.372022	0.900967
0.650338	0.470961	0.510216	0.554763	0.0941575	0.561096	0.405696
0.192678	0.448212	0.200442	0.147385	0.0155634	0.133227	0.480934
0.0951917	0.685916	0.697429	0.434162	0.26307	0.799769	0.213838
0.305149	0.315074	0.350726	0.329243	0.0981371	0.447456	0.43873
0.156889	0.562842	0.845126	0.695967	0.0658969	0.838183	0.669525
0.407921	0.820808	0.560045	0.706461	0.147746	0.600115	0.335234
0.648151	0.957146	0.584352	0.64529	6.39389e-05	0.632646	0.525316
0.0467336	0.030664	0.161318	0.0357909	1.86951e-10	0.155255	0.784082
0.60253	0.554005	0.804827	0.785502	0.210986	0.719251	0.0401283
0.192449	0.927618	0.873919	0.979916	0.249912	0.941243	0.790501
0.14742	0.553557	0.887446	0.796906	0.624687	0.839425	0.603082
0.305316	0.139079	0.561563	0.539861	0.346311	0.501167	0.218675
0.618129	0.928818	0.593388	0.71336	0.0136234	0.60606	0.720525
0.450241	0.624044	0.490636	0.240975	4.57409e-05	0.502503	0.2888
0.997535	0.215653	0.215924	0.129091	0.00104616	0.253071	0.270275
0.50346	0.0602436	0.178096	0.0938668	0.0248441	0.123696	0.108667
0.849127	0.559372	0.894289	0.683599	0.0199168	0.856746	0.489823
0.466894	0.0479522	0.0855664	0.0690826	0.0104337	0.0731703	0.508936
0.27588	0.519154	0.254489	0.149941	2.94235e-07	0.281955	0.720045
0.195782	0.292849	0.193254	0.155406	0.000289571	0.147861	0.836329
0.595874	0.935604	0.928821	0.915988	0.90861	0.920019	0.210562
0.873823	0.755606	0.745639	0.753799	0.755328	0.669915	0.575054
0.291598	0.275553	0.907219	0.731323	0.952753	0.888326	0.911394
0.105565	0.0989909	0.0551498	0.0377244	0.0252273	0.0826099	0.711978
0.911308	0.905952	0.64901	0.810866	0.583546	0.705092	0.393386
0.854366	0.453744	0.586739	0.644519	0.0459402	0.458288	0.336346
0.157465	0.0268882	0.0207368	0.00898046	0.000377769	0.0171382	0.882752
0.655371	0.694852	0.215007	0.30906	1.70542e-05	0.255594	0.909295
0.642175	0.494235	0.788141	0.748685	0.529429	0.888207	0.841199
0.842364	0.372937	0.713972	0.714247	0.835482	0.750432	0.7439
0.277987	0.567854	0.975364	0.658106	0.0384543	0.998537	0.347104
0.634487	0.590833	0.692282	0.678655	0.890822	0.740258	0.28677
0.570526	0.251178	0.41585	0.376894	0.271341	0.474622	0.520948
0.690292	0.27035	0.689047	0.686009	0.281234	0.738424	0.892076
0.602971	0.418051	0.166922	0.167606	0.291171	0.210617	0.698059
0.41657	0.499444	0.391161	0.399064	0.564422	0.481728	0.860201
0.607499	0.958743	0.449985	0.57497	0.0277705	0.488733	0.266846
0.646289	0.367778	0.62893	0.441789	8.49272e-05	0.525452	0.609949
0.961321	0.775387	0.938006	0.76826	0.780644	0.996195	0.0510539
0.394641	0.157801	0.270832	0.27242	0.0253389	0.296402	0.447473
0.89781	0.510271	0.53799	0.390209	0.0230848	0.490941	0.151113
0.567487	0.31532	0.0962051	0.0870047	0.0082294	0.091544	0.753687
0.711506	0.292544	0.707673	0.825799	0.336918	0.611572	0.847383
0.899114	0.667672	0.673281	0.50243	0.59238	0.732626	0.271845
0.535336	0.34239	0.872405	0.984699	0.617697	0.955524	0.124776
0.84651	0.215375	0.193044	0.159397	0.000436948	0.135673	0.0313547
0.229495	0.601512	0.523158	0.526345	0.0012713	0.511474	0.281259
0.738373	0.566264	0.933409	0.943346	0.290831	0.973376	0.931252
0.588853	0.788852	0.609529	0.599434	0.835648	0.662824	0.264577
0.867433	0.133646	0.348748	0.157851	0.00165967	0.355653	0.0973786
0.807877	0.982662	0.772984	0.793704	0.885137	0.742375	0.265978
0.434174	0.928927	0.704229	0.872134	0.0597444	0.883192	0.0785118
0.211205	0.758808	0.485516	0.40511	0.00105542	0.495667	0.827792
0.788099	0.745752	0.856292	0.690955	0.78029	0.887148	0.819027
0.913564	0.785162	0.694849	0.440782	0.000139673	0.592721	0.406627
0.345948	0.941032	0.89556	0.931969	0.28222	0.769253	0.880118
0.375729	0.275851	0.501314	0.299214	0.000950131	0.569217	0.652326
0.161304	0.3393	0.146294	0.118871	0.0828614	0.164909	0.513276
0.260957	0.084518	0.205476	0.0834749	2.73724e-08	0.152189	0.938692
0.994204	0.843863	0.959121	0.840479	0.0534798	0.913298	0.17385
0.711084	0.350403	0.105567	0.0830686	1.62432e-06	0.102362	0.357068
0.794784	0.459899	0.184438	0.149787	0.00164566	0.216076	0.292211
0.767028	0.17078	0.140669	0.185211	0.542156	0.153459	0.809992
0.632104	0.33918	0.218437	0.13669	1.45818e-05	0.174413	0.462297
0.311691	0.883381	0.585409	0.43698	0.000184703	0.459751	0.695312
0.569722	0.359309	0.875151	0.901997	0.0422397	0.947526	0.988723
0.958037	0.798181	0.740267	0.587413	0.0080731	0.712383	0.530819
0.300773	0.736132	0.761686	0.914468	0.0464559	0.758108	0.384132
0.894415	0.81314	0.307885	0.210157	0.00896282	0.325038	0.169669
0.934275	0.742346	0.511836	0.380941	0.00384117	0.49127	0.257508
0.972611	0.544059	0.777678	0.906944	0.956852	0.839774	0.520698
0.363156	0.686178	0.46689	0.398799	0.074493	0.461885	0.283093
0.670307	0.323993	0.265339	0.29706	0.938916	0.21298	0.625
0.00824992	0.133179	0.336747	0.240369	0.000255678	0.331419	0.450307
0.171335	0.304385	0.323714	0.298964	0.839777	0.303166	0.681076
0.411182	0.462123	0.899882	0.890363	0.832503	0.927839	0.225454
0.417861	0.670973	0.682267	0.398726	0.573825	0.778897	0.116901
0.244454	0.813095	0.715694	0.631256	0.477619	0.869495	0.727007
0.299491	0.302246	0.375417	0.352812	0.0709182	0.427334	0.508409
0.369532	0.746585	0.62621	0.584533	0.791245	0.64234	0.241056
0.863513	0.223647	0.1743	0.0692985	0.0171162	0.190257	0.373417
0.0512687	0.928109	0.450289	0.401299	0.042142	0.458574	0.910987
0.364375	0.567066	0.814293	0.740177	0.308309	0.866506	0.971666
0.99574	0.850478	0.727523	0.634879	0.876998	0.682755	0.812779
0.00289949	0.1431	0.200758	0.14732	0.0212746	0.173935	0.962467
0.451388	0.704367	0.611541	0.303127	1.06752e-06	0.599129	0.812686
0.961509	0.165454	0.34121	0.253244	0.299074	0.303921	0.892143
0.289248	0.896476	0.836453	0.696548	0.470127	0.769791	0.877313
0.228904	0.823986	0.371925	0.429002	0.0922861	0.428665	0.675791
0.170111	0.380577	0.226314	0.139708	0.019088	0.154917	0.928458
0.0413735	0.858517	0.834757	0.798574	0.927761	0.740792	0.819704
0.806765	0.365126	0.442452	0.366009	7.87661e-05	0.465891	0.349597
0.0226076	0.472389	0.364496	0.291984	0.0320071	0.387571	0.518151
0.60249	0.958117	0.853746	0.997995	0.740573	0.838329	0.801833
0.754163	0.693455	0.808342	0.77757	0.352735	0.721152	0.437227
0.884507	0.578917	0.624774	0.693596	0.000910086	0.649096	0.880161
0.587405	0.495054	0.395691	0.321725	0.0758104	0.43376	0.63989
0.287456	0.69388	0.671976	0.556834	0.0293863	0.886462	0.769835
0.00575446	0.198177	0.102643	0.0635248	0.266937	0.100718	0.760895
0.427366	0.0374872	0.101689	0.0733854	1.52897e-08	0.0758183	0.584841
0.362817	0.173347	0.132312	0.128466	0.767483	0.119622	0.506036
0.601994	0.476474	0.400929	0.171248	0.0014957	0.519635	0.29044
0.778678	0.660935	0.570643	0.482439	0.797853	0.609988	0.0218577
0.898183	0.953292	0.7055	0.785297	0.000182949	0.711348	0.340252
0.693461	0.973286	0.652276	0.682877	0.291622	0.52174	0.651001
0.320314	0.963962	0.7652	0.514385	0.922947	0.760392	0.58904
0.232496	0.237716	0.428232	0.468806	0.534878	0.392861	0.149175
0.769299	0.23646	0.412571	0.514828	0.00701962	0.402757	0.751038
0.674828	0.614488	0.309107	0.326304	0.779517	0.374234	0.714448
0.106763	0.700392	0.537787	0.547336	0.476536	0.628952	0.088709
0.880626	0.587771	0.802966	0.714623	0.669219	0.776263	0.398736
0.598793	0.482525	0.887288	0.703269	0.0372071	0.823571	0.109155
0.466989	0.986164	0.79269	0.92701	0.373663	0.879195	0.903318
0.325324	0.906721	0.723947	0.70162	0.258272	0.643446	0.923852
0.702071	0.912396	0.99078	0.902108	0.14644	0.875276	0.334523
0.00858863	0.00468566	0.0148441	0.00462522	4.67809e-14	0.0179591	0.78155
0.440448	0.722614	0.88598	0.865487	0.0910063	0.850277	0.557027
0.761317	0.865677	0.632074	0.993031	0.241066	0.705635	0.145424
0.748919	0.727729	0.659759	0.658289	0.00285104	0.66716	0.108147
0.41032	0.828668	0.887177	0.696597	0.423664	0.793289	0.855286
0.580867	0.98547	0.754576	0.477339	0.0863575	0.81472	0.801502
0.362724	0.387499	0.397432	0.297564	4.62112e-06	0.393727	0.600388
0.971127	0.670182	0.481	0.387919	0.832821	0.428428	0.51535
0.351204	0.486003	0.931734	0.895415	0.294179	0.940764	0.260988
0.906164	0.735995	0.254097	0.192745	0.00354875	0.321006	0.887092
0.48703	0.678276	0.765633	0.853837	0.460354	0.649922	0.0150002
0.780277	0.809022	0.363716	0.402956	0.0262006	0.380717	0.734035
0.116462	0.386776	0.775231	0.831625	0.365288	0.709097	0.317234
0.460949	0.161205	0.150839	0.160442	0.0826759	0.158713	0.571659
0.306281	0.901653	0.707714	0.621711	0.152243	0.931571	0.363435
0.353127	0.472728	0.48776	0.379477	0.430643	0.508812	0.37683
0.662943	0.563179	0.868787	0.891415	0.0105615	0.90808	0.314961
0.73369	0.526257	0.380182	0.181112	0.00022077	0.306535	0.0239219
0.115335	0.290158	0.493302	0.455017	0.194662	0.511858	0.613642
0.0676018	0.641094	0.886774	0.857079	0.346417	0.846306	0.519577
0.161118	0.717231	0.509846	0.351382	0.796785	0.447208	0.972657
0.259206	0.702014	0.562932	0.380274	0.308724	0.615397	0.907649
0.0673889	0.173267	0.45973	0.440085	0.615207	0.438084	0.62616
0.857224	0.737213	0.846759	0.720938	0.550241	0.926823	0.520312
0.572304	0.678983	0.812567	0.895259	0.339864	0.786104	0.721013
0.842042	0.250568	0.339432	0.320031	0.36642	0.312921	0.398297
0.387866	0.269122	0.375235	0.461347	0.651458	0.401064	0.257445
0.575973	0.634013	0.656158	0.608725	0.712585	0.787357	0.426702
0.335164	0.858506	0.580712	0.537729	0.107758	0.475968	0.283392
0.699545	0.531419	0.975314	0.802642	0.451168	0.933745	0.32303
0.390604	0.131198	0.572853	0.581068	0.100588	0.655567	0.805009
0.109523	0.223457	0.102527	0.0963319	0.24205	0.112201	0.856861
0.411063	0.527843	0.482266	0.410736	0.0176409	0.538056	0.30283
0.770897	0.842816	0.782272	0.75627	0.0849544	0.756198	0.435916
0.889975	0.957359	0.710538	0.75324	0.399883	0.676497	0.450451
0.315474	0.976309	0.941588	0.786371	0.109543	0.944721	0.103871
0.428715	0.86114	0.862916	0.982869	4.26419e-05	0.89261	0.479853
0.00948723	0.0920872	0.341409	0.265661	0.00147962	0.341322	0.825959
0.885412	0.980671	0.861153	0.664808	0.195052	0.93899	0.544506
0.974613	0.271463	0.270262	0.207432	0.00956983	0.261656	0.275196
0.778125	0.744402	0.973253	0.999013	0.912093	0.975965	0.138314
0.524648	0.478002	0.653868	0.85275	0.409094	0.642991	0.326408
0.820664	0.511686	0.370276	0.449505	0.469125	0.354093	0.322612
0.414244	0.456373	0.374128	0.354062	0.0225519	0.387171	0.953525
0.856033	0.996777	0.664166	0.913448	0.298368	0.62847	0.150447
0.71403	0.904099	0.395246	0.321267	0.000975461	0.287743	0.168277
0.507401	0.810394	0.733883	0.760227	0.00257176	0.816821	0.195077
0.607881	0.418681	0.873747	0.789242	0.137664	0.858872	0.396747
0.694111	0.180627	0.270648	0.288764	0.611474	0.233033	0.947427
0.642782	0.48347	0.511109	0.558742	0.69173	0.495012	0.408373
0.274302	0.137337	0.11943	0.146903	0.030514	0.100225	0.920094
0.0574747	0.235196	0.617364	0.477225	0.151875	0.704512	0.572624
0.0645395	0.080461	0.199496	0.226646	0.0910649	0.183456	0.0825568
0.48617	0.888944	0.994389	0.994609	0.574563	0.995936	0.390191
0.156976	0.82174	0.973187	0.943365	0.952357	0.942325	0.434359
0.420197	0.735292	0.71204	0.483217	0.376247	0.797495	0.631903
0.761229	0.0907256	0.201507	0.152477	0.00557191	0.185939	0.689863
0.800177	0.284677	0.128447	0.0387464	2.03527e-08	0.146466	0.448089
0.39791	0.555392	0.26621	0.152998	1.13904e-05	0.264074	0.137485
0.213153	0.535069	0.815898	0.749655	0.66081	0.738148	0.112261
0.426138	0.884334	0.760397	0.537382	0.00642167	0.744401	0.455068
0.778774	0.594521	0.319995	0.374496	0.451758	0.23863	0.686147
0.406665	0.897811	0.634785	0.510567	1.28786e-05	0.534167	0.671658
0.658023	0.832028	0.998561	0.601699	0.0526936	0.975063	0.00211794
0.0274383	0.513805	0.838997	0.863447	0.254335	0.857966	0.238322
0.607965	0.52706	0.355539	0.294711	0.000248571	0.386418	0.422998
0.402724	0.242506	0.228002	0.108619	0.0214361	0.257612	0.0539199
0.276184	0.570508	0.72149	0.647681	0.759964	0.604013	0.19769
0.950506	0.47814	0.672245	0.481906	0.844025	0.635997	0.463229
0.587507	0.704532	0.472495	0.45812	0.399601	0.472845	0.207578
0.128647	0.283175	0.758443	0.528797	0.916335	0.667025	0.680313
0.297268	0.996177	0.921619	0.912906	0.588655	0.883973	0.722029
0.972945	0.939714	0.666283	0.685496	0.647777	0.544873	0.19742
0.419626	0.220818	0.278031	0.180237	0.0124577	0.291367	0.0636378
0.307323	0.89579	0.840837	0.85306	0.748139	0.753306	0.882133
0.7874	0.913981	0.422932	0.294323	0.000153725	0.488319	0.675047
0.10311	0.56923	0.770983	0.962216	0.889906	0.786348	0.969526
0.913777	0.805825	0.73587	0.538244	0.781304	0.631377	0.323271
0.507437	0.498551	0.749395	0.782026	0.800832	0.777946	0.837747
0.297282	0.182595	0.0850257	0.10352	0.0276374	0.0814318	0.485622
0.939124	0.776029	0.570129	0.46512	0.0435445	0.543262	0.11926
0.393622	0.545264	0.396046	0.287818	0.007077	0.531315	0.700575
0.127272	0.0111765	0.00915351	0.00171926	1.25199e-08	0.00691836	0.827916
0.392204	0.923552	0.781786	0.691322	5.42908e-05	0.845216	0.745093
0.306058	0.788818	0.964686	0.943761	0.119584	0.983618	0.324355
0.300696	0.345989	0.121975	0.185728	0.0516742	0.110713	0.0712821
0.00413727	0.00635225	0.0175544	0.00490761	2.49569e-09	0.0156981	0.5203
0.657509	0.55709	0.255825	0.357839	0.042351	0.256394	0.336066
0.57453	0.419466	0.284203	0.299473	0.096911	0.297283	0.79728
0.179506	0.274192	0.449793	0.489432	0.855592	0.462863	0.887597
0.143909	0.479591	0.891374	0.696903	0.160263	0.902229	0.54522
0.187024	0.807413	0.835492	0.538675	0.292663	0.806981	0.662739
0.799764	0.891302	0.707836	0.717484	0.00871619	0.7014	0.768114
0.537469	0.702151	0.597709	0.706983	0.377972	0.650204	0.907405
0.639602	0.577833	0.409303	0.313487	0.0111801	0.417861	0.875508
0.284693	0.595871	0.223557	0.158536	2.12096e-10	0.173653	0.618451
0.794063	0.989764	0.787293	0.694272	0.0955251	0.902502	0.915836
0.15426	0.202468	0.209054	0.124343	0.0247309	0.234926	0.394594
0.0701489	0.235912	0.226249	0.153714	0.00682745	0.174502	0.0802437
0.250488	0.0259642	0.033101	0.0155701	2.19016e-05	0.0250797	0.564293
0.859222	0.311593	0.247447	0.191112	1.59522e-05	0.285584	0.867621
0.338191	0.87492	0.210303	0.130265	0.021086	0.196874	0.0851962
0.638627	0.169639	0.156831	0.133862	5.31778e-05	0.196058	0.86417
0.92435	0.48722	0.710975	0.422604	0.122074	0.621838	0.969304
0.380525	0.916464	0.583267	0.446025	0.0640165	0.625223	0.020834
0.760119	0.101643	0.133829	0.0898102	0.00128417	0.162102	0.220929
0.401706	0.80695	0.936416	0.952515	0.19063	0.784146	0.966999
0.151031	0.323448	0.357001	0.336144	0.422823	0.383619	0.370858
0.0833631	0.36144	0.11945	0.147415	0.000261265	0.12232	0.328317
0.891897	0.645769	0.789825	0.889075	0.0982439	0.7037	0.825972
0.507867	0.683139	0.412927	0.43172	0.752021	0.396872	0.953366
0.686868	0.796797	0.851286	0.515849	0.0706226	0.794185	0.661333
0.412244	0.925696	0.834833	0.86652	0.200525	0.790596	0.980083
0.0151366	0.106005	0.173734	0.116195	0.000666677	0.182031	0.365192
0.885527	0.173979	0.185173	0.135029	0.00498961	0.243559	0.205509
0.256722	0.390847	0.338578	0.241594	0.000677464	0.282308	0.201815
0.54879	0.294609	0.383008	0.488156	0.0986939	0.312922	0.398574
0.431245	0.689964	0.324035	0.548974	0.283267	0.34248	0.957591
0.493654	0.0359059	0.0328858	0.00917174	1.14219e-05	0.0287513	0.643767
0.554918	0.795753	0.980439	0.777799	0.000861736	0.975287	0.0602948
0.689739	0.205586	0.711212	0.627587	0.488062	0.889768	0.938185
0.907693	0.679017	0.463114	0.303136	0.099653	0.454384	0.746497
0.991087	0.964463	0.870306	0.867189	0.649297	0.788542	0.0648095
0.857723	0.0503549	0.109016	0.0532115	0.000206324	0.124234	0.353761
0.711715	0.0271865	0.0974301	0.0338811	7.65348e-15	0.100504	0.460585
0.0747859	0.128128	0.541169	0.466864	0.792931	0.53465	0.314782
0.970292	0.933321	0.869775	0.508899	1.37979e-05	0.897313	0.919431
0.273248	0.581699	0.410614	0.204996	0.000266275	0.361982	0.92453
0.260519	0.266944	0.0878439	0.0338865	0.000482201	0.0880138	0.374854
0.0906596	0.0617679	0.0220863	0.00572567	3.17561e-09	0.0203287	0.282253
0.335188	0.132789	0.110732	0.0903803	0.584666	0.137252	0.897598
0.648579	0.334748	0.260776	0.269473	0.000895764	0.219433	0.863177
0.450024	0.628624	0.584766	0.438383	0.994608	0.592095	0.540483
0.0185005	0.0029617	0.00058797	0.000185677	1.79606e-13	0.000567079	0.85573
0.82549	0.13987	0.187036	0.121607	0.00762779	0.250825	0.0768836
0.596596	0.716166	0.529322	0.527515	0.0215966	0.580694	0.49966
0.744142	0.981381	0.651303	0.659449	0.976032	0.562492	0.665481
0.661488	0.820259	0.829816	0.916775	0.0294466	0.995046	0.654392
0.962629	0.631594	0.262359	0.199193	0.0434306	0.238846	0.590801
0.964968	0.442882	0.29441	0.104598	3.20762e-06	0.267032	0.23687
0.438563	0.992809	0.63872	0.772659	0.450618	0.625819	0.794443
0.649845	0.907826	0.872187	0.959081	0.108849	0.886606	0.903052
0.212935	0.140656	0.283173	0.142523	0.383851	0.308038	0.607874
0.109243	0.756735	0.768391	0.821949	0.303426	0.773496	0.605388
0.00534661	0.459113	0.819811	0.708543	0.536491	0.780647	0.432397
0.916358	0.5085	0.346216	0.143314	0.0965043	0.271833	0.238372
0.720118	0.674429	0.653535	0.945347	0.467685	0.66063	0.130543
0.469663	0.534739	0.867706	0.722455	0.607964	0.88223	0.717411
0.22292	0.751175	0.883975	0.940644	0.0792033	0.853333	0.546793
0.131345	0.369521	0.337856	0.291141	0.834053	0.42685	0.976972
0.947643	0.723701	0.608847	0.699848	0.218872	0.443209	0.40005
0.350057	0.338531	0.237087	0.202608	0.0147725	0.294549	0.0701144
0.529549	0.754433	0.776834	0.784785	0.639199	0.69062	0.8971
0.28988	0.895853	0.818361	0.639358	0.0402397	0.819951	0.183022
0.940642	0.98705	0.51021	0.391693	0.0952564	0.602995	0.600265
0.554258	0.329192	0.482052	0.572827	0.32554	0.465638	0.899214
0.0887809	0.786993	0.893795	0.946489	0.111864	0.965525	0.920401
0.956665	0.551524	0.432534	0.303005	0.0542241	0.485133	0.220498
0.128565	0.629691	0.505809	0.582742	0.459256	0.533711	0.0659671
0.757948	0.323017	0.090615	0.0920413	0.000323162	0.0870763	0.754145
0.619816	0.77736	0.526767	0.366375	0.00513487	0.487387	0.724585
0.364781	0.176021	0.530188	0.475723	0.982257	0.529717	0.201108
0.193496	0.456439	0.216916	0.29432	0.00446932	0.21164	0.714215
0.00294192	0.0465749	0.101743	0.0461537	0.0600729	0.0890901	0.538105
0.538019	0.0776613	0.0643067	0.0724975	0.0485858	0.0742489	0.802888
0.503397	0.227418	0.495332	0.310873	0.181602	0.525803	0.847271
0.483731	0.607417	0.166269	0.128967	0.00219521	0.208241	0.598165
0.194274	0.322003	0.453565	0.514213	0.344808	0.431647	0.135049
0.161173	0.859991	0.967888	0.625045	0.0164116	0.892734	0.510898
0.363191	0.969554	0.748811	0.994852	0.00361552	0.819609	0.40607
0.23637	0.44037	0.652726	0.590183	0.00966158	0.509162	0.0806551
0.640119	0.934772	0.397627	0.269481	0.707392	0.468548	0.755207
0.473391	0.762555	0.884982	0.968168	0.763219	0.902711	0.23734
0.959021	0.782178	0.930918	0.946943	0.62778	0.851862	0.0896967
0.885297	0.653586	0.95193	0.925069	0.880304	0.971595	0.599539
0.59695	0.792182	0.993874	0.891251	0.436361	0.881759	0.300332
0.992938	0.173794	0.103319	0.0998498	7.64553e-06	0.090765	0.506425
0.254603	0.648017	0.657547	0.806415	0.415652	0.751621	0.82559
0.424708	0.727893	0.478085	0.436581	0.0995282	0.533927	0.380774
0.559938	0.246481	0.141847	0.092735	1.63637e-06	0.13477	0.928998
0.621548	0.23547	0.487238	0.402767	0.0429957	0.509793	0.76062
0.121149	0.168601	0.360347	0.291014	0.00706435	0.359718	0.628087
0.218347	0.79189	0.614443	0.338307	0.00540172	0.528613	0.675231
0.0750889	0.520861	0.788744	0.838455	0.0548789	0.676762	0.581703
0.421967	0.652197	0.94569	0.980428	0.0727161	0.976696	0.401236
0.740734	0.537788	0.452323	0.257326	0.0306479	0.5166	0.644264
0.82204	0.21359	0.156936	0.135585	0.428536	0.157323	0.0157586
0.961394	0.29606	0.368839	0.467234	0.0212045	0.361219	0.744118
0.170358	0.474882	0.849094	0.927602	0.831729	0.964428	0.552306
0.898961	0.239711	0.820415	0.552956	0.0749334	0.964788	0.97125
0.547243	0.0543267	0.0126134	0.00446909	3.1972e-09	0.008654	0.222886
0.517423	0.0999058	0.221408	0.23542	0.00459461	0.273512	0.038961
0.261672	0.110644	0.152521	0.115284	0.0412389	0.1478	0.390407
0.00524113	0.228548	0.873029	0.735128	0.679386	0.821684	0.797243
0.428583	0.141691	0.104768	0.0557691	0.558347	0.12123	0.792084
0.201665	0.209066	0.289329	0.163111	0.000681093	0.249793	0.343988
0.42945	0.837382	0.411	0.428604	0.0961186	0.510607	0.254852
0.681398	0.877395	0.51777	0.491274	0.68144	0.620242	0.337131
0.424201	0.128598	0.645905	0.421857	0.0335731	0.707133	0.993234
0.876089	0.992871	0.808856	0.739845	0.539065	0.797839	0.555507
0.901545	0.271309	0.471248	0.318075	0.187951	0.481228	0.0492069
0.320596	0.932831	0.447143	0.51231	0.425086	0.373032	0.501755
0.451115	0.497958	0.65121	0.722011	0.273637	0.642264	0.0783221
0.373063	0.859586	0.825665	0.85991	0.0255956	0.881377	0.688515
0.389451	0.499143	0.33263	0.405911	0.566478	0.288189	0.115296
0.408325	0.273155	0.331677	0.364163	0.0833245	0.298156	0.505469
0.822646	0.841535	0.457661	0.429191	0.0551756	0.608808	0.0223343
0.666697	0.872854	0.751464	0.782521	0.992813	0.689052	0.287146
0.682903	0.0678723	0.0689782	0.0567675	2.76617e-07	0.0736683	0.550642
0.080224	0.66161	0.425419	0.514221	0.0768826	0.499614	0.571054
0.739501	0.857681	0.822481	0.852663	0.0627679	0.664816	0.402458
0.707361	0.393936	0.235614	0.121835	0.113492	0.229804	0.674064
0.382989	0.374303	0.806573	0.999622	0.012793	0.850678	0.577613
0.168057	0.14636	0.282893	0.256926	0.031626	0.286614	0.627556
0.226151	0.0668322	0.0498373	0.0415515	0.0106	0.0217823	0.00815569
0.346435	0.415392	0.607917	0.356582	2.21765e-05	0.67093	0.785525
0.498656	0.464564	0.746175	0.535415	0.0791035	0.662963	0.182004
0.692011	0.890429	0.803371	0.96878	0.0011117	0.98159	0.364104
0.0338298	0.282485	0.466972	0.451728	0.822876	0.417481	0.465726
0.500593	0.312785	0.102017	0.0547441	7.02464e-08	0.135068	0.547447
0.582803	0.729077	0.677798	0.563521	0.00343499	0.736756	0.661823
0.727529	0.203824	0.12509	0.14939	0.0205814	0.118352	0.999292
0.728778	0.801439	0.996439	0.948043	0.779224	0.889048	0.596887
0.646966	0.780931	0.890834	0.954097	0.0258947	0.87654	0.0869523
0.834339	0.863467	0.517314	0.691734	0.00961829	0.435928	0.574069
0.806999	0.132215	0.0885606	0.0888836	0.020476	0.0953504	0.34438
0.261183	0.231161	0.346688	0.297875	9.98038e-05	0.372432	0.39974
0.947943	0.250541	0.252839	0.393036	0.0868381	0.299862	0.267079
0.17939	0.40219	0.353278	0.3824	0.130215	0.313524	0.54123
0.318921	0.0404988	0.0290196	0.0175277	0.000456945	0.0230523	0.0457567
0.649	0.668136	0.805295	0.993317	0.107624	0.808578	0.978286
0.470066	0.0750275	0.07689	0.0327507	3.95277e-09	0.0466994	0.01562
0.909472	0.46019	0.472683	0.360455	0.0473652	0.45968	0.476214
0.132636	0.627613	0.410328	0.250079	1.65675e-05	0.503387	0.256663
0.299037	0.110925	0.0107147	0.00346066	2.43648e-08	0.0126981	0.647015
0.910677	0.546936	0.407237	0.379361	0.236494	0.491224	0.809201
0.167406	0.243493	0.103291	0.122752	0.10818	0.105742	0.0196259
0.8669	0.71573	0.676119	0.88502	0.0940852	0.661499	0.357127
0.219041	0.56605	0.981979	0.935208	0.00704789	0.935659	0.556314
0.807795	0.735642	0.974219	0.701858	0.450758	0.922506	0.0252932
0.316208	0.0223346	0.00603728	0.000712926	7.12207e-12	0.00390151	0.124355
0.66826	0.948232	0.739201	0.727109	0.0473316	0.674763	0.749335
0.748133	0.481629	0.254094	0.326377	0.05732	0.282835	0.504402
0.875801	0.873592	0.933181	0.812823	0.413784	0.914549	0.43252
0.316771	0.893939	0.656175	0.699433	0.17539	0.634192	0.384932
0.939434	0.0326563	0.0434508	0.0244036	2.31912e-09	0.0268688	0.817817
0.764056	0.663431	0.519692	0.525081	0.0210479	0.510223	0.0503457
0.372919	0.174971	0.433855	0.256933	0.0145985	0.47868	0.770118
0.371944	0.215296	0.419668	0.380934	0.66431	0.419474	0.798041
0.389634	0.295955	0.346363	0.320259	0.0195354	0.319608	0.586327
0.231734	0.0845685	0.195042	0.086959	0.000834927	0.191307	0.702315
0.0727507	0.704472	0.479889	0.559325	0.626172	0.544838	0.679839
0.779945	0.667971	0.990077	0.922769	0.10317	0.837111	0.514686
0.747473	0.301568	0.740687	0.533857	0.0011189	0.589743	0.715779
0.603089	0.88274	0.987843	0.89604	0.187953	0.978866	0.752212
0.345466	0.539529	0.633823	0.494581	0.0412671	0.590181	0.282383
0.276342	0.0450038	0.0205772	0.00618859	1.36506e-07	0.0232267	0.885366
0.336273	0.728832	0.889264	0.853086	0.705279	0.858402	0.397212
0.590238	0.809468	0.594633	0.46076	0.0574065	0.642355	0.603789
0.135241	0.224967	0.241656	0.191375	0.0849972	0.204008	0.882516
0.267678	0.053985	0.0299308	0.0171072	2.50939e-05	0.0283435	0.618508
0.571159	0.834146	0.70205	0.422515	0.0141302	0.682659	0.453638
0.696043	0.71575	0.904967	0.964762	0.197203	0.988056	0.931088
0.186477	0.640201	0.190483	0.160919	0.0692225	0.293817	0.152842
0.286592	0.737693	0.774463	0.93878	0.264875	0.771398	0.365131
0.025222	0.0173561	0.0199691	0.00450676	1.00381e-09	0.0130879	0.867969
0.506865	0.135138	0.124054	0.0892056	3.39272e-05	0.134999	0.3353
0.341943	0.452173	0.453475	0.342112	0.0109179	0.419077	0.510091
0.269861	0.107768	0.223167	0.165132	0.0119089	0.199128	0.891238
0.308136	0.672177	0.811805	0.787175	0.0941045	0.878414	0.593932
0.719459	0.927118	0.656888	0.717233	0.125897	0.731707	0.42278
0.104845	0.173817	0.106648	0.0428162	0.023589	0.138074	0.0703754
0.53678	0.444495	0.463715	0.288074	0.0158379	0.514211	0.823326
0.680432	0.238154	0.122678	0.0817118	0.0158284	0.191604	0.0682106
0.727131	0.286552	0.404308	0.460188	0.27954	0.289376	0.920833
0.594642	0.48545	0.591299	0.422386	0.18127	0.441839	0.636506
0.832648	0.891962	0.947146	0.932162	0.109476	0.888973	0.663524
0.0450188	0.542669	0.424666	0.447733	0.491649	0.459345	0.432344
0.0918998	0.391385	0.515169	0.534108	0.668461	0.577201	0.240386
0.112986	0.476181	0.82488	0.713296	0.10316	0.653205	0.807391
0.880161	0.562381	0.823554	0.801331	0.427822	0.859982	0.881778
0.35479	0.886564	0.701336	0.885329	0.14525	0.75779	0.716701
0.334283	0.763452	0.755981	0.823514	0.865471	0.83016	0.432529
0.171213	0.0852997	0.0499141	0.0281789	4.78877e-10	0.0627367	0.942813
0.0334785	0.795231	0.694922	0.667733	0.569018	0.713205	0.890555
0.0760494	0.914931	0.565311	0.381123	0.12373	0.58763	0.0232305
0.25662	0.652668	0.762007	0.746775	0.506639	0.684814	0.631724
0.262721	0.14333	0.144848	0.146387	0.000419268	0.144638	0.926721
0.416811	0.738507	0.782283	0.824704	0.225573	0.620652	0.215086
0.0677673	0.750165	0.586384	0.76663	0.0850182	0.57017	0.00693546
0.619498	0.735	0.844926	0.874757	0.00506028	0.8209	0.31517
0.119409	0.13381	0.131296	0.0748353	0.0467355	0.123679	0.73097
0.267634	0.615416	0.922851	0.565585	0.554195	0.931452	0.498475
0.741547	0.399639	0.314628	0.290849	0.941409	0.359809	0.647111
0.314033	0.882671	0.997944	0.96215	0.695475	0.897722	0.700073
0.55778	0.0957477	0.448733	0.402734	0.0212169	0.504876	0.371318
0.649183	0.219871	0.407284	0.273204	0.00510229	0.418785	0.393055
0.0378066	0.356126	0.7787	0.792991	0.304313	0.815463	0.932467
0.328636	0.374665	0.218865	0.186419	0.155997	0.151495	0.36488
0.390414	0.21046	0.264273	0.182972	0.0226798	0.271528	0.153687
0.876408	0.6843	0.675143	0.74957	0.988305	0.596752	0.810957
0.117277	0.604312	0.932671	0.722963	0.00176208	0.985084	0.1912
0.527873	0.0874824	0.0677926	0.0339663	7.56203e-06	0.10425	0.528061
0.171646	0.514521	0.858112	0.901245	0.0844164	0.840619	0.443538
0.915743	0.857553	0.701837	0.59263	0.641851	0.770149	0.465899
0.81049	0.371717	0.460735	0.249837	0.000429312	0.471871	0.518008
0.632421	0.569742	0.483673	0.441277	0.718	0.448729	0.323051
0.958929	0.473235	0.424687	0.587442	0.344469	0.489369	0.327757
0.179427	0.757804	0.782577	0.62311	0.0243681	0.75098	0.6513
0.964756	0.562047	0.5465	0.441286	0.301427	0.502676	0.185961
0.955449	0.185161	0.103146	0.120792	0.00562985	0.0791223	0.887942
0.70752	0.490797	0.742107	0.544815	0.138091	0.728686	0.206474
0.510952	0.532547	0.484096	0.499358	0.130331	0.445245	0.216708
0.944949	0.392579	0.314131	0.131137	0.0016418	0.254459	0.51052
0.501861	0.813082	0.72797	0.852418	0.0965216	0.719864	0.988626
0.993145	0.566459	0.473909	0.389402	0.72373	0.573654	0.292197
0.943667	0.622435	0.453568	0.436931	0.44088	0.412117	0.315668
0.329791	0.604763	0.341088	0.47924	0.094346	0.321345	0.330666
0.345339	0.333928	0.389903	0.244609	0.000174889	0.325117	0.333807
0.217217	0.292843	0.210668	0.184001	0.00133148	0.18063	0.4359
0.0421082	0.556903	0.761355	0.840658	0.385525	0.700742	0.674884
0.161621	0.65255	0.997237	0.970893	0.535642	0.975399	0.661965
0.152421	0.395284	0.20094	0.211373	0.0345905	0.19466	0.0689707
0.380571	0.831175	0.693289	0.794251	0.97403	0.756897	0.878971
0.151132	0.730779	0.980409	0.940601	0.990108	0.976668	0.380074
0.594101	0.341231	0.939075	0.93188	0.664791	0.861173	0.858344
0.30752	0.805106	0.728166	0.668041	0.0157445	0.698256	0.798681
0.290744	0.863228	0.419946	0.498467	0.0183536	0.447672	0.844979
0.84203	0.360937	0.523999	0.600547	0.237985	0.517571	0.586919
0.421417	0.63907	0.643804	0.7794	0.510888	0.677837	0.653765
0.337816	0.73582	0.717666	0.696543	0.587949	0.779019	0.675837
0.969792	0.319928	0.882168	0.786642	0.0198116	0.97835	0.608736
0.241784	0.336667	0.564596	0.630867	0.0281687	0.611996	0.457913
0.533183	0.707463	0.838137	0.779688	0.000514285	0.791459	0.0730713
0.74911	0.674848	0.883142	0.809429	0.0033525	0.782815	0.504361
0.111247	0.505172	0.886513	0.929772	0.9306	0.890044	0.737445
0.848819	0.67567	0.59473	0.675389	0.00108668	0.61796	0.73368
0.945527	0.960367	0.695539	0.812174	0.620134	0.724471	0.266199
0.786916	0.442081	0.140685	0.155885	0.0616447	0.110281	0.671061
0.836964	0.695153	0.624997	0.57517	0.196918	0.672697	0.140403
0.775381	0.539317	0.393548	0.308398	0.175274	0.455928	0.545057
0.860831	0.492788	0.103679	0.0808887	0.0702203	0.13971	0.671194
0.688703	0.796217	0.377373	0.269416	0.0136998	0.394895	0.930882
0.317373	0.378547	0.289577	0.237506	0.137431	0.310862	0.24385
0.536645	0.477188	0.965868	0.932326	0.846561	0.893859	0.861365
0.704683	0.574179	0.766192	0.794634	0.00514807	0.691088	0.309409
0.570023	0.308	0.209514	0.19959	2.40648e-05	0.208502	0.150411
0.170566	0.943565	0.735536	0.65068	0.352466	0.679715	0.120277
0.744035	0.884141	0.688797	0.711957	0.151606	0.685965	0.499494
0.0624672	0.440677	0.772348	0.724863	0.855364	0.794928	0.907841
0.674861	0.872872	0.798167	0.816695	0.373497	0.68541	0.336636
0.32888	0.252204	0.584974	0.701214	0.238651	0.396323	0.951814
0.421024	0.589171	0.788787	0.738914	0.0252944	0.758901	0.575669
0.388959	0.750159	0.606845	0.634622	0.056327	0.740212	0.827663
0.811123	0.383131	0.138892	0.122081	1.44574e-06	0.169882	0.426595
0.0434114	0.513862	0.42012	0.494213	0.755699	0.430822	0.619732
0.277702	0.803123	0.234362	0.168057	0.000488505	0.304603	0.237822
0.87058	0.529725	0.290574	0.286244	0.569426	0.234933	0.351183
0.56106	0.028442	0.0227152	0.0128439	0.0223005	0.0290128	0.99883
0.896093	0.324517	0.441162	0.386284	8.38955e-05	0.457908	0.832223
0.650412	0.450691	0.769105	0.642994	0.0541933	0.774303	0.97262
0.38735	0.530559	0.292138	0.251833	2.81575e-05	0.253024	0.763605
0.457641	0.837869	0.770456	0.884823	0.0313	0.783839	0.113594
0.366716	0.337903	0.272624	0.219468	0.000277489	0.36037	0.595115
0.0649053	0.12983	0.0709911	0.0711543	0.000234572	0.0581036	0.0985578
0.39222	0.520683	0.249296	0.206191	1.68669e-07	0.238391	0.24353
0.654634	0.292118	0.298127	0.439526	0.74311	0.357175	0.203318
0.568696	0.0548605	0.201042	0.0945212	0.00213107	0.123507	0.0361522
0.107678	0.00763372	0.0528563	0.0270714	1.21751e-10	0.0276297	0.739531
0.60981	0.869637	0.664553	0.856082	0.759204	0.668913	0.38546
0.555607	0.60464	0.663515	0.49121	0.000432759	0.676253	0.607779
0.508244	0.683239	0.797184	0.953403	0.073621	0.752816	0.887245
0.983836	0.60804	0.477846	0.556707	0.665085	0.464815	0.223791
0.538113	0.93855	0.72626	0.682599	0.00794148	0.71815	0.842211
0.193251	0.235203	0.100687	0.0793151	0.0499187	0.142262	0.581079
0.950963	0.411701	0.369749	0.303833	0.00966853	0.44721	0.193418
0.61648	0.527806	0.367903	0.476354	0.647628	0.312272	0.352484
0.74758	0.840247	0.958705	0.897413	0.0727468	0.951792	0.770445
0.317985	0.627403	0.897045	0.674769	0.104108	0.789825	0.508021
0.142496	0.0466115	0.121528	0.249806	0.767685	0.179656	0.559702
0.701569	0.213965	0.137542	0.109957	0.272738	0.19394	0.76818
0.762423	0.769468	0.651681	0.677231	0.834353	0.596881	0.259926
0.585103	0.253852	0.376194	0.169907	6.47604e-06	0.288824	0.759716
0.320606	0.625586	0.800853	0.900743	0.0344134	0.747199	0.861398
0.854815	0.183905	0.236598	0.27531	0.645593	0.293776	0.725414
0.256466	0.564205	0.709294	0.685907	0.57458	0.664113	0.429591
0.294063	0.882225	0.656786	0.556076	0.380183	0.70841	0.95195
0.197774	0.527289	0.739436	0.529928	0.0463805	0.80571	0.975649
0.56915	0.786735	0.714242	0.628403	0.0430822	0.904964	0.617121
0.712479	0.937029	0.872879	0.999431	0.265675	0.868858	0.495126
0.711767	0.44345	0.725667	0.38925	0.00145238	0.76795	0.845207
0.558633	0.909598	0.940868	0.951661	0.140292	0.980506	0.408958
0.193064	0.635379	0.365035	0.443062	0.436546	0.409291	0.867162
0.545091	0.885475	0.59387	0.512697	0.861699	0.703353	0.843266
0.700909	0.594861	0.898985	0.811618	0.251548	0.888699	0.261661
0.230023	0.291962	0.44164	0.376969	0.246546	0.392394	0.372312
0.504911	0.602696	0.815734	0.820736	0.374026	0.763128	0.774635
0.6291	0.620002	0.532117	0.439596	0.493493	0.642534	0.758854
0.810826	0.425799	0.447186	0.382596	0.130968	0.387208	0.893162
0.483065	0.614899	0.742742	0.905956	0.628458	0.700308	0.588275
0.201268	0.490449	0.454519	0.529541	0.537376	0.453819	0.488169
0.353724	0.548089	0.355887	0.213117	3.47032e-05	0.310436	0.333079
0.569057	0.840587	0.62727	0.650189	0.924062	0.650446	0.0704831
0.339529	0.290324	0.52721	0.346883	0.0842503	0.451757	0.857641
0.0845241	0.0641769	0.110779	0.172414	5.22867e-06	0.0888047	0.378969
0.744018	0.305493	0.499322	0.357121	0.000663642	0.439009	0.367512
0.782381	0.804266	0.433375	0.268635	0.0425931	0.436788	0.192078
0.573648	0.492741	0.512801	0.387692	0.000940442	0.531548	0.160759
0.865314	0.680949	0.648596	0.551987	0.135087	0.683116	0.0639113
0.6898	0.296616	0.134418	0.0463485	2.81358e-06	0.158374	0.118758
0.142621	0.173875	0.329257	0.226082	3.48326e-05	0.282205	0.679465
0.234565	0.137376	0.233144	0.257163	0.00156224	0.25113	0.882564
0.847673	0.247517	0.755046	0.597256	0.313143	0.717361	0.833821
0.859424	0.915489	0.858208	0.757469	0.943703	0.937698	0.724676
0.318573	0.621268	0.563686	0.403539	0.00530594	0.430055	0.61249
0.468977	0.958973	0.549932	0.540064	0.156787	0.546975	0.792354
0.0714485	0.126021	0.347923	0.40583	0.00884315	0.360831	0.158508
0.421237	0.625425	0.777864	0.910232	0.00547292	0.82778	0.487705
0.30608	0.918928	0.864144	0.599542	0.00271444	0.830475	0.848884
0.658017	0.106746	0.0201518	0.00716965	3.15859e-09	0.0227101	0.888727
0.245137	0.246293	0.212213	0.126237	0.0112891	0.174511	0.61576
0.953128	0.837123	0.750227	0.777667	0.885452	0.686286	0.715594
0.108296	0.627529	0.842752	0.8855	0.0229863	0.861484	0.567941
0.368158	0.711482	0.72253	0.745135	0.53399	0.701767	0.116329
0.0519397	0.605888	0.2581	0.333135	0.294575	0.276433	0.618873
0.92942	0.854152	0.811283	0.792792	0.273651	0.699969	0.729205
0.509696	0.997061	0.752268	0.920382	0.014112	0.695592	0.701725
0.554784	0.191765	0.144471	0.0340985	8.95558e-09	0.133243	0.930784
0.701149	0.340294	0.136989	0.158806	2.03503e-05	0.123355	0.379124
0.112412	0.360046	0.662911	0.484985	0.640027	0.720924	0.637689
0.0593801	0.0767624	0.0596762	0.0738031	0.00232556	0.0414762	0.0642995
0.838413	0.892011	0.622309	0.454547	0.10149	0.800474	0.145711
0.618023	0.260332	0.19599	0.117728	0.0386287	0.19305	0.347692
0.438416	0.240095	0.402147	0.358592	0.00157747	0.42746	0.279905
0.748657	0.505365	0.330644	0.289373	0.199438	0.302473	0.774945
0.0606354	0.969638	0.349544	0.195982	0.000135061	0.382654	0.826505
0.87547	0.327862	0.160071	0.140572	0.0350947	0.121829	0.0993886
0.38087	0.330089	0.700321	0.711618	0.145349	0.562076	0.161836
0.416705	0.703658	0.642395	0.731714	0.679128	0.723459	0.991749
0.434018	0.62393	0.431918	0.41437	0.000543871	0.570244	0.725583
0.98434	0.621919	0.338807	0.439461	0.0652291	0.348232	0.716836
0.901594	0.896636	0.721366	0.658041	0.220612	0.804481	0.987756
0.647884	0.951777	0.829156	0.713169	0.119733	0.859792	0.674876
0.78818	0.413348	0.277645	0.222281	4.28149e-05	0.316949	0.894486
0.0793627	0.0985776	0.102467	0.0902135	0.0328995	0.126601	0.700478
0.210136	0.643797	0.497192	0.592743	0.61361	0.598274	0.601579
0.169925	0.0778511	0.163568	0.146755	0.25642	0.123366	0.850899
0.318614	0.896952	0.917267	0.871365	0.256204	0.98146	0.185591
0.188311	0.621254	0.831853	0.781087	0.298599	0.865229	0.475314
0.0510345	0.499804	0.281582	0.317151	0.092814	0.304614	0.33003
0.59468	0.822925	0.435706	0.172417	1.66358e-07	0.369971	0.939577
0.380231	0.113983	0.190066	0.0798571	9.9977e-07	0.160423	0.243966
0.0416281	0.643352	0.907596	0.887098	0.0334202	0.861794	0.74942
0.914904	0.796071	0.657977	0.836212	0.186684	0.661901	0.55241
0.173122	0.137247	0.130324	0.0603736	0.000427673	0.105146	0.822295
0.713133	0.909086	0.955212	0.875936	0.00339034	0.921121	0.840743
0.897426	0.412995	0.266776	0.291957	0.656463	0.214774	0.342608
0.280039	0.0878571	0.0817628	0.0449045	0.0622134	0.116013	0.914962
0.0480272	0.762519	0.747299	0.798073	0.59919	0.723659	0.557115
0.214959	0.994421	0.907567	0.975342	0.275506	0.877843	0.300271
0.386994	0.548141	0.431026	0.575084	0.458903	0.443545	0.964879
0.251919	0.979439	0.37864	0.377302	0.000389112	0.37624	0.610985
0.333569	0.525458	0.774776	0.829761	0.861872	0.760703	0.144497
0.0559478	0.100902	0.364607	0.312202	0.61226	0.30011	0.308577
0.650847	0.930246	0.829258	0.573538	0.32745	0.722912	0.799268
0.824182	0.846822	0.565437	0.476916	0.121823	0.460255	0.91578
0.287591	0.61786	0.907749	0.939282	0.0134798	0.970549	0.121603
0.585646	0.537662	0.467936	0.493547	0.299994	0.445938	0.862604
0.869573	0.715502	0.789063	0.642557	0.709307	0.803761	0.986518
0.236006	0.752214	0.618676	0.915842	0.548631	0.62346	0.912849
0.0843481	0.908898	0.928076	0.937129	0.158374	0.894711	0.781443
0.896199	0.52914	0.552115	0.438488	0.28378	0.474341	0.961755
0.351508	0.164896	0.257385	0.13523	0.0577118	0.246198	0.686259
0.62502	0.477691	0.707169	0.633986	0.0141065	0.704255	0.469296
0.4218	0.210589	0.406768	0.282589	0.0157263	0.394421	0.239304
0.0234833	0.653923	0.339565	0.502405	0.713651	0.389421	0.606752
0.0741396	0.111616	0.128744	0.0489416	0.000270477	0.0957348	0.837753
0.915618	0.827106	0.982451	0.949666	0.36256	0.994816	0.854506
0.989628	0.755597	0.490795	0.484396	0.215499	0.451048	0.35416
0.777316	0.570969	0.540392	0.608917	0.256591	0.543259	0.0405231
0.268739	0.565447	0.67664	0.703986	0.0386584	0.903354	0.573862
0.743556	0.998223	0.688961	0.914047	0.348068	0.67938	0.0994447
0.996548	0.299125	0.610603	0.45866	0.766495	0.675354	0.360217
0.388448	0.830802	0.784397	0.699063	0.50616	0.783883	0.216606
0.190707	0.986228	0.731207	0.634358	0.186766	0.740582	0.805342
0.802116	0.443609	0.826379	0.604501	0.690513	0.755679	0.671147
0.196587	0.0662387	0.101624	0.152239	0.735829	0.0952411	0.588198
0.533773	0.228811	0.465318	0.270928	0.00924184	0.364268	0.642101
0.467908	0.768391	0.5761	0.763847	0.866859	0.489749	0.501158
0.422659	0.710845	0.415811	0.359892	0.13897	0.454877	0.744934
0.832346	0.616542	0.474006	0.403054	0.491149	0.52563	0.983516
0.0878741	0.688489	0.419367	0.383743	0.00409764	0.419517	0.86632
0.37885	0.0127466	0.0171552	0.0037487	1.07991e-11	0.016938	0.76653
0.0495388	0.0681872	0.213868	0.12374	5.59805e-05	0.185424	0.480646
0.253549	0.264816	0.356735	0.242839	0.121385	0.385427	0.669033
0.563931	0.63786	0.768687	0.623954	0.418965	0.797119	0.686271
0.213243	0.229375	0.300124	0.175564	0.000483572	0.342649	0.85605
0.72586	0.800144	0.394715	0.277139	0.00263785	0.428194	0.637421
0.3082	0.236172	0.229082	0.138056	0.0979263	0.221896	0.383426
0.0458248	0.067649	0.11657	0.0565255	0.00310721	0.112477	0.479626
0.882202	0.390987	0.536117	0.499909	0.272306	0.369823	0.00752796
0.341017	0.167947	0.00978206	0.00536758	0.00168361	0.0139421	0.328876
0.332371	0.497334	0.791835	0.832491	0.174256	0.892836	0.239867
0.135488	0.246858	0.467127	0.608778	0.403768	0.48495	0.193488
0.836855	0.339337	0.562689	0.572858	0.881499	0.633542	0.314528
0.883911	0.828225	0.884363	0.991272	0.0164819	0.814264	0.675476
0.839922	0.784088	0.80484	0.832316	0.151022	0.784771	0.503388
0.905143	0.52494	0.570094	0.340198	0.000441432	0.500731	0.552111
0.293644	0.0634408	0.519811	0.558995	0.258505	0.506835	0.693886
0.948694	0.718088	0.558531	0.689689	0.17295	0.688617	0.761564
0.566509	0.739826	0.765385	0.499655	0.129547	0.668999	0.278759
0.400589	0.0369284	0.0121396	0.00336512	5.88654e-08	0.0135765	0.698399
0.61997	0.0408505	0.0148975	0.00533253	1.93425e-09	0.0135906	0.421941
0.392357	0.182389	0.143938	0.112855	0.000589246	0.119292	0.469754
0.445711	0.681979	0.246913	0.180657	0.00322456	0.235366	0.726599
0.159901	0.134696	0.16326	0.106008	0.00495817	0.198555	0.0254765
0.275491	0.491837	0.807981	0.70067	0.374372	0.706931	0.910879
0.490718	0.549708	0.0872459	0.112505	5.98709e-05	0.0913569	0.52682
0.327581	0.623773	0.528964	0.565589	0.25339	0.499599	0.916765
0.498275	0.901219	0.900396	0.739277	0.121841	0.982863	0.0254233
0.336006	0.487089	0.653197	0.470074	0.126924	0.679408	0.535665
0.303719	0.012125	0.00784501	0.0091892	0.000765845	0.00889705	0.214167
0.713496	0.848146	0.62028	0.471748	0.137	0.879756	0.56273
0.872277	0.252521	0.0936815	0.031103	5.2486e-09	0.0738912	0.653826
0.0505202	0.828609	0.559203	0.346886	0.0160557	0.56145	0.174424
0.851421	0.960143	0.927288	0.899139	0.582926	0.796394	0.477303
0.27199	0.148384	0.0716409	0.0542606	0.0567501	0.0551447	0.931855
0.810567	0.227784	0.294133	0.172157	0.00958128	0.266388	0.143379
0.425195	0.390023	0.303434	0.19391	0.300026	0.351429	0.903172
0.111642	0.583772	0.462288	0.401076	0.27027	0.532528	0.0885644
0.172075	0.127705	0.104325	0.0957865	0.0002122	0.147836	0.836147
0.301696	0.972316	0.469693	0.626424	0.594837	0.4808	0.891373
0.866232	0.823172	0.543877	0.558662	0.0109188	0.521088	0.425719
0.458526	0.887291	0.991698	0.910706	0.384108	0.958366	0.191789
0.59926	0.427482	0.391033	0.270715	0.0703783	0.38634	0.654897
0.393438	0.803481	0.613773	0.718673	0.201896	0.653338	0.94861
0.916106	0.430797	0.157776	0.154372	6.80051e-05	0.115799	0.684353
0.728472	0.0268356	0.0282479	0.0203948	2.96841e-06	0.0272827	0.151332
0.419711	0.39182	0.272289	0.208486	0.0882932	0.282764	0.591908
0.287268	0.34606	0.557404	0.664638	0.690479	0.454701	0.494709
0.424026	0.10111	0.205555	0.0612723	0.0159339	0.236002	0.40659
0.0821446	0.400618	0.950472	0.863055	0.413118	0.969261	0.0563303
0.161924	0.237008	0.379307	0.429249	0.572962	0.335557	0.0324382
0.531766	0.56964	0.75374	0.455166	0.00375462	0.729101	0.39712
0.955703	0.524418	0.37835	0.48339	0.458143	0.336993	0.72667
0.77211	0.292567	0.0858136	0.0498372	1.44468e-07	0.0838104	0.999757
0.886186	0.10407	0.434163	0.24703	0.0758172	0.386234	0.0462678
0.588573	0.621196	0.393624	0.257979	0.149899	0.468165	0.512989
0.794898	0.135676	0.163089	0.0621812	2.51033e-07	0.218812	0.830951
0.62892	0.531559	0.872389	0.902006	0.0242356	0.908961	0.785043
0.75387	0.785665	0.50687	0.349145	0.525078	0.500358	0.0961727
0.761102	0.963066	0.858866	0.876481	0.0616809	0.816563	0.710498
0.949274	0.298736	0.225089	0.132656	2.95527e-07	0.25664	0.782404
0.492696	0.60159	0.92753	0.664435	0.0994857	0.868399	0.743642
0.462147	0.747859	0.695733	0.730181	0.251929	0.646528	0.281974
0.634424	0.76682	0.635664	0.691766	0.0555875	0.5395	0.574941
0.562473	0.815529	0.69446	0.423196	0.091747	0.684622	0.908336
0.356015	0.552149	0.919375	0.747758	0.0699879	0.964414	0.42071
0.912016	0.686295	0.661809	0.75158	0.452926	0.659796	0.61742
0.165035	0.216112	0.390581	0.46452	0.24994	0.332049	0.194869
0.437098	0.912736	0.973999	0.908586	0.00291823	0.97343	0.438771
0.518483	0.770942	0.946462	0.864483	0.826942	0.920962	0.844884
0.101659	0.10376	0.00741906	0.00450883	0.00584691	0.00633841	0.807929
0.100311	0.0975848	0.199918	0.120463	0.00139826	0.160691	0.728967
0.503261	0.854392	0.570733	0.416008	0.0143918	0.604398	0.0262353
0.185381	0.122171	0.130102	0.133369	0.765819	0.190958	0.906094
0.976943	0.262602	0.337541	0.270584	0.0438091	0.355563	0.713486
0.841601	0.437902	0.300452	0.282033	0.00145202	0.287731	0.188347
0.466401	0.313716	0.757691	0.804898	0.150012	0.765016	0.631797
0.753659	0.46875	0.3979	0.407755	0.782318	0.367328	0.855451
0.794458	0.485071	0.673603	0.706496	0.907773	0.700588	0.238691
0.279063	0.905667	0.988494	0.944161	0.301684	0.845628	0.585314
0.952592	0.56859	0.472866	0.463156	9.00945e-06	0.537693	0.467699
0.29797	0.942722	0.663961	0.499585	0.172146	0.606605	0.0941324
0.567454	0.746818	0.51841	0.536249	0.0657383	0.583479	0.986427
0.686021	0.421759	0.266441	0.151977	2.66809e-06	0.2709	0.0990172
0.856232	0.446055	0.43676	0.488837	0.323807	0.442257	0.322175
0.163012	0.197216	0.326027	0.232324	0.313057	0.330853	0.493351
0.0143753	0.00845693	0.0338002	0.0219132	0.000858365	0.0576184	0.045471
0.465392	0.440861	0.649915	0.588963	0.383885	0.726204	0.290041
0.290769	0.535214	0.985658	0.992131	0.201747	0.991033	0.659763
0.104643	0.180069	0.186147	0.219491	0.0139198	0.219783	0.035871
0.433145	0.374274	0.558197	0.368145	0.332587	0.578191	0.689751
0.969875	0.547977	0.449948	0.624784	0.45914	0.480111	0.182515
0.916045	0.48872	0.818888	0.950359	0.669391	0.756462	0.901065
0.416612	0.893017	0.914501	0.665596	0.00260434	0.900665	0.763155
0.918023	0.144033	0.142739	0.138417	0.000207635	0.166411	0.783436
[truncated: 8,001 more rows]

## Sheet: SupplementaryFigure_5
SNP	beta_decline_original_age_model	se_decline_original_age_model	beta_decline_adding_agexsex_interaction	se_decline_adding_agexsex_interaction	beta_decline_adding_agexbirthyear_interaction	se_decline_adding_agexbirthyear_interaction	beta_decline_adding_source_of_creatinine_value	se_decline_adding_source_of_creatinine_value	beta_decline_excluding_extreme_observations	se_decline_excluding_extreme_observations	beta_decline_excluding_extreme_slopes	se_decline_excluding_extreme_slopes	beta_decline_excluding_long_trajectories	se_decline_excluding_long_trajectories	beta_decline_excluding_individuals_with_dialysis_transplant_ESKD	se_decline_excluding_individuals_with_dialysis_transplant_ESKD
rs3107155	0.00290109	0.00311487	0.00304775	0.00311166	0.00302209	0.00308117	0.00287907	0.00311154	0.00300394	0.00308767	0.00122705	0.00298881	0.00246601	0.00309406	0.00282183	0.00309906
rs6698680	-0.00720385	0.0030616	-0.00704555	0.00305846	-0.00829293	0.00302851	-0.00730965	0.00305832	-0.00722879	0.0030349	-0.00718062	0.00293794	-0.00721223	0.00304072	-0.00732937	0.00304623
rs284316	-0.00701061	0.00325521	-0.00711146	0.00325188	-0.00606767	0.00322003	-0.00691265	0.00325173	-0.00685269	0.00322682	-0.00665742	0.00312399	-0.0072956	0.00323349	-0.00673219	0.00323878
rs6660242	0.00107931	0.00333806	0.00118812	0.0033346	0.000346345	0.00330195	0.00113271	0.00333448	0.00108844	0.00330906	0.000716344	0.00320326	0.00161347	0.00331567	0.0010763	0.00332131
rs7516435	0.0118277	0.00328385	0.0116818	0.0032805	0.012113	0.00324834	0.0117953	0.00328033	0.0110557	0.0032553	0.0101843	0.00315093	0.0113971	0.00326217	0.0112765	0.00326752
rs11260709	0.000279954	0.00322855	0.000100155	0.00322522	0.000418414	0.00319358	0.000194314	0.0032251	8.44757e-05	0.00320051	0.000729962	0.003098	0.00106945	0.00320657	0.000639174	0.00321231
rs7515150	-0.0108348	0.00458327	-0.0108582	0.00457851	-0.00925791	0.00453367	-0.0106822	0.00457835	-0.0118904	0.0045438	-0.0112183	0.00439845	-0.0106781	0.00455367	-0.0111512	0.00456048
rs2144734	-0.000328324	0.00348419	-0.000421741	0.00348059	0.000487578	0.00344651	-0.00032163	0.00348047	-0.000614521	0.00345382	-0.00112536	0.00334374	-0.00032923	0.00346122	-0.000116332	0.00346689
rs114165349	0.00255266	0.0100857	0.00255008	0.0100752	0.000812383	0.00997638	0.00244128	0.0100748	0.00265398	0.00999885	0.00455518	0.00967326	0.00507819	0.0100145	0.00384607	0.0100358
rs74063828	0.00605831	0.00546479	0.00575923	0.00545915	0.00549129	0.00540566	0.00566418	0.00545899	0.00663415	0.00541719	0.0063387	0.00524434	0.00489776	0.00542881	0.00636916	0.00543718
rs12402264	0.00542359	0.00350505	0.00541291	0.00350141	0.00504444	0.00346713	0.00528855	0.00350129	0.00501421	0.0034746	0.00696186	0.00336399	0.00596956	0.00348224	0.0058716	0.00348752
rs2991341	0.00355276	0.00310346	0.00347602	0.00310025	0.00405722	0.00306987	0.00346734	0.00310014	0.00316773	0.00307632	0.00356848	0.00297835	0.00377008	0.00308288	0.00387944	0.00308784
rs514595	0.00694775	0.00417576	0.0067396	0.00417145	0.00628026	0.00413057	0.00687722	0.0041713	0.00648209	0.00413941	0.00578419	0.00400656	0.0069267	0.00414763	0.00694327	0.00415498
rs688540	-0.00340119	0.0044372	-0.00317276	0.00443261	-0.00289607	0.0043892	-0.00340947	0.00443245	-0.00264779	0.00439855	-0.00135596	0.00425748	-0.00232943	0.00440751	-0.00405477	0.00441488
rs3820201	-0.0062768	0.0031929	-0.00611955	0.00318959	-0.00743092	0.00315836	-0.00636071	0.00318948	-0.00578557	0.00316504	-0.00514417	0.0030639	-0.00655267	0.00317117	-0.00646469	0.00317683
rs1183394	-0.00255978	0.00474404	-0.00263728	0.00473916	-0.0013342	0.00469281	-0.00244381	0.00473897	-0.00252832	0.00470253	-0.0034776	0.00455372	-0.0029211	0.00471316	-0.00235552	0.00471985
rs17413465	-0.00819239	0.00390594	-0.00802554	0.00390193	-0.00687127	0.00386374	-0.00836378	0.00390176	-0.00805462	0.00387205	-0.0077647	0.00374853	-0.00851606	0.00388021	-0.0086101	0.00388629
rs1757915	-0.00405524	0.00318114	-0.0041175	0.00317783	-0.00477847	0.00314672	-0.0041873	0.00317773	-0.00289966	0.00315341	-0.00515817	0.00305244	-0.00352772	0.00316017	-0.00431358	0.00316515
rs77770952	-0.0206307	0.00767859	-0.0208883	0.00767061	-0.0181638	0.00759545	-0.02018	0.00767032	-0.0198787	0.00761261	-0.0190975	0.00736775	-0.02058	0.00763022	-0.0213409	0.00764146
rs2815367	-0.0012067	0.00319612	-0.00113916	0.00319282	-0.00162622	0.00316156	-0.00140718	0.00319268	-0.00112624	0.00316831	-0.00286144	0.00306696	-0.00117812	0.00317608	-0.00145659	0.00318008
rs4415537	-0.000557884	0.00356268	-0.000561544	0.00355901	-0.00145662	0.00352416	-0.0005765	0.00355886	-0.000407235	0.00353165	0.000543832	0.00341909	-7.47656e-05	0.00353886	0.000354504	0.00354491
rs7536433	-0.00160123	0.00374673	-0.0016949	0.00374285	-0.00271615	0.00370622	-0.00154454	0.00374272	-0.00127741	0.00371414	-0.00121488	0.00359541	-0.0014524	0.00372157	-0.000853801	0.00372771
rs1887251	-0.00363981	0.00318186	-0.00363705	0.00317856	-0.00398871	0.00314744	-0.003687	0.00317846	-0.00345391	0.00315413	-0.00267477	0.00305327	-0.0029537	0.0031604	-0.00372515	0.00316597
rs7514579	-0.000973985	0.00362227	-0.00117947	0.00361852	-0.00158804	0.00358308	-0.000992852	0.00361839	-0.00178342	0.00359076	-0.000168427	0.00347585	-0.000216889	0.00359804	-0.000549548	0.00360419
rs10493872	0.0015979	0.00331384	0.0014477	0.00331043	0.00190947	0.00327801	0.00174028	0.00331029	0.000790199	0.00328493	-0.000416018	0.00317974	0.000989839	0.0032912	0.00107152	0.00329741
rs11166440	-0.00626591	0.00317351	-0.00624381	0.00317022	-0.00636271	0.00313918	-0.00634765	0.00317012	-0.00658432	0.00314577	-0.00529129	0.00304551	-0.00605325	0.00315191	-0.0057653	0.00315771
rs7528419	0.00476972	0.00367059	0.00464886	0.00366679	0.00387643	0.00363093	0.00494106	0.00366667	0.00442285	0.00363849	0.00529393	0.003523	0.0056959	0.0036465	0.00534279	0.00365225
rs12145677	0.00271279	0.00333428	0.00264469	0.00333089	0.00169066	0.00329824	0.00267816	0.0033307	0.00281705	0.00330534	0.00401864	0.00320005	0.00283416	0.0033119	0.00279239	0.00331752
rs78366259	-0.0153597	0.00886418	-0.0155755	0.00885505	-0.0162984	0.00876829	-0.0154137	0.00885471	-0.0144936	0.00878702	-0.0185156	0.00850634	-0.0130557	0.00881449	-0.0154236	0.0088198
rs12736457	-0.00638096	0.00455639	-0.00629785	0.00455167	-0.00647713	0.00450712	-0.00632646	0.00455151	-0.00646372	0.00451683	-0.00473453	0.00437234	-0.00723618	0.00452579	-0.00655073	0.00453334
rs17602729	0.00128835	0.00456657	0.00123079	0.00456184	0.00149072	0.00451721	0.000898725	0.00456166	0.00145244	0.00452677	0.00103511	0.00438212	0.0014798	0.00453413	0.00144232	0.00454368
rs57445665	-0.00503789	0.00383426	-0.00489894	0.00383035	-0.00517114	0.00379282	-0.00494195	0.00383016	-0.00600842	0.00380073	-0.00532895	0.0036798	-0.00516322	0.00380947	-0.00496277	0.00381519
rs267738	0.000715335	0.00368251	0.00071315	0.0036787	0.000681506	0.00364269	0.000535166	0.00367857	0.00117186	0.00365029	0.000884784	0.00353406	0.000293883	0.00365825	0.00081803	0.00366399
rs4971092	-0.0067321	0.00469883	-0.00685166	0.00469402	-0.00606928	0.00464797	-0.00632537	0.00469381	-0.0075401	0.00465799	-0.00669982	0.00450927	-0.00595942	0.00466671	-0.00683923	0.00467524
rs180921974	-0.0325496	0.010248	-0.0323515	0.0102373	-0.0333239	0.0101369	-0.032858	0.0102371	-0.0334658	0.0101603	-0.0313987	0.00983567	-0.0323169	0.0101846	-0.0330142	0.0101971
rs4442348	-0.00932106	0.00306144	-0.00905843	0.0030583	-0.00825259	0.00302835	-0.00930789	0.00305817	-0.00943231	0.0030348	-0.00945605	0.00293787	-0.00832588	0.00304128	-0.00958491	0.00304604
rs4656220	-0.000459197	0.0031657	-0.000662215	0.00316245	-0.000895543	0.00313147	-0.00049715	0.00316231	-0.00134992	0.00313811	-0.00237256	0.00303799	-0.000756611	0.00314496	-0.000960069	0.00314989
rs6700683	-0.00340709	0.00306319	-0.00368871	0.00306006	-0.00380717	0.00303008	-0.00328586	0.00305991	-0.00368287	0.00303653	-0.00393931	0.00293963	-0.00318343	0.00304225	-0.0033022	0.00304775
rs60077625	0.00146315	0.00328464	0.00151923	0.00328124	0.000960952	0.0032491	0.00142533	0.00328112	0.00124921	0.00325613	-0.000246931	0.00315169	0.00182278	0.00326338	0.00129731	0.0032681
rs1011731	0.00399307	0.00307662	0.00370866	0.00307345	0.00449098	0.0030433	0.00382377	0.00307333	0.00362717	0.00304997	0.00431784	0.0029526	0.00499154	0.00305656	0.00397698	0.00306125
rs3795503	-0.00190856	0.00328605	-0.00195178	0.00328263	-0.00189485	0.00325048	-0.00189397	0.00328254	-0.00191525	0.0032575	-0.000381171	0.00315348	-0.0020149	0.00326463	-0.00194376	0.0032698
rs9943067	-0.00230208	0.00309018	-0.00224846	0.003087	-0.0026169	0.00305679	-0.00219635	0.00308687	-0.00232727	0.00306329	-0.00201499	0.00296566	-0.00324851	0.00306935	-0.00232096	0.0030747
rs78444298	-0.0254385	0.0110748	-0.0259981	0.0110633	-0.0231366	0.0109549	-0.0253777	0.0110629	-0.0241803	0.0109784	-0.0225733	0.01063	-0.0249726	0.0109917	-0.0243871	0.0110209
rs10911877	-0.00313018	0.00348001	-0.00330628	0.00347645	-0.00301421	0.00344236	-0.00301503	0.00347628	-0.00362962	0.00344971	-0.00385328	0.00333951	-0.00283416	0.00345702	-0.0035443	0.00346269
rs12727107	-0.00934938	0.00313231	-0.00930267	0.00312911	-0.0087223	0.00309846	-0.00921553	0.00312896	-0.00842992	0.003105	-0.00977871	0.00300588	-0.00943893	0.00311159	-0.00901192	0.00311674
rs3850625	0.00319716	0.0047141	0.00314732	0.00470921	0.00182815	0.00466314	0.00294423	0.00470906	0.00246089	0.00467274	0.00332655	0.00452394	0.00245473	0.00468292	0.00329641	0.00469038
rs12024377	-0.000848847	0.0031761	-0.000643102	0.00317283	-0.000917867	0.00314174	-0.000803883	0.0031727	-0.000675367	0.00314851	6.1833e-05	0.0030475	-0.000160056	0.00315488	-0.00109513	0.00316018
rs2808454	-0.00161863	0.0030691	-0.00140007	0.00306596	-0.000725162	0.0030359	-0.00173128	0.00306583	-0.00126606	0.00304233	-0.00311948	0.0029449	-0.00157608	0.003049	-0.00129152	0.00305375
rs77683436	-0.00388636	0.00640951	-0.00418659	0.00640289	-0.00441938	0.00634016	-0.0038289	0.00640267	-0.00336754	0.00635352	-0.00530452	0.00615119	-0.00383263	0.00636452	-0.00280638	0.00637756
rs10779552	-0.00489282	0.00310003	-0.00508968	0.00309685	-0.00423914	0.00306652	-0.00478817	0.00309672	-0.0049116	0.003073	-0.00429376	0.00297512	-0.00509806	0.00307922	-0.00447199	0.00308452
rs7535253	-0.00471782	0.0037484	-0.00471913	0.00374452	-0.00533724	0.00370786	-0.00458952	0.00374441	-0.00454845	0.00371575	-0.00471803	0.00359697	-0.00388087	0.00372333	-0.00470232	0.00372931
rs947517	0.00125051	0.00372248	0.00148612	0.00371864	0.00134003	0.00368223	0.00128472	0.0037185	0.000970448	0.00369008	0.00207083	0.00357283	0.00214492	0.00369744	0.00138329	0.00370361
rs61830291	0.00739738	0.0051838	0.00778447	0.00517847	0.0082316	0.00512774	0.0077383	0.00517827	0.0077308	0.00513839	0.00709149	0.00497515	0.00598138	0.00514921	0.0077858	0.00515718
rs417237	-0.000179969	0.0031443	-0.000376693	0.00314107	-0.000171557	0.00311029	-0.000184483	0.00314093	-0.000165834	0.00311695	-0.000661576	0.00301761	-0.000784011	0.00312401	0.000262415	0.00312855
rs2783971	-0.0175192	0.00306749	-0.0173485	0.00306433	-0.0170789	0.00303432	-0.017641	0.0030642	-0.0179805	0.00304086	-0.0170708	0.00294352	-0.0180596	0.00304639	-0.0174483	0.00305197
rs593881	0.000970163	0.00306391	0.000856516	0.00306074	0.000999896	0.00303076	0.000860394	0.00306062	0.000703131	0.00303733	0.000523404	0.00294033	0.00116193	0.0030434	0.00112896	0.00304853
rs3791221	-0.0022195	0.00319367	-0.00207729	0.00319039	-0.00202884	0.00315908	-0.00242208	0.00319025	-0.00170434	0.00316594	-0.000806672	0.0030646	-0.00215888	0.00317172	-0.00182778	0.00317766
rs1595810	-0.000116544	0.00384285	-0.000125356	0.00383887	0.00076585	0.00380129	-0.000136877	0.00383875	-0.000845989	0.00380919	-0.000930398	0.00368781	-0.000403878	0.00381664	-0.00010617	0.00382356
rs807624	-0.00283395	0.00317982	-0.00308625	0.00317655	-0.00354882	0.00314547	-0.00280883	0.00317642	-0.00288281	0.00315218	-0.00149584	0.00305153	-0.00202155	0.00315883	-0.00318981	0.00316384
rs11689993	3.27273e-06	0.00313633	-2.15029e-05	0.0031331	0.00035981	0.00310243	-9.20963e-05	0.00313296	-0.000456822	0.00310903	0.000682696	0.00301015	-0.000391987	0.00311531	-0.000242281	0.00312051
rs4567937	-0.000878657	0.00327733	-0.000719605	0.00327395	-0.000790782	0.0032419	-0.00091514	0.00327382	-0.000507811	0.00324884	-0.00131797	0.00314521	-0.000764951	0.0032549	-0.00125136	0.00326087
rs72801857	0.0203576	0.00865132	0.0201805	0.00864236	0.0212719	0.00855763	0.0202153	0.00864204	0.0213829	0.0085765	0.0213498	0.00830295	0.0195288	0.00859705	0.0187172	0.00860763
rs1260326	0.00649981	0.00312088	0.0064603	0.00311764	0.00574996	0.00308712	0.00657663	0.00311754	0.00589106	0.00309371	0.00674087	0.00299495	0.00733512	0.00310057	0.00590956	0.00310527
rs116443177	0.0062274	0.00435077	0.00617292	0.00434626	0.00578165	0.00430376	0.00635882	0.00434609	0.00453029	0.00431283	0.00748095	0.0041759	0.00682166	0.0043233	0.00619446	0.00432895
rs2301343	-0.00231856	0.00357125	-0.00225929	0.00356755	-0.00242965	0.00353262	-0.00239206	0.00356742	-0.00196723	0.00354021	-0.00192055	0.00342734	-0.00286122	0.00354874	-0.00138147	0.00355321
rs4952981	0.00211317	0.00306536	0.00201009	0.00306219	0.00285132	0.00303221	0.00227696	0.00306209	0.00207605	0.00303868	0.00132621	0.00294191	0.00156931	0.00304524	0.00219921	0.00305011
rs112694524	-0.0168423	0.00601895	-0.0172566	0.00601272	-0.0151021	0.00595393	-0.016809	0.0060125	-0.01621	0.0059665	-0.0176627	0.00577551	-0.017074	0.005981	-0.0171795	0.00598871
rs4952818	0.00120505	0.00305802	0.00124804	0.00305486	0.00173074	0.00302495	0.00121775	0.00305474	0.000721472	0.00303141	-0.000581205	0.0029342	0.000500104	0.00303813	0.00147678	0.00304264
rs941352	0.00169865	0.00382712	0.00143672	0.00382324	0.00226541	0.00378574	0.00165462	0.00382302	0.0006216	0.00379375	0.00115574	0.00367214	0.000894502	0.00380154	0.00172519	0.00380783
rs354211	0.000483913	0.00320505	0.000459663	0.00320174	-0.00022622	0.00317042	0.000624857	0.00320161	0.000235367	0.00317715	-0.00141123	0.00307501	0.000654522	0.00318373	0.000716203	0.00318893
rs13009393	0.000337347	0.0031077	0.000362558	0.00310448	-0.00032165	0.00307409	0.000478325	0.00310437	0.000108697	0.0030807	0.000169445	0.00298251	-0.000281081	0.00308653	0.000482318	0.00309207
rs950965	-0.00629503	0.00321583	-0.00595127	0.00321258	-0.00597884	0.00318106	-0.00620401	0.0032124	-0.00688003	0.00318771	-0.00659464	0.0030865	-0.00630022	0.00319454	-0.00583218	0.00319978
rs6546861	-0.00269554	0.00363468	-0.00288346	0.00363093	-0.00270181	0.00359534	-0.00279792	0.00363078	-0.00320496	0.00360311	-0.00291494	0.00348787	-0.00275045	0.00361119	-0.00277993	0.00361646
rs55924910	-0.00244258	0.00415802	-0.00265287	0.00415374	-0.00328412	0.00411302	-0.00255952	0.00415359	-0.00234515	0.00412185	-0.0020575	0.00398969	-0.00168136	0.00413102	-0.00214472	0.00413719
rs111541038	-0.0065946	0.00436421	-0.00673251	0.00435968	-0.00593	0.00431696	-0.00662849	0.00435954	-0.00672049	0.00432635	-0.00836069	0.0041871	-0.00735623	0.0043358	-0.00646216	0.00434204
rs11123169	-0.00171443	0.00330193	-0.00144793	0.00329853	-0.0020778	0.00326625	-0.00189753	0.0032984	-0.00219535	0.00327321	-0.00145845	0.00316903	-0.00233089	0.00327959	-0.00140142	0.00328523
rs4849692	-0.00517155	0.00402846	-0.00528943	0.00402431	-0.00329311	0.00398495	-0.00538896	0.00402415	-0.00452799	0.00399344	-0.00505108	0.00386689	-0.00523272	0.00400176	-0.00534037	0.00400832
rs28930677	0.00690731	0.00726517	0.00648963	0.00725773	0.00418093	0.00718681	0.00723011	0.00725738	0.00792059	0.00720183	0.00591299	0.00697325	0.00605568	0.00721407	0.00630604	0.0072283
rs17050272	-0.00721682	0.00309601	-0.00713862	0.00309279	-0.00613895	0.00306251	-0.00727317	0.00309268	-0.00761541	0.00306912	-0.00866975	0.00297119	-0.00776059	0.00307547	-0.00737475	0.00308039
rs11694902	-0.00689368	0.00442128	-0.00695764	0.00441672	-0.00530688	0.00437354	-0.00675277	0.00441656	-0.00769619	0.0043827	-0.0056033	0.00424339	-0.0072083	0.00439229	-0.00692839	0.00439883
rs6716446	-0.00260646	0.00369583	-0.00247367	0.00369204	-0.00430768	0.00365595	-0.0028122	0.00369187	-0.00335693	0.00366364	-0.0029779	0.00354709	-0.00232224	0.00367212	-0.003388	0.00367721
rs6708702	-0.00252198	0.00338603	-0.0026562	0.00338256	-0.00266009	0.00334941	-0.00265939	0.00338241	-0.00164791	0.00335649	-0.00241257	0.00324921	-0.00295061	0.00336385	-0.00221075	0.00336902
rs58117425	-0.00204576	0.00361018	-0.00214276	0.00360649	-0.000987422	0.00357116	-0.00204517	0.00360632	-0.0026366	0.00357866	-0.00222464	0.00346419	-0.00168976	0.00358633	-0.00275774	0.00359176
rs13032786	-0.00617927	0.00334445	-0.00635535	0.00334101	-0.00626843	0.00330827	-0.0062467	0.00334087	-0.0065302	0.00331542	-0.00586579	0.00320943	-0.00537158	0.00332316	-0.00671239	0.00332751
rs11886547	-0.00203475	0.00437994	-0.00205354	0.00437553	-0.00105133	0.00433256	-0.0023786	0.00437528	-0.00137622	0.00434159	-0.000540873	0.00420353	-0.00123373	0.00435068	-0.00112952	0.00435832
rs10432479	0.00201996	0.00315939	0.00222522	0.00315614	0.00173631	0.0031252	0.00187079	0.00315601	0.0017692	0.00313194	0.00363884	0.00303196	0.00189476	0.00313791	0.0022842	0.0031436
rs7565830	0.00192535	0.00342534	0.00183931	0.00342179	0.0017618	0.00338825	0.00183785	0.00342168	0.00223858	0.00339568	0.00123374	0.00328718	0.00266189	0.00340259	0.00180747	0.00340798
rs2075251	-0.00122204	0.00355372	-0.00107767	0.0035501	-0.00183312	0.0035153	-0.00125834	0.00354993	-0.00182532	0.00352264	-0.0016083	0.00341021	-0.00149215	0.00353077	-0.0016318	0.00353591
rs16823029	0.00527449	0.00561629	0.0053854	0.00561049	0.00517962	0.0055556	0.00523364	0.00561026	0.00367289	0.00556722	0.00503186	0.00538921	0.00511428	0.00557784	0.00506736	0.00558749
rs3770641	0.0044929	0.00377917	0.00424807	0.00377529	0.00394687	0.00373829	0.00452921	0.00377513	0.00398543	0.0037463	0.00441197	0.00362654	0.0043386	0.00375424	0.00477422	0.00376022
rs4668134	0.0189279	0.0136041	0.0186506	0.0135897	0.0152305	0.0134562	0.0189101	0.0135896	0.0165473	0.013486	0.0150924	0.0130543	0.0200298	0.0135299	0.0206376	0.013533
rs863678	-0.00393209	0.00326899	-0.00383394	0.00326563	-0.00358438	0.00323366	-0.00385521	0.00326549	-0.00416698	0.00324044	-0.00388365	0.00313713	-0.00403713	0.00324765	-0.00372593	0.00325255
rs187355703	-0.00933092	0.00972419	-0.0100514	0.00971421	-0.00751581	0.0096191	-0.00898384	0.0097137	-0.01006	0.00963967	-0.00838138	0.00933385	-0.00895185	0.0096624	-0.00888863	0.00967419
rs10197194	-0.00493895	0.00391872	-0.00496692	0.00391468	-0.00461244	0.00387636	-0.00454936	0.00391455	-0.0055069	0.00388446	-0.00320425	0.00376005	-0.00475408	0.00389221	-0.00513044	0.00389886
rs1992909	-0.000925349	0.00315454	-0.000842726	0.00315127	-0.000749672	0.00312043	-0.00101939	0.00315117	-0.00103115	0.00312705	-0.00182519	0.00302732	-0.00150029	0.00313429	-0.000826682	0.00313872
rs12475244	0.000308701	0.00317269	0.00028951	0.0031694	-0.000184488	0.00313841	0.000438821	0.00316929	0.000133055	0.00314497	-0.00178048	0.00304497	-0.000178544	0.00315156	0.000391675	0.0031569
rs34468415	-0.00251318	0.0031553	-0.00258012	0.00315204	-0.00228726	0.00312118	-0.00248561	0.00315192	-0.00268672	0.00312791	-0.00190769	0.00302805	-0.00200247	0.0031344	-0.00169324	0.00313948
rs1844334	-4.28039e-05	0.00323854	-5.56899e-05	0.00323519	-0.000594531	0.0032035	-1.58051e-05	0.00323507	-0.000641203	0.00321036	-5.21004e-05	0.00310728	9.72772e-06	0.003217	-0.000146927	0.00322235
rs6433958	-0.00499752	0.00305097	-0.00490754	0.00304781	-0.00470765	0.00301798	-0.00506958	0.0030477	-0.00480104	0.00302441	-0.00456051	0.0029278	-0.00559202	0.00303058	-0.00566753	0.00303562
rs113510099	-0.00386331	0.00479632	-0.00350785	0.0047914	-0.00370002	0.0047444	-0.0039872	0.00479121	-0.00375636	0.0047545	-0.00225104	0.00460344	-0.00420233	0.00476452	-0.00370331	0.00477196
rs2469953	0.0018587	0.00311897	0.00192146	0.00311574	0.002322	0.00308522	0.00173685	0.00311563	0.0018721	0.00309192	0.000438748	0.0029933	0.00101229	0.00309815	0.00187453	0.00310349
rs60133051	-0.0021246	0.00459901	-0.00213277	0.00459425	-0.00214685	0.0045492	-0.0023744	0.0045941	-0.00245258	0.00455911	-0.00190033	0.00441319	-0.00216527	0.00456878	-0.00257614	0.0045758
rs1509569	0.00109525	0.00308642	0.00115602	0.00308322	0.0010385	0.00305304	0.00112058	0.00308312	0.00135569	0.00305946	-0.000166036	0.0029619	0.00080371	0.00306577	0.00109964	0.003071
rs1047891	-0.00434866	0.00327548	-0.00436592	0.00327209	-0.00486793	0.00324007	-0.00436368	0.00327197	-0.00481798	0.00324706	-0.00388426	0.00314294	-0.00454264	0.0032542	-0.0042899	0.00325914
rs1851285	0.00127904	0.00307599	0.00129059	0.00307282	0.00143427	0.00304271	0.00136555	0.0030727	0.00115233	0.00304923	0.000899058	0.00295193	0.00182264	0.00305559	0.00148085	0.00306051
rs112905092	-0.0376131	0.0124819	-0.0368705	0.012469	-0.0350809	0.0123467	-0.0373665	0.0124686	-0.0391909	0.0123733	-0.0416385	0.0119703	-0.0379092	0.0123996	-0.0375624	0.0124187
rs1548945	0.00207895	0.00310571	0.00202567	0.00310249	0.00120797	0.0030721	0.00216034	0.00310238	0.00265605	0.00307868	0.00273011	0.0029802	0.00190265	0.00308539	0.00217691	0.00309018
rs16856934	-0.00642664	0.00420019	-0.0065681	0.00419585	-0.00560606	0.00415485	-0.00662115	0.00419569	-0.00601683	0.00416339	-0.00626852	0.00403073	-0.00618822	0.0041721	-0.00642005	0.00417924
rs17462630	0.00228289	0.00322163	0.00248325	0.0032183	0.000806533	0.00318686	0.00225576	0.00321819	0.00222712	0.00319356	0.00211526	0.00309165	0.00205272	0.00320033	0.00246361	0.0032055
rs1050816	0.00247748	0.00325021	0.00243353	0.00324684	0.00255713	0.00321506	0.00249125	0.00324674	0.00180455	0.00322192	0.00279175	0.00311857	0.00300453	0.00322921	0.0025449	0.00323375
rs10933138	0.0073563	0.00355898	0.00750205	0.0035553	0.00621412	0.00352049	0.00731128	0.00355518	0.00691333	0.00352799	0.00866038	0.00341507	0.00735646	0.00353563	0.00703729	0.0035412
rs13029395	-0.0023916	0.0040191	-0.00248334	0.00401495	-0.00201508	0.00397559	-0.00242442	0.0040148	-0.00209808	0.00398409	-0.0015829	0.00385652	-0.00199128	0.00399225	-0.00232492	0.00399888
rs34707165	-0.00123057	0.00325088	-0.00137502	0.00324753	-0.00178964	0.00321572	-0.00111942	0.0032474	-0.00102597	0.00322259	-0.00208461	0.00311985	-0.000937375	0.00322938	-0.000905002	0.00323448
rs16827879	-0.00481767	0.00359922	-0.00484919	0.00359551	-0.0047796	0.00356028	-0.00492144	0.00359538	-0.0058225	0.00356791	-0.00271623	0.00345515	-0.00486549	0.00357572	-0.00437546	0.00358134
rs1801251	-0.00433652	0.00316828	-0.00447596	0.003165	-0.00513817	0.00313401	-0.00449095	0.00316489	-0.0043382	0.0031407	-0.00409242	0.00304055	-0.00418648	0.00314726	-0.00475537	0.00315237
rs62195072	0.00211884	0.00326296	0.00205896	0.00325957	0.0015881	0.00322766	0.00222319	0.00325946	0.00190697	0.00323466	0.00201582	0.00313161	0.00224217	0.00324167	0.00206672	0.00324671
rs308951	-0.000226916	0.00351442	-3.20712e-05	0.00351078	-0.000871902	0.00347638	-0.000320149	0.00351065	-0.000910141	0.00348399	-0.00151766	0.0033727	-0.00122486	0.00349099	-0.000108153	0.00349669
rs6778731	-0.00126258	0.00318791	-0.00131582	0.00318463	-0.00132086	0.00315344	-0.00150848	0.00318449	-0.00138107	0.00316013	-0.000235	0.00305911	-0.00100992	0.00316678	-0.00164205	0.0031719
rs34174031	-0.0161421	0.0100137	-0.0160701	0.0100033	-0.0159497	0.00990498	-0.0158595	0.0100029	-0.0159362	0.00992928	-0.0158591	0.00960823	-0.0142766	0.00995242	-0.0160544	0.00996355
rs115814778	0.00573338	0.0136908	0.00645187	0.0136767	0.00594961	0.013542	0.00545732	0.0136763	0.0094637	0.0135735	0.00929854	0.0131393	0.00923776	0.0136001	0.00485666	0.013619
rs2306623	0.00207018	0.00323332	0.00220536	0.00323	0.00192211	0.00319837	0.00240004	0.00322985	0.00252814	0.00320523	0.000769579	0.00310317	0.0021101	0.00321249	0.00177795	0.00321713
rs6780429	-0.00190617	0.00307328	-0.00208412	0.00307011	-0.00176862	0.00304006	-0.00190003	0.00306999	-0.00267099	0.00304646	-0.0026486	0.00294935	-0.00159871	0.00305292	-0.00207779	0.00305771
rs13064938	-0.00160377	0.0031263	-0.00135844	0.00312308	-0.000595893	0.00309251	-0.00158331	0.00312295	-0.0019905	0.00309904	-0.000973868	0.00300045	-0.000519843	0.00310602	-0.00114043	0.00311044
rs784503	-0.00637509	0.0035835	-0.00630829	0.0035798	-0.0063318	0.00354471	-0.00664489	0.00357966	-0.00703063	0.00355244	-0.00594584	0.00343873	-0.00696662	0.00355985	-0.00658295	0.00356548
rs7651407	-0.00289671	0.00305614	-0.00273518	0.00305301	-0.002246	0.00302306	-0.00300087	0.00305287	-0.00366451	0.00302959	-0.00204547	0.00293238	-0.00200564	0.00303566	-0.00312388	0.00304082
rs11706370	-0.0011835	0.00331779	-0.00103762	0.00331443	-0.000917928	0.00328192	-0.00138552	0.00331425	-0.00112357	0.00328876	-0.00135878	0.00318426	-0.00130914	0.00329595	-0.00144067	0.00330131
rs1133415	0.00200543	0.00305901	0.00218268	0.00305585	0.00156432	0.00302593	0.00205036	0.00305573	0.00214832	0.00303246	0.00145076	0.00293535	0.00177674	0.00303892	0.00192039	0.00304356
rs11714876	-0.00326459	0.00502132	-0.00349468	0.00501614	-0.0037713	0.00496703	-0.00321417	0.00501593	-0.00291671	0.00497762	-0.00387098	0.00481838	-0.00247622	0.00498686	-0.00339943	0.00499623
rs9311652	-0.00760956	0.00405021	-0.00724185	0.00404606	-0.00783702	0.00400641	-0.00756439	0.00404588	-0.00788475	0.00401496	-0.00708013	0.00388719	-0.00716571	0.00402404	-0.00718169	0.0040299
rs73119035	0.00283621	0.00436761	0.00284188	0.00436311	0.00291146	0.00432033	0.00281969	0.00436295	0.00303574	0.00432981	0.00129178	0.00419087	0.00172782	0.00433819	0.00296188	0.00434549
rs13071701	-0.00320767	0.00308856	-0.00293154	0.00308541	-0.00313759	0.00305513	-0.00319078	0.00308525	-0.00349112	0.00306178	-0.002799	0.00296392	-0.00330228	0.00306818	-0.00329288	0.00307309
rs793489	-0.00646622	0.00322299	-0.00637777	0.00321965	-0.00672873	0.00318814	-0.00649777	0.00321954	-0.00660259	0.00319489	-0.00741733	0.00309315	-0.00710638	0.00320169	-0.00652234	0.0032069
rs1584028	0.00476362	0.00308577	0.00459625	0.00308259	0.0048405	0.00305239	0.00461925	0.00308247	0.00498032	0.00305895	0.00419299	0.00296127	0.00498689	0.00306542	0.00454579	0.00307011
rs9868185	-0.00649194	0.00305892	-0.00660755	0.00305575	-0.00615452	0.00302583	-0.00647655	0.00305564	-0.00670542	0.00303226	-0.00608146	0.00293563	-0.00679271	0.00303872	-0.00621846	0.00304348
rs61546496	-0.000208398	0.00322823	-0.000127382	0.00322489	-0.000803078	0.00319332	-3.88427e-05	0.00322478	0.000108749	0.00320013	0.000350981	0.00309792	-0.000211645	0.00320655	0.000148736	0.00321218
rs3772415	-0.00197808	0.00408612	-0.00210432	0.00408187	-0.00187058	0.00404188	-0.0019618	0.00408175	-0.00086545	0.00405057	0.000324916	0.00392104	-0.00192155	0.00405846	-0.00176756	0.00406551
rs750714	0.00150694	0.00310224	0.00154831	0.00309901	0.000904711	0.0030687	0.00147335	0.00309891	0.00151147	0.00307529	-0.00050148	0.00297693	0.000998165	0.00308184	0.00147212	0.00308692
rs925612	0.00178393	0.00305362	0.00175221	0.00305044	0.00234729	0.00302058	0.00168048	0.00305034	0.00207767	0.0030271	0.00160541	0.00293033	0.0014928	0.00303379	0.00172023	0.00303832
rs80120242	-2.69751e-05	0.00672184	0.000456819	0.00671493	-0.00232697	0.00664927	0.000123523	0.00671472	6.49506e-05	0.00666272	0.00224759	0.00644938	0.000221624	0.00667602	0.000655691	0.00668745
rs72628561	-0.00647549	0.00429886	-0.0062837	0.00429442	-0.00646386	0.00425234	-0.00632522	0.00429427	-0.00575881	0.00426135	-0.00719774	0.00412554	-0.00685621	0.0042708	-0.00746505	0.00427752
rs35320690	0.00652957	0.00342182	0.00631669	0.00341831	0.00551735	0.00338485	0.00632234	0.00341815	0.00622968	0.00339207	0.00529575	0.00328393	0.0055168	0.00339935	0.00656727	0.00340462
rs7624084	0.00150808	0.00308121	0.00160072	0.00307802	0.00120837	0.00304789	0.00139294	0.00307791	0.00184297	0.00305437	0.00113205	0.00295706	0.00155269	0.00306079	0.000833645	0.00306584
rs13065446	-0.00331829	0.00326367	-0.0032349	0.0032603	-0.00257924	0.00322837	-0.00327757	0.00326018	-0.00339911	0.0032352	-0.00381083	0.00313235	-0.00366531	0.00324167	-0.00364581	0.00324732
rs143710547	-0.0133907	0.00562231	-0.0135184	0.00561648	-0.0124838	0.00556159	-0.013244	0.00561626	-0.012994	0.00557318	-0.0140649	0.00539527	-0.0127293	0.00558536	-0.013528	0.00559389
rs9814656	-0.00412842	0.00315045	-0.00421449	0.00314718	-0.00427634	0.00311637	-0.00411048	0.00314708	-0.00452386	0.00312298	-0.00378447	0.00302329	-0.00288957	0.00312944	-0.00406741	0.0031345
rs12488207	-0.00208567	0.00334877	-0.00207751	0.00334531	-0.00143145	0.00331258	-0.00198082	0.00334519	-0.00219033	0.00331948	-0.00288216	0.00321411	-0.00245489	0.00332598	-0.00193613	0.00333211
rs357482	0.000461035	0.00431941	0.000338286	0.00431495	9.07407e-05	0.00427273	0.00030068	0.00431478	-6.31168e-05	0.00428166	0.00211432	0.00414433	0.000593834	0.00428931	0.000715	0.00429759
rs76273615	-0.0084946	0.00463933	-0.00824528	0.00463453	-0.00780389	0.00458916	-0.0083139	0.00463435	-0.00808664	0.00459902	-0.0100047	0.00445128	-0.00870972	0.00460852	-0.00858059	0.00461576
rs11545169	-0.00392543	0.00414728	-0.00416139	0.00414299	-0.0043678	0.00410242	-0.00393835	0.00414283	-0.00285324	0.00411105	-0.00279391	0.00397903	-0.00416962	0.00411954	-0.00399526	0.00412671
rs56065557	-0.00215058	0.00330434	-0.00206072	0.00330091	-0.00179273	0.00326858	-0.00235876	0.00330081	-0.00203658	0.00327564	-0.00269631	0.00317112	-0.00152514	0.00328297	-0.00276083	0.00328772
rs112545201	-0.00812312	0.0044599	-0.00801309	0.0044553	-0.0091664	0.00441171	-0.00777967	0.0044551	-0.00755828	0.00442109	-0.0080526	0.00427989	-0.00914345	0.00442911	-0.00706443	0.00443758
rs3774292	-0.0101673	0.00328039	-0.0101775	0.00327699	-0.0101674	0.00324492	-0.0100784	0.00327688	-0.00976515	0.00325188	-0.00972347	0.00314903	-0.0104294	0.00325856	-0.0101388	0.00326378
rs9823161	-0.00169616	0.00333169	-0.00166826	0.00332823	-0.000957288	0.00329566	-0.00173593	0.00332813	-0.00142228	0.00330265	-0.00181936	0.00319705	-0.00160537	0.0033095	-0.00158103	0.00331496
rs13059257	0.00402715	0.00907775	0.00384666	0.00906832	0.00663573	0.00897978	0.00428078	0.009068	0.000601193	0.00899798	0.00300596	0.00871227	0.00586108	0.00901306	0.00435371	0.00903298
rs6782621	-0.00233086	0.00340631	-0.00243019	0.00340278	-0.00146283	0.00336948	-0.00213693	0.00340266	-0.00207133	0.00337681	-0.00121751	0.00326907	-0.00283828	0.00338371	-0.00196307	0.00338927
rs56034896	0.00223415	0.00307857	0.00236896	0.00307541	0.00191877	0.0030453	0.00213732	0.00307527	0.00212869	0.00305172	0.00185928	0.00295435	0.00260696	0.00305758	0.00191673	0.00306309
rs75501914	0.00584476	0.00618309	0.00582283	0.00617671	0.00752924	0.00611614	0.00591439	0.00617645	0.00695259	0.00612975	0.00472388	0.00593539	0.00660544	0.00614056	0.00636755	0.00615213
rs1383180	-0.00297476	0.00319177	-0.00305483	0.00318856	-0.00316081	0.00315724	-0.003033	0.00318834	-0.00337718	0.00316407	-0.00415131	0.00306299	-0.00207985	0.00317078	-0.00271693	0.00317567
rs3775932	0.0014617	0.0030559	0.00147404	0.00305276	0.00200483	0.00302284	0.00140994	0.00305263	0.000747878	0.00302933	0.000851708	0.00293259	0.00179746	0.00303578	0.00144873	0.0030404
rs16874060	-0.0214595	0.0072478	-0.0211564	0.00724035	-0.0195668	0.00716959	-0.0214422	0.00724007	-0.0204737	0.0071844	-0.0186283	0.00695729	-0.0209085	0.00719931	-0.0212674	0.00721061
rs7667050	-0.00259717	0.00305817	-0.00247723	0.00305501	-0.00292859	0.00302509	-0.00274281	0.0030549	-0.0023408	0.00303147	-0.00291237	0.00293479	-0.00367264	0.00303779	-0.00284725	0.00304284
rs337644	-0.00336251	0.00384497	-0.00356932	0.003841	-0.00301798	0.00380342	-0.00351921	0.00384084	-0.00340672	0.00381136	-0.00226953	0.00369039	-0.00314145	0.0038207	-0.00328065	0.00382565
rs278941	-0.00511349	0.00342678	-0.00510562	0.00342324	-0.00418405	0.00338973	-0.0048064	0.00342312	-0.00538401	0.00339698	-0.00583009	0.00328858	-0.00496826	0.00340415	-0.00460963	0.00340964
rs35529250	0.00586348	0.0194908	0.00689753	0.0194704	0.012447	0.0192801	0.00649815	0.0194699	0.00676984	0.0193223	0.00887439	0.0186987	0.00895816	0.0193922	0.00460694	0.0193873
rs11725397	-0.00617436	0.00336775	-0.00615143	0.00336427	-0.00599738	0.00333131	-0.00616582	0.00336414	-0.00635416	0.00333853	-0.00530284	0.0032322	-0.00668905	0.00334517	-0.0053094	0.00335094
rs6820004	-0.00748346	0.00347484	-0.00749852	0.00347125	-0.00728269	0.00343726	-0.00748339	0.00347112	-0.00774017	0.00344462	-0.00627479	0.00333513	-0.00803939	0.00345136	-0.00660205	0.00345758
rs62325228	-0.00109719	0.00427927	-0.00079746	0.00427486	-0.000551556	0.00423301	-0.00111269	0.00427468	-0.00116747	0.00424208	-0.00014687	0.0041073	-0.00156969	0.00425116	-0.000514983	0.0042575
rs72655601	-0.00451592	0.00350151	-0.00452652	0.00349787	-0.00464447	0.00346361	-0.00462719	0.00349776	-0.00395465	0.00347099	-0.00506398	0.00336023	-0.00468673	0.0034776	-0.00508647	0.00348406
rs28817415	-0.00691406	0.00305482	-0.0069248	0.00305165	-0.0071796	0.00302169	-0.00715999	0.00305155	-0.00698202	0.00302826	-0.00561324	0.00293138	-0.00682478	0.00303409	-0.00715234	0.00303951
rs1458038	-0.0135678	0.00335761	-0.0136442	0.00335411	-0.0146211	0.00332124	-0.0131841	0.00335402	-0.013563	0.00332851	-0.0124758	0.00322175	-0.0133169	0.00333508	-0.013643	0.00334067
rs13140982	-0.00107298	0.00343841	-0.000860045	0.00343488	-0.000265013	0.00340122	-0.00115051	0.00343473	-0.00107733	0.00340851	-0.00163222	0.00329957	-0.000365406	0.00341517	-0.000804852	0.00342138
rs2452592	-0.0063429	0.00316944	-0.00638436	0.00316617	-0.00560531	0.00313517	-0.00634307	0.00316605	-0.00678853	0.00314192	-0.00552112	0.00304143	-0.00544371	0.00314887	-0.00628038	0.0031536
rs3796463	-0.00533004	0.00334349	-0.00573469	0.0033401	-0.00435045	0.00330731	-0.0052606	0.00333992	-0.00542395	0.0033144	-0.00521595	0.00320843	-0.00563213	0.00332104	-0.00517139	0.00332661
rs223308	-0.00391205	0.00305249	-0.00389088	0.00304932	-0.00312091	0.00301948	-0.0040116	0.00304922	-0.00377233	0.00302599	-0.00418723	0.00292911	-0.00274391	0.00303207	-0.00451385	0.0030372
rs56043887	0.000449721	0.00305198	0.00027161	0.00304884	0.00108027	0.00301896	0.000573537	0.00304872	-0.000527092	0.00302546	0.000390048	0.00292907	0.000467308	0.0030318	0.00103779	0.00303668
rs71606723	9.26649e-05	0.00367994	-7.25281e-05	0.00367612	0.000163878	0.0036401	9.9808e-05	0.003676	0.000477079	0.00364797	0.000237571	0.00353122	-0.000270445	0.0036569	-1.65296e-05	0.00366139
rs6827167	-0.000148774	0.00315228	-3.9358e-05	0.00314903	0.000761761	0.0031182	2.92674e-05	0.00314891	-0.00062214	0.00312486	-0.000390515	0.00302529	2.92781e-05	0.00313165	0.000168025	0.00313656
rs34442537	-0.000109337	0.00331474	-9.62262e-05	0.00331131	-0.000611937	0.0032789	-0.000190951	0.0033112	-0.000202536	0.00328585	-0.00208059	0.00318074	-0.000370399	0.00329215	3.11609e-05	0.00329841
rs62330280	-0.0054288	0.00305612	-0.00538073	0.00305294	-0.00479524	0.00302305	-0.0054127	0.00305285	-0.00597332	0.00302956	-0.00461263	0.00293264	-0.00521732	0.00303583	-0.00583409	0.00304085
rs139323761	-0.0180834	0.0102021	-0.0185046	0.0101916	-0.0182866	0.0100921	-0.0186646	0.0101911	-0.0187338	0.0101118	-0.017572	0.00979073	-0.0161152	0.010128	-0.0169363	0.0101493
rs6555317	0.00021064	0.00328373	0.000400451	0.00328035	3.12743e-05	0.00324822	0.00045529	0.00328022	-0.000181388	0.00325521	-0.000229912	0.00315116	0.000723087	0.00326113	0.000341181	0.00326716
rs434215	-0.0260035	0.00375302	-0.0259194	0.00374914	-0.0251975	0.00371246	-0.0261449	0.00374899	-0.0257018	0.00372036	-0.0256587	0.0036014	-0.0259035	0.003728	-0.0264993	0.0037341
rs11750211	4.57889e-05	0.00343256	-0.000153802	0.00342905	5.38563e-05	0.00339545	6.83371e-05	0.00342887	-0.000141341	0.00340266	0.00259987	0.00329445	0.00120257	0.00341076	0.000941826	0.00341536
rs2625166	0.000225355	0.00310811	6.9222e-05	0.00310492	1.54916e-05	0.00307453	0.000243666	0.00310478	0.000240441	0.00308105	0.0023188	0.00298259	-0.000329812	0.00308831	0.000248197	0.00309247
rs13157326	-0.00822073	0.00309003	-0.00832516	0.00308683	-0.00966853	0.0030566	-0.00820377	0.00308671	-0.00739514	0.0030632	-0.00746711	0.00296559	-0.00790463	0.00306911	-0.00785154	0.00307446
rs62355681	0.00360104	0.00305289	0.00362668	0.00304972	0.00303242	0.00301988	0.00358696	0.00304962	0.00289498	0.00302639	0.00283229	0.0029297	0.00353392	0.00303317	0.00341497	0.00303753
rs35969577	-0.000163738	0.00310848	-0.000289427	0.00310526	-0.000659709	0.00307487	-3.51651e-05	0.00310516	-0.000315434	0.00308146	-0.00126528	0.00298311	-0.000534871	0.00308769	-2.24721e-05	0.00309291
rs10461725	0.00176445	0.00323164	0.00155374	0.00322832	0.00132222	0.0031967	0.00190517	0.00322817	0.00164816	0.00320348	0.00115564	0.00310108	0.00144026	0.00321004	0.00186511	0.00321561
rs504521	-0.0027077	0.00328688	-0.00280376	0.0032835	-0.00238629	0.00325133	-0.00262297	0.00328337	-0.00252967	0.00325826	-0.00270489	0.00315457	-0.00372214	0.00326491	-0.00242523	0.00327057
rs11746506	-0.00517133	0.0031564	-0.00492584	0.00315319	-0.00509293	0.00312232	-0.00535963	0.00315302	-0.00584878	0.00312891	-0.00409131	0.00302899	-0.00513443	0.0031352	-0.00495891	0.00314074
rs12520984	-0.00310276	0.00328749	-0.00293818	0.00328408	-0.00268957	0.00325191	-0.00313513	0.00328397	-0.00285587	0.00325899	-0.00276413	0.0031547	-0.0030846	0.00326639	-0.00301475	0.00327108
rs76027714	0.00432803	0.00584903	0.00452371	0.00584296	0.00403651	0.00578577	0.0040458	0.0058428	0.00452207	0.00579818	0.00713872	0.00561435	0.00423996	0.00581003	0.00396829	0.0058191
rs79760705	0.00341971	0.00482248	0.00322041	0.00481748	0.00275865	0.00477017	0.00353136	0.00481734	0.00359003	0.00478076	0.00164449	0.00462705	0.00335743	0.00478885	0.00329011	0.00479832
rs7707989	0.00398163	0.00382682	0.00367733	0.00382287	0.00459645	0.00378542	0.00401821	0.00382272	0.00349243	0.00379347	0.000863214	0.00367198	0.00404132	0.00380137	0.00405594	0.00380762
rs17256228	0.00386772	0.00493362	0.00397354	0.0049285	0.00390632	0.00488024	0.0039105	0.00492831	0.00387751	0.00489088	0.00444234	0.00473496	0.00431206	0.00490198	0.00294572	0.00490841
rs78660602	0.0152527	0.00545458	0.0155494	0.0054489	0.0139148	0.00539559	0.0153234	0.00544879	0.0126289	0.00540705	0.0105917	0.00523605	0.0144927	0.00542082	0.0149158	0.00542786
rs10064264	0.00469378	0.00305986	0.00461116	0.00305671	0.00485152	0.00302676	0.00463027	0.0030566	0.00430474	0.00303321	0.0054232	0.0029367	0.00422214	0.00303901	0.00432457	0.0030446
rs6453319	0.00424755	0.00308714	0.00408195	0.00308397	0.0039437	0.00305375	0.00431831	0.00308384	0.00396842	0.00306021	0.00283018	0.00296263	0.00385772	0.00306633	0.00394039	0.00307158
rs3797537	-0.00443691	0.0033788	-0.00441831	0.0033753	-0.00438733	0.00334225	-0.00445975	0.00337518	-0.00463841	0.00334948	-0.00392078	0.00324261	-0.00366351	0.00335568	-0.00426581	0.00336202
rs7727632	-0.0011786	0.00491828	-0.00137778	0.00491322	-0.000822803	0.00486507	-0.00101742	0.00491301	-0.000956041	0.0048756	0.000644462	0.00472036	-0.00124578	0.00488725	-0.00105517	0.00489349
rs27028	0.000637085	0.00316927	0.000712555	0.00316598	0.00028983	0.00313497	0.000514342	0.00316588	0.000690986	0.00314168	-0.000521698	0.00304155	0.00116261	0.00314881	0.000839118	0.00315355
rs2898037	-0.00647673	0.00307359	-0.00631883	0.00307044	-0.00655991	0.00304037	-0.00636958	0.0030703	-0.00639386	0.0030468	-0.00517349	0.00295007	-0.00639471	0.00305369	-0.00619993	0.00305824
rs115926813	0.00908124	0.00799017	0.00940481	0.00798198	0.00679771	0.00790387	0.00916006	0.00798155	0.00995642	0.00792064	0.00476814	0.00766498	0.00824995	0.00793641	0.00821027	0.00794878
rs2522063	0.00428379	0.00391123	0.00447397	0.00390717	0.00289994	0.00386892	0.00445624	0.00390703	0.00458394	0.00387726	0.00497686	0.00375268	0.00545211	0.00388516	0.00367035	0.00389165
rs66827546	-0.00246126	0.00350426	-0.00239963	0.00350064	-0.00257923	0.00346637	-0.00219787	0.00350052	-0.00271016	0.00347365	-0.00291047	0.00336268	-0.00246233	0.00348118	-0.00290165	0.00348665
rs4705067	0.00282131	0.00379085	0.0027733	0.00378693	0.00203692	0.00374985	0.00281735	0.0037868	0.00267043	0.00375783	0.00336683	0.00363803	0.00267398	0.00376652	0.00347481	0.00377189
rs113638576	-0.00134089	0.00444463	-0.00130417	0.00444002	-0.00123281	0.00439656	-0.00150559	0.00443986	-0.00179266	0.00440588	8.75003e-05	0.00426581	-0.00107347	0.00441542	-0.000847387	0.00442228
rs116402366	0.0101367	0.00996546	0.00877634	0.00995533	0.00816159	0.00985751	0.00929827	0.00995479	0.00933346	0.00987857	0.00504131	0.00956654	0.00917969	0.00990187	0.00961807	0.00991636
rs3812036	0.00183167	0.00358051	0.00151818	0.00357684	0.00207843	0.00354172	0.00177104	0.00357668	0.00117034	0.00354936	0.000654413	0.0034358	0.0023783	0.00355757	0.00140117	0.00356236
rs115986297	0.000942055	0.00306962	0.00132015	0.00306651	0.0010926	0.00303642	0.00100597	0.00306632	0.00173512	0.00304297	0.000878079	0.00294597	0.0013989	0.00304917	0.00174009	0.0030542
rs1772976	0.00218109	0.00305656	0.00249996	0.00305349	0.0025622	0.00302351	0.00228671	0.00305328	0.00231109	0.00302996	0.00274128	0.0029331	0.00179541	0.0030361	0.00181595	0.0030411
rs9392841	0.00384461	0.00337996	0.00381469	0.00337644	0.00373706	0.00334337	0.00391978	0.00337635	0.00416415	0.00335061	0.00412864	0.00324288	0.00401931	0.00335768	0.00379555	0.00336319
rs3904600	0.00821792	0.00315949	0.00828883	0.00315621	0.00853876	0.00312531	0.00828584	0.0031561	0.00859052	0.00313208	0.0081969	0.00303163	0.00845574	0.00313885	0.00805893	0.00314373
rs4960293	0.00113558	0.00312318	0.00104743	0.00311994	0.00125081	0.00308938	0.0011466	0.00311983	0.001629	0.00309602	0.000828749	0.00299709	0.00163854	0.00310281	0.000615651	0.00310754
rs9465741	0.00825183	0.00309306	0.00835428	0.00308984	0.00765925	0.00305965	0.00827689	0.00308975	0.00875319	0.00306606	0.00809753	0.0029683	0.0075826	0.00307294	0.00814769	0.00307751
rs1087289	0.0014586	0.00313476	0.00129803	0.00313155	0.00119766	0.00310086	0.00141429	0.00313141	0.00155029	0.0031076	0.00138779	0.00300821	0.00183274	0.00311394	0.00180122	0.00311894
rs76788698	-0.00375738	0.0107423	-0.00394641	0.0107313	-0.00565257	0.0106265	-0.00378402	0.0107307	-0.00332606	0.0106478	0.00046688	0.010315	-0.00022018	0.0106771	-0.0046269	0.0106878
rs62394289	0.00899371	0.00476055	0.00906325	0.00475561	0.00871966	0.00470902	0.0092964	0.00475546	0.00808064	0.00471916	0.00582011	0.00456877	0.00906817	0.00472757	0.00834409	0.00473699
rs4143333	-0.00575545	0.00511536	-0.00550897	0.00511005	-0.00561071	0.00506	-0.00565481	0.00510986	-0.00649469	0.00507121	-0.00817281	0.00490877	-0.00476653	0.00508292	-0.00626313	0.00508988
rs116339629	-0.00781211	0.0138956	-0.00934797	0.0138815	-0.00772914	0.013745	-0.00805573	0.0138806	-0.0103641	0.0137758	-0.011224	0.0133412	-0.0083429	0.0137796	-0.00780689	0.0138252
rs622076	-0.0061515	0.00416495	-0.00615344	0.00416063	-0.00584407	0.0041199	-0.00601925	0.00416047	-0.00644343	0.004129	-0.00580187	0.00399748	-0.00588437	0.0041379	-0.00616027	0.0041441
rs9391855	0.00420879	0.00618181	0.00411862	0.00617536	0.00313099	0.00611478	0.00424406	0.00617525	0.00413397	0.00612812	0.00713514	0.00593009	0.00217623	0.0061472	0.00437906	0.0061511
rs3998115	-0.00251102	0.00312137	-0.00256658	0.00311817	-0.00231551	0.00308762	-0.00245874	0.00311802	-0.00228049	0.00309426	-0.00119723	0.00299553	-0.00197617	0.00310123	-0.00258732	0.0031057
rs141130394	-0.00745072	0.00722918	-0.00722075	0.00722167	-0.00825368	0.00715102	-0.00744344	0.00722137	-0.00729546	0.0071662	-0.00499285	0.00693482	-0.00774882	0.00717934	-0.00800015	0.00719338
rs6917350	-0.00957861	0.00380306	-0.00969116	0.00379912	-0.00903439	0.00376198	-0.00930981	0.00379898	-0.0107155	0.00376983	-0.0100134	0.00364962	-0.00942437	0.00377789	-0.00892676	0.003784
rs11759908	-0.00668197	0.00309822	-0.00669376	0.00309501	-0.00767923	0.00306473	-0.00666661	0.0030949	-0.00645878	0.00307126	-0.00610592	0.00297343	-0.0052428	0.00307785	-0.00653944	0.00308251
rs10498755	0.00585852	0.00554215	0.00609327	0.00553641	0.00588151	0.00548226	0.00609379	0.0055362	0.00596704	0.00549394	0.00570404	0.00531877	0.00537704	0.00550373	0.00530883	0.00551389
rs1214761	0.00404365	0.00326743	0.00409016	0.00326404	0.00409691	0.00323206	0.00409635	0.00326393	0.00395572	0.00323909	0.00323104	0.00313566	0.00292788	0.00324679	0.00399464	0.00325091
rs881858	0.00113479	0.00330359	0.00113991	0.00330015	0.00134323	0.00326782	0.00100746	0.00330006	0.000820307	0.00327481	0.00218441	0.00317048	0.000592829	0.00328176	0.00138671	0.0032868
rs833805	-0.00193244	0.00500906	-0.00207712	0.00500387	-0.002309	0.00495495	-0.00218943	0.0050037	-0.000954173	0.00496526	-0.00145963	0.00480672	-0.00210186	0.00497542	-0.00255008	0.00498414
rs720989	-0.00297972	0.00387658	-0.00296944	0.00387256	-0.00223287	0.00383468	-0.00300344	0.00387243	-0.00310868	0.00384279	-0.00314783	0.00372046	-0.00314611	0.00385037	-0.00214877	0.00385756
rs2143081	-0.00690827	0.00306572	-0.00716468	0.00306257	-0.0071098	0.00303256	-0.00701526	0.00306243	-0.00658484	0.00303899	-0.00765997	0.00294194	-0.00765671	0.00304517	-0.00722143	0.00305048
rs12212034	-0.00795565	0.00321142	-0.00790559	0.00320809	-0.00824896	0.0031767	-0.00794357	0.00320799	-0.00903393	0.00318336	-0.00815692	0.00308222	-0.0084052	0.00319065	-0.00822259	0.00319542
rs76572975	-0.00623354	0.0104713	-0.00636943	0.0104605	-0.00459074	0.0103581	-0.00622309	0.0104601	-0.00811905	0.0103795	-0.00530923	0.0100495	-0.00553643	0.0104054	-0.00791683	0.010421
rs2499463	-0.00308328	0.00327991	-0.00317456	0.00327653	-0.0028592	0.00324446	-0.00304018	0.00327639	-0.00309836	0.00325136	-0.00286992	0.00314736	-0.00242269	0.00325807	-0.00294302	0.00326324
rs6458868	-0.00361421	0.00319284	-0.00346388	0.00318956	-0.00293285	0.00315833	-0.00352738	0.00318941	-0.00404596	0.00316513	-0.00288767	0.00306381	-0.00402194	0.00317133	-0.00389134	0.00317661
rs72868882	-0.00131394	0.00629165	-0.00160423	0.00628516	-0.00131463	0.00622354	-0.00130734	0.00628488	-0.000921609	0.00623714	-0.00228715	0.00603826	-0.00125143	0.00625202	-0.00173142	0.00626064
rs72912510	-0.00480755	0.00386103	-0.00476904	0.00385704	-0.00437461	0.00381927	-0.00477054	0.00385691	-0.00522558	0.00382738	-0.00307679	0.00370584	-0.00411153	0.00383676	-0.00540583	0.00384163
rs854922	-0.0243796	0.00544318	-0.0245562	0.00543751	-0.0210114	0.00538443	-0.0245822	0.00543738	-0.0233225	0.00539559	-0.023082	0.00522336	-0.0226449	0.00540979	-0.0242918	0.00541595
rs1857859	-0.00647557	0.00343759	-0.00675076	0.00343408	-0.00596607	0.00340043	-0.00643217	0.0034339	-0.00596617	0.00340772	-0.00579701	0.00329955	-0.00673596	0.00341485	-0.00617164	0.0034203
rs7766720	0.0118526	0.00568999	0.0117069	0.0056841	0.0118028	0.00562848	0.0118543	0.00568388	0.0116751	0.00564035	0.0110406	0.00546017	0.0117273	0.00565228	0.0118402	0.00566101
rs4946932	0.000929885	0.00335029	0.000911001	0.00334682	0.000712929	0.00331404	0.000870568	0.00334669	0.000954661	0.00332112	0.00132195	0.00321535	0.000763007	0.0033289	0.00127595	0.00333343
rs10447437	0.00736966	0.00306577	0.00723564	0.00306262	0.00676553	0.00303263	0.00745441	0.00306248	0.00693152	0.00303913	0.0058977	0.00294197	0.00762986	0.00304543	0.00688792	0.00305037
rs7740107	-0.00745911	0.00345263	-0.00721456	0.00344908	-0.00769126	0.0034153	-0.00758225	0.00344891	-0.00713969	0.00342269	-0.00497136	0.00331393	-0.00653323	0.00342974	-0.00745907	0.00343547
rs2281490	-0.000569213	0.00335642	-0.000302112	0.00335298	-0.000470996	0.0033201	-0.000477683	0.00335283	-0.000483881	0.00332722	-0.00012037	0.00322092	-0.000284888	0.0033337	-0.000540001	0.00333958
rs2608916	-0.00528383	0.00369236	-0.00548232	0.00368854	-0.00573077	0.00365238	-0.00544162	0.00368841	-0.00521927	0.00366035	-0.00415205	0.00354335	-0.004397	0.00366816	-0.00524032	0.00367375
rs9373056	0.00423087	0.00326579	0.00437785	0.00326242	0.00469535	0.00323046	0.00420832	0.00326229	0.00439733	0.00323734	0.00479644	0.00313383	0.00421061	0.00324405	0.00438589	0.00324937
rs12207687	-0.0123835	0.00717372	-0.0124176	0.00716635	-0.0075572	0.00709626	-0.012172	0.00716602	-0.012378	0.00711208	-0.0146644	0.00688806	-0.0123861	0.00712799	-0.01205	0.00713771
rs12190287	0.00210637	0.00315083	0.00211498	0.00314752	0.00107998	0.00311677	0.00200361	0.00314746	0.00216209	0.0031234	0.000333611	0.0030238	0.00233818	0.00313013	0.00132737	0.00313487
rs9376148	-0.00727286	0.00318256	-0.00734591	0.00317927	-0.00670526	0.00314813	-0.00730827	0.00317915	-0.00699334	0.00315497	-0.0076264	0.00305386	-0.00756345	0.00316142	-0.00685246	0.00316661
rs62432759	-0.00539557	0.00375031	-0.00542336	0.00374645	-0.00513364	0.00370978	-0.00558469	0.00374629	-0.00560188	0.00371758	-0.00300644	0.0035989	-0.00468886	0.00372513	-0.00499722	0.0037313
rs9397738	-0.00624941	0.00437705	-0.0060667	0.00437252	-0.00512267	0.00432968	-0.00620114	0.00437237	-0.00644902	0.00433925	-0.00462261	0.00420038	-0.00625864	0.00434801	-0.00656789	0.00435485
rs112201728	-0.00337706	0.00600146	-0.00314211	0.00599527	-0.00307758	0.00593657	-0.00325506	0.00599503	-0.00280809	0.00594911	-0.0025924	0.00576004	-0.00352361	0.00596229	-0.00335073	0.00597085
rs80301372	0.000403752	0.00880142	0.000662297	0.00879229	0.00050887	0.00870611	0.000277497	0.00879211	-0.000793655	0.0087239	0.0012991	0.00844589	0.000802872	0.00874755	0.00176316	0.00875847
rs2297374	0.00338166	0.00315455	0.00337068	0.00315129	0.00248681	0.00312048	0.00341236	0.00315117	0.0025921	0.00312706	0.0024178	0.00302744	0.00317001	0.00313299	0.00319468	0.0031387
rs13209686	-0.00359378	0.00580516	-0.00325268	0.00579916	-0.00319957	0.00574233	-0.00355981	0.00579893	-0.00400179	0.00575464	-0.000596201	0.00557174	-0.00256331	0.0057673	-0.00390589	0.00577569
rs2279463	-0.00396951	0.00434646	-0.003962	0.00434194	-0.0028562	0.0042993	-0.00413986	0.00434183	-0.0036846	0.004309	-0.00361853	0.00417028	-0.00409379	0.00431799	-0.00386507	0.00432479
rs316010	-0.0124639	0.00502972	-0.0123897	0.00502451	-0.0114444	0.00497532	-0.012513	0.00502434	-0.0121927	0.00498599	-0.0125665	0.00482618	-0.012859	0.00499564	-0.0130069	0.00500471
rs673736	-0.000832195	0.00306574	-0.000787976	0.00306256	-0.00127399	0.00303259	-0.000802401	0.00306245	-0.000579069	0.00303901	-0.0017146	0.00294219	-0.000987202	0.00304575	-0.00128774	0.00305038
rs141805598	-0.0173472	0.0188662	-0.0165352	0.0188469	-0.0150991	0.0186626	-0.0169139	0.0188458	-0.0160704	0.0187031	-0.0152748	0.018104	-0.0174581	0.0187403	-0.0177095	0.0187756
rs12523781	0.00408624	0.00433556	0.00398597	0.00433106	0.00399504	0.00428864	0.00430895	0.00433093	0.00334749	0.00429802	0.00406675	0.00416052	0.00379772	0.00430752	0.00419475	0.00431436
rs118180095	0.025439	0.0192415	0.0241285	0.019222	0.0224327	0.0190343	0.0259609	0.0192212	0.0261067	0.0190693	0.0140125	0.0184638	0.021816	0.0190974	0.0275227	0.0191497
rs13230509	0.00144132	0.00341134	0.00151357	0.00340783	0.00203794	0.0033744	0.00148214	0.00340771	0.00145042	0.00338158	0.00197799	0.00327402	0.00164243	0.00338865	0.00161607	0.0033942
rs13230519	-0.00510212	0.0042967	-0.0049528	0.00429225	-0.00512691	0.00425024	-0.00485805	0.0042921	-0.00504517	0.00425925	-0.00369808	0.00412334	-0.00466842	0.00426741	-0.00500505	0.0042754
rs34690742	-0.00535799	0.00321523	-0.00541878	0.00321192	-0.00433595	0.00318051	-0.00549086	0.00321178	-0.0063874	0.00318714	-0.00333889	0.00308523	-0.0050769	0.00319393	-0.00560251	0.00319914
rs6968865	-0.00305018	0.00313192	-0.00329286	0.0031287	-0.00339247	0.00309803	-0.00314916	0.00312857	-0.00268782	0.00310467	-0.00491573	0.00300543	-0.00316873	0.00311107	-0.00318462	0.00311617
rs17152558	0.00170127	0.00352694	0.00168514	0.00352331	0.00186403	0.00348876	0.001516	0.00352317	0.00208656	0.0034963	0.000882094	0.00338407	0.00158531	0.0035032	0.00144138	0.00350901
rs3757657	-0.00650125	0.00311272	-0.00654295	0.00310949	-0.00674327	0.00307905	-0.00660665	0.00310939	-0.00666505	0.00308562	-0.00649134	0.00298732	-0.00662898	0.00309229	-0.00634439	0.00309708
rs34398255	-0.0286452	0.0102256	-0.0285755	0.010215	-0.0282098	0.0101152	-0.0284637	0.0102147	-0.0289955	0.0101361	-0.0249994	0.00980794	-0.0281753	0.0101589	-0.029867	0.0101738
rs3750082	-0.00094303	0.00319415	-0.000823068	0.00319085	-0.000927418	0.00315964	-0.000908329	0.00319072	-0.000509029	0.00316643	-0.00177087	0.00306538	-0.000898662	0.00317332	-0.00106659	0.00317799
rs6951584	0.000759024	0.00336812	0.000905634	0.00336466	0.000247794	0.0033317	0.000588187	0.00336451	0.00101758	0.00333886	0.000997774	0.00323201	0.000339899	0.00334551	0.00128728	0.00335155
rs17772212	0.00380932	0.00988442	0.00347995	0.00987423	0.00393208	0.00977754	0.00351509	0.00987384	0.00314579	0.00979719	0.00342121	0.00948416	0.0051287	0.00982262	0.00405087	0.00983497
rs1294866	-0.00304308	0.003844	-0.00330018	0.00384002	-0.00255956	0.00380238	-0.00316657	0.0038399	-0.00227439	0.00381067	-0.000801073	0.00368872	-0.00230963	0.0038198	-0.00212032	0.00382471
rs700753	0.00182857	0.00320384	0.00172987	0.00320051	0.00179361	0.00316915	0.00175815	0.0032004	0.0016036	0.00317603	0.00218783	0.0030743	0.00145028	0.00318311	0.00196722	0.00318762
rs148635648	0.00818354	0.00534553	0.00796218	0.00534003	0.00928912	0.00528776	0.00837166	0.00533978	0.00706142	0.00529888	0.00656331	0.00512952	0.00764843	0.00530937	0.00779527	0.00531829
rs12669623	-0.00625943	0.00332639	-0.00620037	0.00332294	-0.00608369	0.00329036	-0.00642322	0.00332282	-0.00566448	0.00329757	-0.00748499	0.00319256	-0.00636429	0.00330477	-0.00581243	0.00330972
rs35072105	0.00557439	0.00305338	0.0057186	0.00305023	0.00523221	0.00302034	0.0055162	0.00305011	0.00571724	0.00302683	0.00504161	0.00293038	0.00584525	0.00303356	0.00538624	0.0030382
rs3815455	-0.00447257	0.00336071	-0.00450286	0.0033572	-0.00588092	0.00332437	-0.00423863	0.00335712	-0.00512698	0.00333145	-0.00376502	0.00322496	-0.00412451	0.00333886	-0.0051517	0.00334386
rs2960455	-0.00308542	0.003354	-0.00315241	0.00335052	-0.00328671	0.00331773	-0.00307037	0.0033504	-0.00343278	0.00332471	-0.00302083	0.00321881	-0.00344654	0.00333135	-0.0031068	0.00333716
rs59860440	0.00152071	0.00328046	0.00159046	0.00327706	0.000870756	0.00324498	0.00152823	0.00327694	0.00231317	0.00325192	0.0013024	0.00314829	0.00108813	0.00325766	0.0015465	0.00326416
rs13245051	-0.00106878	0.00307523	-0.00120604	0.00307209	-0.000582609	0.00304197	-0.000889983	0.00307194	-0.000447976	0.00304855	-0.00131182	0.00295126	-0.000417105	0.00305531	-0.000874322	0.00305985
rs7458839	-0.00666548	0.00334769	-0.00663943	0.00334422	-0.00551693	0.00331152	-0.00675814	0.00334411	-0.00582862	0.0033185	-0.00553636	0.00321247	-0.00557609	0.00332524	-0.00691974	0.00333108
rs3757387	0.00233944	0.00306773	0.00246793	0.00306455	0.00212236	0.00303454	0.00241037	0.00306444	0.00238927	0.00304102	0.00187459	0.00294395	0.00226378	0.00304774	0.00214514	0.00305216
rs13227214	0.000484395	0.00307098	0.000560393	0.00306779	0.000152751	0.00303776	0.000390575	0.00306769	0.000418741	0.00304429	-0.000487452	0.00294741	-0.000742792	0.00305085	0.00019286	0.00305571
rs75094798	-0.00535243	0.00521108	-0.00535034	0.00520569	-0.00449134	0.00515475	-0.00545497	0.00520551	-0.00473122	0.0051656	-0.00315127	0.00500036	-0.00471296	0.00517792	-0.00536518	0.00518502
rs11556924	-0.00143605	0.0031261	-0.00145077	0.0031229	0.000174432	0.00309231	-0.00161577	0.00312276	-0.00195657	0.00309901	-0.00193735	0.00300009	-0.000939589	0.00310602	-0.00169974	0.00311028
rs3918226	0.00361071	0.00563936	0.00356547	0.00563347	0.00631307	0.00557829	0.00321936	0.00563334	0.0039204	0.00559021	0.0026656	0.00541041	0.00289118	0.00559987	0.00470132	0.00561172
rs749319	-0.00675688	0.00334168	-0.00669596	0.00333824	-0.00720021	0.00330556	-0.00680412	0.00333809	-0.00637787	0.00331252	-0.00471128	0.00320717	-0.00654975	0.00331989	-0.00677379	0.003325
rs10224002	-0.014066	0.00336645	-0.0140737	0.00336296	-0.0139634	0.00332997	-0.0143233	0.00336284	-0.0145301	0.00333718	-0.0143953	0.00323028	-0.0136433	0.00334396	-0.0139903	0.00334977
rs9333592	0.00422887	0.00581304	0.00426026	0.00580704	0.00562086	0.00575029	0.00392585	0.00580678	0.00424489	0.00576234	0.00683283	0.00557872	0.00330726	0.00577354	0.0044588	0.00578376
rs288766	-0.0018964	0.00320331	-0.00188897	0.0032	-0.00120926	0.00316866	-0.00186655	0.00319989	-0.00185235	0.00317542	-0.000799271	0.00307405	-0.00242266	0.0031822	-0.00204006	0.00318723
rs12671694	-0.00255336	0.00325664	-0.00262598	0.00325326	-0.00290177	0.00322141	-0.00248028	0.00325316	-0.00250996	0.00322827	-0.00381847	0.00312543	-0.00312153	0.00323531	-0.00254325	0.00324033
rs111239279	-0.0115463	0.0115155	-0.0113101	0.0115036	-0.0109667	0.0113909	-0.0120521	0.0115032	-0.0100887	0.0114148	-0.0119747	0.0110559	-0.0132824	0.0114435	-0.00850848	0.0114584
rs6976733	-0.00214019	0.00464784	-0.00177777	0.00464314	-0.00152399	0.00459759	-0.00226355	0.00464285	-0.00169952	0.00460745	-0.000675435	0.00445951	-0.00211774	0.00461642	-0.00189357	0.00462427
rs118063067	-0.00389203	0.00737805	-0.00407659	0.00737038	-0.00498251	0.00729825	-0.00402233	0.00737011	-0.00248961	0.00731329	-0.00346419	0.0070799	-0.00373649	0.00732208	-0.00336225	0.00733993
rs2530757	0.00116472	0.00371469	0.0010062	0.00371082	0.000700772	0.00367452	0.00114653	0.00371073	0.00119868	0.00368226	0.00198189	0.00356419	0.00158128	0.00369052	0.000819433	0.00369597
rs2515432	0.00825455	0.00305738	0.008256	0.00305421	0.00829315	0.00302432	0.00849342	0.00305412	0.00822817	0.00303065	0.00847791	0.00293409	0.00806449	0.00303676	0.0080564	0.00304208
rs2921093	-0.0123653	0.00311676	-0.0122813	0.00311353	-0.0125852	0.00308304	-0.0121518	0.00311344	-0.0118108	0.00308964	-0.0104155	0.00299075	-0.0124401	0.00309603	-0.0129126	0.00310112
rs7012814	-0.00240827	0.00307404	-0.00244409	0.00307091	-0.00328671	0.00304081	-0.00242299	0.00307074	-0.00255912	0.00304721	-0.00244904	0.00294986	-0.00315234	0.00305351	-0.00244529	0.00305874
rs2720502	0.00117294	0.00347865	0.00117992	0.00347504	0.000790971	0.00344102	0.00130653	0.00347492	0.000957051	0.0034484	0.00014729	0.0033378	0.00132726	0.00345581	0.00107459	0.00346095
rs1545837	-0.000230381	0.00317702	-0.000296891	0.00317373	-0.000580401	0.00314266	-0.000107758	0.00317361	0.000183222	0.00314935	-0.000691615	0.00304939	-0.000581208	0.00315656	-0.000912413	0.00316131
rs1436147	0.00717063	0.00568502	0.00750327	0.00567913	0.00684861	0.00562341	0.00671027	0.00567896	0.00698657	0.00563571	0.00794817	0.00545627	0.00755941	0.00564669	0.00780426	0.00565619
rs4871905	0.000998434	0.00309746	0.000926042	0.00309425	0.001065	0.00306391	0.00101211	0.00309416	0.00141714	0.00307051	0.00105474	0.0029725	0.000798502	0.00307688	0.0010004	0.00308196
rs73245338	0.00803384	0.00606333	0.00792409	0.00605706	0.0081326	0.00599771	0.00784311	0.00605682	0.00663508	0.00601066	0.0113615	0.00581616	0.00717505	0.00602391	0.00715591	0.00603296
rs6468118	-0.00168802	0.00314632	-0.00158419	0.00314305	-0.00181425	0.00311233	-0.00162425	0.00314295	-0.00224899	0.00311892	-0.00134548	0.00301906	-0.00241301	0.00312608	-0.00199412	0.00313049
rs7829407	-0.00150906	0.00453194	-0.00148458	0.00452724	-0.000706258	0.00448294	-0.00128183	0.0045271	-0.00209847	0.00449239	-0.000355282	0.0043498	-0.00170237	0.0045033	1.07388e-05	0.00450944
rs11557049	0.00538729	0.00610316	0.00529685	0.0060968	0.00736783	0.00603703	0.00506571	0.00609667	0.00551619	0.00605019	0.00447156	0.0058554	0.00385749	0.00606068	0.00525859	0.0060724
rs1913641	-0.00164192	0.00304979	-0.00167203	0.00304663	-0.00179841	0.00301678	-0.00157063	0.00304653	-0.00145721	0.00302319	-0.00302371	0.00292648	-0.00156289	0.00302984	-0.00187418	0.00303456
rs10111039	-0.00557196	0.00310947	-0.00565305	0.00310626	-0.00490109	0.00307583	-0.00563482	0.00310614	-0.00586772	0.00308242	-0.00504242	0.00298405	-0.00593975	0.00308903	-0.00540868	0.00309381
rs2976178	-0.000533885	0.00358464	-0.000659811	0.00358093	-0.000663227	0.00354587	-0.000581984	0.0035808	8.63053e-05	0.00355341	-0.000524567	0.00344003	-0.000613994	0.00356126	-0.000891521	0.00356661
rs4735334	0.000395256	0.00331359	0.000374941	0.00331017	7.7018e-05	0.00327771	0.000526634	0.00331004	3.27278e-05	0.00328488	0.000812569	0.00317943	0.000614543	0.00329195	0.000283934	0.00329712
rs10093614	-0.00157328	0.00314474	-0.00154812	0.00314151	-0.00106635	0.00311072	-0.00157155	0.00314138	-0.00234289	0.00311736	-0.00230036	0.00301797	-0.00233146	0.00312419	-0.00164391	0.00312889
rs12544197	-0.000742903	0.00308715	-0.000943862	0.00308396	-0.000956808	0.00305374	-0.000606822	0.00308384	-0.000456067	0.00306033	-7.27493e-05	0.00296219	-0.00137932	0.00306694	-0.000163391	0.00307167
rs79346194	-0.00244782	0.00331156	-0.0024856	0.00330815	-0.00208296	0.00327575	-0.00233186	0.00330801	-0.00285948	0.00328273	-0.00228529	0.00317805	-0.00419231	0.00329037	-0.00255848	0.00329504
rs2875930	0.00315936	0.00353592	0.00301913	0.00353228	0.00394878	0.00349772	0.0030583	0.00353213	0.00327562	0.00350504	0.00338518	0.00339315	0.00383071	0.00351266	0.00304145	0.00351815
rs28601761	0.000154466	0.00312183	-0.000210091	0.00311864	0.000185777	0.00308805	0.00015727	0.00311849	-0.000247367	0.00309469	0.000203319	0.00299568	0.000440579	0.0031011	0.000504567	0.00310619
rs1519844	0.000261484	0.00313202	0.000470415	0.0031288	0.000499068	0.00309813	4.39451e-06	0.00312867	0.00037314	0.00310489	0.000642643	0.00300552	0.000700327	0.00311219	0.000150896	0.00311642
rs10283362	-0.00468202	0.00424414	-0.00511246	0.00423983	-0.00389045	0.00419828	-0.00466239	0.00423959	-0.00540513	0.00420725	-0.00452726	0.00407278	-0.00507809	0.00421662	-0.00453468	0.00422251
rs12680655	0.00397942	0.00311615	0.00426135	0.00311297	0.00311511	0.0030825	0.00405527	0.00311281	0.00426894	0.00308901	0.00357233	0.00299037	0.00410067	0.00309489	0.00369668	0.0031005
rs3739238	0.00292934	0.00310626	0.00317588	0.00310307	0.0023019	0.00307269	0.00286709	0.00310292	0.00300648	0.00307923	0.00332584	0.00298085	0.00285892	0.00308532	0.00274627	0.0030907
rs6985555	-0.00406056	0.0033972	-0.0041759	0.0033937	-0.0034941	0.00336044	-0.00415188	0.00339355	-0.00427242	0.00336771	-0.00489227	0.00326039	-0.00437056	0.00337417	-0.0038107	0.00338028
rs11786896	-0.00771522	0.00707075	-0.00781426	0.00706344	-0.00910129	0.00699434	-0.00775373	0.00706312	-0.00585899	0.00700938	-0.0073752	0.00678627	-0.00800173	0.00702596	-0.00806503	0.00703491
rs13287724	-0.000862935	0.00496898	-0.000948467	0.00496386	-0.00148678	0.00491525	-0.000861505	0.00496368	-0.00104104	0.00492578	-7.59147e-05	0.00476869	-0.000197158	0.00493727	-0.000257175	0.00494371
rs7019647	-0.00126171	0.00343641	-0.00121515	0.00343287	-0.0012442	0.00339927	-0.0011449	0.00343272	-0.0019821	0.00340644	-0.00103371	0.00329796	-0.00113095	0.00341468	-0.00127096	0.00341908
rs6560203	0.0023051	0.0045012	0.00226928	0.00449652	0.0027871	0.00445247	0.00213466	0.00449636	0.000835443	0.0044624	0.00112228	0.00431988	0.0023324	0.00447263	0.00281375	0.00447871
rs149674464	0.0105068	0.0138719	0.0115809	0.0138578	0.0143351	0.0137224	0.0102922	0.0138569	0.0107528	0.0137507	-4.15472e-05	0.0133284	0.00669601	0.0137844	0.0107765	0.0138003
rs4744712	-0.000628536	0.00311935	-0.000382276	0.00311614	0.00011335	0.00308564	-0.00056635	0.00311603	-0.000593435	0.00309203	0.000481123	0.00299371	-0.000276589	0.00309854	-0.00058431	0.00310388
rs61311941	-0.00552493	0.00577523	-0.00608081	0.00576934	-0.00415187	0.00571269	-0.00551549	0.00576908	-0.00585146	0.00572507	-0.00569425	0.00554259	-0.00463233	0.00573665	-0.00492498	0.00574557
rs3793662	-0.00174881	0.00392876	-0.00203478	0.00392474	-0.00220331	0.00388627	-0.00171262	0.00392456	-0.00310136	0.00389468	-0.000384719	0.00377139	-0.000961617	0.00390378	-0.00149159	0.00390912
rs2780956	0.0037649	0.00309668	0.00376743	0.00309348	0.00350955	0.00306318	0.00378774	0.00309336	0.0034175	0.00306967	0.00174907	0.00297182	0.00354784	0.00307651	0.00360065	0.00308105
rs10816810	-0.000661645	0.00320822	-0.000736958	0.00320491	-0.000899005	0.00317353	-0.000458715	0.00320479	-0.000363483	0.0031802	0.000123572	0.00307843	-0.000441353	0.00318703	-0.000437577	0.00319199
rs4836732	0.00275495	0.00307255	0.00270855	0.00306936	0.00287565	0.00303932	0.00267299	0.00306926	0.00250064	0.00304577	0.000663854	0.0029483	0.00248946	0.00305141	0.00274938	0.0030572
rs59299461	0.00460067	0.00431189	0.00467562	0.00430743	0.00396789	0.00426525	0.00477113	0.00430728	0.00476494	0.00427426	0.00460875	0.00413738	0.00464596	0.00428154	0.00447736	0.00429031
rs4837197	0.000182807	0.00406008	0.000130135	0.00405587	0.000256242	0.00401615	0.000222795	0.00405573	0.000303699	0.00402466	0.00101753	0.00389633	0.000795654	0.00403344	0.000485114	0.0040396
rs11791149	0.00861184	0.00398136	0.00858386	0.00397726	0.0090304	0.00393827	0.00864	0.00397709	0.00796682	0.0039468	0.00619195	0.00382034	0.00834307	0.00395526	0.00836886	0.00396147
rs550057	0.0118358	0.00349187	0.0117734	0.00348829	0.0119328	0.00345409	0.0122866	0.00348814	0.0119523	0.00346146	0.00878906	0.00335162	0.0121305	0.00346854	0.0122056	0.00347411
rs10993907	0.00658014	0.00324175	0.00657192	0.00323838	0.00654033	0.00320666	0.00643536	0.00323828	0.00683206	0.00321358	0.00670288	0.00311069	0.00610146	0.00322111	0.00637666	0.00322545
rs61482805	0.00862263	0.00324672	0.00840536	0.00324339	0.00873714	0.00321159	0.00869397	0.00324325	0.00809042	0.00321846	0.00671733	0.00311622	0.00868556	0.00322495	0.00855093	0.0032306
rs72763290	0.00213848	0.00345936	0.00203899	0.0034558	0.00210137	0.00342197	0.00199361	0.00345565	0.00117539	0.00342923	0.00165134	0.00332018	0.00123545	0.00343568	0.00265627	0.00344203
rs80282103	-0.00862474	0.00553435	-0.00876364	0.0055286	-0.00797267	0.00547447	-0.00855359	0.00552843	-0.00842774	0.00548584	-0.0092334	0.00531052	-0.00918219	0.00549491	-0.00877202	0.00550658
rs6481598	0.00388113	0.00374994	0.00382907	0.00374608	0.00339778	0.00370936	0.0037365	0.00374593	0.00322606	0.00371724	0.0016082	0.00359822	0.0029416	0.00372451	0.00322386	0.00373097
rs12781024	-0.00278006	0.00305613	-0.00280946	0.00305299	-0.000697964	0.00302314	-0.00262501	0.00305286	-0.00270828	0.00302959	-0.00186413	0.00293283	-0.00224111	0.0030355	-0.00301375	0.00304088
rs1258179	0.00314062	0.00305869	0.0030299	0.00305551	0.00325417	0.00302559	0.00318379	0.00305542	0.00321672	0.00303212	0.00411222	0.00293484	0.00272423	0.00303839	0.00240168	0.00304327
rs4935050	-5.55675e-05	0.00307769	-0.000190145	0.00307452	0.000208501	0.0030444	3.40687e-07	0.0030744	-0.00027207	0.00305095	0.000725296	0.00295345	0.000145808	0.00305755	-0.000481919	0.0030623
rs10994860	0.000133639	0.00400034	0.000272606	0.00399614	-0.000818657	0.00395708	0.000232522	0.00399606	-0.000409937	0.00396548	0.00156117	0.00383839	0.000777516	0.00397472	0.000423317	0.00398028
rs10821944	0.000951307	0.003442	0.000695546	0.00343848	0.000520937	0.00340478	0.000831346	0.00343833	0.000252471	0.00341203	0.00159593	0.00330304	0.00173585	0.00341853	0.00110773	0.00342483
rs7084764	-0.000590089	0.00305181	-0.000684891	0.00304865	6.38276e-05	0.0030188	-0.000417866	0.00304855	-0.000409152	0.00302524	0.000212127	0.00292878	-0.000423552	0.00303193	-0.000580919	0.00303645
rs61869325	-0.0028068	0.0046101	-0.00290842	0.00460529	-0.00295797	0.00456018	-0.00291667	0.00460514	-0.0032473	0.00457023	-0.00247363	0.00442396	-0.00292814	0.00457749	-0.00269974	0.00458694
rs12256103	-0.000558751	0.00338548	-0.000481101	0.00338197	-0.000810878	0.00334888	-0.000614435	0.00338185	-0.000445532	0.00335593	-6.90714e-06	0.00324881	-0.000604668	0.00336302	-0.000957258	0.00336846
rs1874150	-0.00169361	0.00343659	-0.00167673	0.00343303	-0.000967996	0.00339939	-0.00172677	0.0034329	-0.00123906	0.00340682	-0.00340322	0.00329739	-0.00309538	0.00341314	-0.00194684	0.00341924
rs7096715	-0.00954663	0.00308754	-0.00963276	0.00308433	-0.0100632	0.0030541	-0.00973849	0.00308424	-0.00943217	0.00306076	-0.00871757	0.00296279	-0.00911942	0.00306704	-0.00913998	0.00307186
rs3127702	-0.00289339	0.00426987	-0.00273754	0.00426547	-0.000882913	0.00422382	-0.00310996	0.00426529	-0.00296939	0.00423264	-0.0018402	0.00409825	-0.00270252	0.0042425	-0.00312775	0.00424884
rs2185786	-0.00200331	0.00312652	-0.00202299	0.00312329	-0.00215396	0.00309271	-0.00181009	0.00312318	-0.00249487	0.00309929	-0.000665173	0.00300069	-0.00120777	0.00310493	-0.00198218	0.00311078
rs11186805	-0.00458109	0.00315927	-0.00471054	0.00315602	-0.0044066	0.00312511	-0.00465294	0.0031559	-0.00518896	0.00313168	-0.00373057	0.00303191	-0.00483313	0.00313844	-0.00452464	0.00314348
rs2068888	-0.000871823	0.00306602	-0.000980723	0.00306285	-0.00117974	0.00303287	-0.000691864	0.00306274	-0.00146835	0.00303935	-0.00170614	0.00294241	-0.00173391	0.00304606	-0.00103823	0.00305049
rs943347	-0.00522008	0.00386666	-0.00508886	0.00386268	-0.00547909	0.00382481	-0.00549428	0.00386253	-0.00564162	0.00383308	-0.00521154	0.00371022	-0.00547764	0.00384066	-0.00558075	0.00384712
rs284859	-0.00177174	0.0040083	-0.00187455	0.00400415	-0.0016146	0.00396494	-0.00145911	0.00400401	-0.00227398	0.00397343	-0.00249211	0.00384723	-0.00194893	0.00398159	-0.00142348	0.0039881
rs72830431	0.000790657	0.00628547	0.000810345	0.00627898	9.36407e-05	0.00621768	0.0010286	0.00627868	-0.000127262	0.00623058	0.00407778	0.00603476	0.00186599	0.00624156	0.00103703	0.00625356
rs6585310	-0.00261508	0.00309476	-0.00274628	0.00309154	-0.00315318	0.0030613	-0.00245368	0.00309145	-0.00225248	0.00306777	-0.0025004	0.00297014	-0.00251033	0.0030745	-0.0028236	0.00307938
rs2095567	-0.0138255	0.00366232	-0.0138055	0.00365853	-0.0144548	0.00362269	-0.0138594	0.0036584	-0.0138793	0.00363046	-0.0127133	0.003515	-0.0136882	0.00363755	-0.013498	0.00364394
rs7088058	0.0010736	0.00310291	0.00106001	0.0030997	0.000810969	0.00306935	0.000956366	0.00309959	-1.9248e-06	0.00307598	-0.000325064	0.00297814	4.51099e-05	0.00308169	0.000545791	0.00308741
rs10430743	-0.00502715	0.00308588	-0.00493552	0.00308268	-0.00505509	0.00305252	-0.00516357	0.00308258	-0.00537154	0.00305897	-0.00565901	0.00296143	-0.00494537	0.00306576	-0.00485412	0.00307044
rs1711667	-0.00327291	0.00308648	-0.00350451	0.00308331	-0.00352843	0.00305309	-0.00340147	0.00308317	-0.00319391	0.00305967	-0.00291355	0.00296193	-0.00334595	0.0030661	-0.00353071	0.00307097
rs117739035	-0.0122239	0.00818152	-0.0117088	0.00817308	-0.0112612	0.00809316	-0.0120191	0.00817268	-0.0115337	0.00811064	-0.0149577	0.00784831	-0.0107988	0.00813064	-0.0126821	0.00814089
rs11564722	0.00308456	0.00362656	0.00323855	0.00362282	0.00351101	0.00358734	0.00320375	0.00362268	0.00347568	0.00359489	0.00130975	0.0034805	0.00413563	0.00360238	0.0032286	0.00360818
rs233436	-0.01045	0.00396983	-0.0104874	0.00396571	-0.0102484	0.00392692	-0.010144	0.00396559	-0.00958543	0.00393521	-0.0102351	0.00381019	-0.011068	0.00394323	-0.0111444	0.00394964
rs81205	0.000209942	0.00312218	0.00031746	0.00311895	8.20164e-05	0.00308843	4.09455e-05	0.00311883	0.000512225	0.00309501	-0.000526713	0.00299623	-0.000938991	0.00310118	-0.000392108	0.00310656
rs1056819	-0.00707167	0.00399662	-0.00699177	0.00399245	-0.0073947	0.00395344	-0.00713539	0.00399232	-0.0077495	0.00396171	-0.00739374	0.00383562	-0.00693769	0.00396937	-0.00743363	0.00397671
rs434320	-0.00284972	0.00349223	-0.00295301	0.00348861	-0.00325265	0.00345449	-0.00283883	0.00348848	-0.00313435	0.00346178	-0.00213839	0.00335138	-0.00331343	0.00346835	-0.00308186	0.00347479
rs61327861	-0.00772752	0.00458754	-0.00773132	0.00458278	-0.00864597	0.00453793	-0.00772218	0.00458261	-0.00743614	0.00454791	-0.0074762	0.00440242	-0.00959338	0.00455687	-0.00787476	0.00456425
rs61878123	-0.00233896	0.0034505	-0.00222189	0.00344693	-0.00187695	0.00341319	-0.00244408	0.0034468	-0.00267086	0.00342045	-0.00290108	0.00331187	-0.00252414	0.00342831	-0.00197173	0.00343307
rs75248620	-0.00759678	0.00555948	-0.0077401	0.00555376	-0.00709037	0.0054994	-0.00793365	0.0055535	-0.00690878	0.00551097	-0.00666698	0.00533447	-0.00738141	0.0055223	-0.00685682	0.00553141
rs55842281	0.00105788	0.00321738	0.00109906	0.00321406	0.00147593	0.00318259	0.00101742	0.00321393	0.00134082	0.00318943	-0.000933824	0.00308759	0.00132475	0.00319596	0.000871131	0.00320123
rs4757483	0.0103547	0.0031838	0.0104342	0.0031805	0.00993572	0.00314937	0.0102312	0.00318039	0.0105159	0.00315613	0.00935719	0.00305559	0.00891063	0.00316306	0.0100498	0.0031682
rs55733296	-0.0157762	0.00790725	-0.0166537	0.00789911	-0.0152728	0.00782155	-0.0160652	0.00789876	-0.0149292	0.0078394	-0.0140714	0.00758842	-0.013766	0.00785658	-0.0159006	0.00786894
rs3925584	-0.00783154	0.00305601	-0.00805471	0.00305285	-0.0067905	0.00302297	-0.00762464	0.00305275	-0.00748968	0.00302937	-0.00689626	0.00293236	-0.00812109	0.00303591	-0.0075187	0.00304071
rs62618693	-0.00675533	0.00737745	-0.00710049	0.00736989	-0.00536985	0.00729795	-0.00710937	0.00736955	-0.00578045	0.0073125	-0.00649795	0.00708116	-0.00527122	0.00732277	-0.00600778	0.00733975
rs4434960	-0.00716538	0.00312937	-0.00717938	0.00312612	-0.00668387	0.00309555	-0.0072642	0.00312601	-0.00644544	0.00310213	-0.00735013	0.00300267	-0.00634756	0.00310883	-0.00680806	0.00311363
rs11246606	-0.00565542	0.00406568	-0.0058562	0.00406149	-0.00571439	0.0040217	-0.00556854	0.00406133	-0.00526224	0.00403024	-0.00603192	0.00390177	-0.00513855	0.00403838	-0.00613542	0.00404512
rs7105587	-0.00594455	0.00402712	-0.00613627	0.00402298	-0.00604647	0.00398357	-0.00583774	0.00402281	-0.00541453	0.00399208	-0.0064527	0.00386459	-0.00546496	0.00400043	-0.00623893	0.00400681
rs7117020	-0.000282334	0.00306969	-0.000287752	0.00306653	-5.23334e-05	0.00303651	-0.000244887	0.00306641	-0.000140255	0.00304291	-0.00187963	0.00294614	-0.000583956	0.00304899	-0.00042158	0.00305443
rs34400381	0.00831817	0.00832761	0.00845578	0.0083191	0.00596176	0.00823768	0.00817343	0.00831863	0.00659128	0.00825528	0.00793595	0.0079903	0.0100789	0.00826866	0.00661423	0.008287
rs4930319	-0.0139876	0.00321409	-0.0140777	0.00321075	-0.013539	0.00317932	-0.0141143	0.00321064	-0.0135703	0.00318613	-0.0122616	0.00308479	-0.013396	0.00319203	-0.0141196	0.00319807
rs7126281	-0.00290955	0.00337326	-0.00294078	0.00336977	-0.0028934	0.00333676	-0.00290361	0.00336965	-0.00363021	0.00334387	-0.0025633	0.00323716	-0.00262168	0.00335041	-0.00313012	0.00335618
rs61882187	0.000664184	0.00339868	0.000464853	0.00339521	-0.000110566	0.00336197	0.0007566	0.00339506	0.000513613	0.00336901	-0.000418532	0.00326135	0.000313185	0.00337654	0.000767309	0.00338154
rs2186797	0.0034384	0.00606884	0.00308389	0.00606255	0.00519696	0.00600318	0.00345436	0.00606234	0.00378044	0.0060159	0.00561815	0.00582417	0.00452068	0.00603008	0.00298837	0.00603792
rs2008476	-0.0171889	0.00524747	-0.0172827	0.00524202	-0.0169632	0.00519069	-0.0171694	0.00524186	-0.0166009	0.00520167	-0.0124351	0.00503725	-0.0158872	0.00521272	-0.0173138	0.00522106
rs4945268	-0.00370372	0.00417342	-0.00352145	0.00416913	-0.00376652	0.00412831	-0.0038416	0.00416894	-0.00316399	0.00413706	-0.00402756	0.00400515	-0.00420972	0.00414704	-0.00323166	0.00415232
rs1042752	-0.00591713	0.00305601	-0.00602876	0.00305285	-0.00635698	0.00302296	-0.00581827	0.00305274	-0.00619063	0.00302953	-0.00654049	0.00293249	-0.0060398	0.00303578	-0.00570947	0.00304083
rs665731	0.00177264	0.00391603	0.00178769	0.00391197	0.00214772	0.00387367	0.00172406	0.00391186	0.00148202	0.00388168	0.00149503	0.00375799	0.00120293	0.00388927	0.00220811	0.00389641
rs11217089	4.08733e-05	0.00512914	0.000130646	0.00512384	0.000115823	0.00507363	2.24766e-05	0.00512366	0.000402115	0.00508471	-0.000600917	0.00492245	-0.000405112	0.005095	-1.69872e-05	0.00510316
rs2509851	0.00221558	0.00315891	0.00217032	0.00315562	0.00273644	0.00312472	0.00209224	0.00315553	0.00238571	0.00313146	0.00180784	0.00303113	0.00170552	0.00313836	0.00177964	0.0031429
rs952151	-0.00871753	0.00357972	-0.00870099	0.00357607	-0.00905368	0.00354098	-0.00868194	0.00357589	-0.00888407	0.00354852	-0.00798696	0.0034351	-0.00881133	0.00355658	-0.00849317	0.00356167
rs1945397	-0.00470161	0.00308446	-0.00471471	0.00308125	-0.00402543	0.00305108	-0.00484564	0.00308117	-0.00439285	0.0030577	-0.00466507	0.0029595	-0.00500028	0.00306387	-0.00431343	0.00306897
rs12575164	-0.00323861	0.00369039	-0.00332052	0.00368653	-0.00312054	0.00365053	-0.00353283	0.00368643	-0.00317069	0.0036583	-0.00250058	0.00354129	-0.00334744	0.00366566	-0.003443	0.00367176
rs3782867	-0.0010705	0.00417086	-0.000975598	0.00416649	-0.000905515	0.00412574	-0.00106515	0.00416638	-0.000645501	0.00413472	-0.00243712	0.00400198	-0.00160736	0.00414248	-0.00129102	0.00414973
rs11062102	0.00150684	0.00322395	0.00137752	0.00322058	0.00214594	0.00318904	0.00161069	0.00322049	0.00197647	0.003196	0.00104196	0.00309364	0.00185876	0.00320269	0.00154436	0.00320783
rs34117451	0.00477293	0.00411345	0.00495324	0.00410919	0.00444654	0.00406899	0.00491325	0.00410904	0.00523718	0.00407757	0.00392792	0.00394791	0.00475166	0.00408637	0.0049956	0.00409294
rs7953798	0.00413567	0.0054355	0.0041799	0.00542989	0.00264928	0.00537681	0.00394171	0.00542967	0.00334375	0.00538803	0.00128957	0.00521586	0.00289063	0.00539655	0.00384414	0.00540811
rs11062596	-0.000789852	0.00529171	-0.000869605	0.00528621	-0.000357292	0.00523444	-0.000954773	0.00528601	-0.000849277	0.00524595	-0.000800741	0.00507797	0.00128644	0.00526002	-0.000940092	0.00526567
rs16930370	0.00362686	0.0040473	0.00352526	0.00404311	0.00461346	0.00400357	0.00382142	0.00404297	0.00279378	0.00401189	0.00367697	0.00388404	0.00418183	0.00402083	0.00384248	0.00402713
rs11063193	0.00247736	0.00464369	0.002263	0.00463891	0.00161623	0.00459359	0.00288	0.0046387	0.00169826	0.00460311	8.96442e-05	0.00445609	0.00271379	0.00461125	0.00253774	0.00462058
rs11616030	-0.00845143	0.00545532	-0.00869404	0.00544967	-0.0086206	0.00539635	-0.00840889	0.00544946	-0.0087046	0.00540772	-0.00818094	0.00523497	-0.00957758	0.00542025	-0.00847556	0.00542839
rs10846156	0.00413422	0.00380773	0.00443429	0.0038038	0.00494943	0.00376651	0.0040334	0.00380366	0.00449294	0.00377454	0.00487474	0.00365434	0.00281358	0.00378329	0.00466737	0.00378871
rs60691990	-0.00360362	0.00322712	-0.00345636	0.00322381	-0.00333375	0.00319223	-0.0039427	0.00322367	-0.0032006	0.00319904	-0.00280217	0.00309722	-0.00297844	0.00320575	-0.00371611	0.00321092
rs2634675	-0.00200399	0.00307386	-0.00212374	0.00307069	-0.00197539	0.00304061	-0.0020824	0.00307057	-0.0020057	0.00304714	-0.00283875	0.00295009	-0.00211291	0.00305388	-0.00223718	0.00305841
rs7966357	0.00288848	0.00317844	0.00290473	0.00317517	0.00318129	0.00314404	0.00284412	0.00317502	0.0028908	0.00315091	0.0035119	0.00305012	0.00314735	0.0031573	0.00294304	0.00316229
rs2277383	-0.000119281	0.00484314	2.64779e-05	0.00483814	-0.000350129	0.00479077	-0.000158964	0.00483793	0.000270164	0.00480096	0.000673416	0.00464795	-0.000346568	0.00481044	0.000247959	0.00481903
rs2682323	-0.00139969	0.00311277	-0.00147557	0.00310954	-0.00140344	0.00307909	-0.00140425	0.00310944	-0.00183995	0.00308566	-0.0020382	0.00298766	-0.00181521	0.0030927	-0.0014973	0.00309704
rs11170630	-0.00629211	0.0041378	-0.00667398	0.00413356	-0.00731203	0.00409306	-0.0061504	0.00413337	-0.00648602	0.0041018	-0.00516113	0.00397035	-0.00628847	0.00410931	-0.00619135	0.00411696
rs2657880	0.00707875	0.00395343	0.0073996	0.00394937	0.00576335	0.0039107	0.00705243	0.00394919	0.00710895	0.00391901	0.00487995	0.00379407	0.00627514	0.00392703	0.00610748	0.00393363
rs2277339	0.00645924	0.00501385	0.00628255	0.00500868	0.00624003	0.00495973	0.00636092	0.00500845	0.00656175	0.00497028	0.0035917	0.00481256	0.00595021	0.00498083	0.0063058	0.0049885
rs73119306	-0.00580508	0.00355367	-0.00561942	0.00355001	-0.00623348	0.00351525	-0.00571862	0.00354987	-0.00563572	0.00352261	-0.00760968	0.00341065	-0.00609556	0.00352926	-0.0061263	0.00353591
rs4257020	-0.00476804	0.00337866	-0.0049008	0.0033752	-0.00479105	0.00334211	-0.00467224	0.00337505	-0.00526741	0.00334924	-0.00290677	0.00324159	-0.00416766	0.00335634	-0.00429555	0.00336164
rs1184743	-0.00604165	0.00321505	-0.00598677	0.00321173	-0.00473711	0.00318028	-0.00614719	0.00321162	-0.00629183	0.00318707	-0.00679744	0.00308532	-0.00520126	0.00319416	-0.00556297	0.00319875
rs1275609	-0.000691669	0.00330695	-0.000781305	0.00330354	-0.00144993	0.00327119	-0.000786222	0.0033034	-0.000282481	0.00327812	-0.000361887	0.00317358	0.000353726	0.00328519	-0.0012527	0.00329037
rs11109717	-0.00150895	0.00332924	-0.00132172	0.00332582	-0.0019557	0.00329324	-0.0016373	0.00332568	-0.00150708	0.00330026	-0.00159375	0.00319486	-0.00110369	0.00330738	-0.00106064	0.00331254
rs10862375	-0.000535716	0.00339598	-0.000435257	0.00339246	0.000483935	0.0033592	-0.000662378	0.00339235	-0.000341649	0.00336652	-0.0010375	0.0032584	-0.000787759	0.00337361	-0.000422584	0.00337899
rs2053196	-0.00454264	0.0037759	-0.00468911	0.00377199	-0.00539003	0.00373511	-0.00453415	0.00377186	-0.00393848	0.00374315	-0.00563109	0.00362339	-0.00423057	0.00375029	-0.00427077	0.00375694
rs3184504	0.00070543	0.00304729	0.000577196	0.00304414	0.0030191	0.00301438	0.000779272	0.00304403	0.000518296	0.00302075	0.00192411	0.00292452	0.000635218	0.00302768	0.000601758	0.00303206
rs11613538	-0.00389994	0.00372539	-0.00388667	0.00372155	-0.00321288	0.00368512	-0.00378718	0.0037214	-0.00392352	0.00369293	-0.00380341	0.00357547	-0.00440854	0.00370092	-0.00407154	0.00370677
rs1800574	-0.00451637	0.00906866	-0.00456928	0.00905923	-0.00560334	0.00897048	-0.00507777	0.00905899	-0.00393343	0.00899075	-0.00576281	0.00870536	-0.00706682	0.00900822	-0.00459928	0.00902316
rs7135314	-0.00154907	0.00323842	-0.00180871	0.00323511	-0.000954299	0.00320341	-0.00166625	0.00323494	-0.0020503	0.00321024	-0.00141957	0.00310804	-0.00145774	0.00321746	-0.00155179	0.00322233
rs7983636	-0.00197299	0.00574857	-0.00243078	0.00574268	-0.00236687	0.00568634	-0.0016675	0.00574243	-0.00272895	0.00569876	-0.00160278	0.0055155	-0.000719496	0.00570885	-0.00209485	0.00572003
rs10492436	-0.00211617	0.00313484	-0.00206201	0.00313164	-0.00215693	0.00310095	-0.00220943	0.00313149	-0.00220463	0.0031074	-0.00321589	0.0030086	-0.00248286	0.00311393	-0.00201254	0.00311904
rs7324484	0.00367824	0.00321397	0.00362657	0.00321064	0.00333024	0.00317922	0.00377517	0.00321052	0.00359072	0.003186	0.00188662	0.00308431	0.00320583	0.00319262	0.00363771	0.00319785
rs41284816	5.26558e-05	0.0113811	-0.000360887	0.0113696	-0.00373579	0.0112584	-0.000205892	0.0113689	0.000515587	0.011282	0.000519437	0.0109258	-0.000965586	0.0113078	2.05077e-05	0.0113241
rs3118918	0.00368773	0.00373888	0.0034748	0.00373504	0.00222243	0.00369849	0.00339685	0.00373488	0.00240788	0.00370637	0.00348969	0.0035878	0.00309866	0.00371439	0.00320671	0.00372009
rs303938	0.00411335	0.0031204	0.00422998	0.00311716	0.00467784	0.00308663	0.00402265	0.00311705	0.00416095	0.00309333	0.00402549	0.00299413	0.00490849	0.00309964	0.00378711	0.00310474
rs9543208	-0.00136806	0.00393195	-0.00148269	0.0039279	-0.00193693	0.00388947	-0.00143052	0.00392774	-0.00180649	0.00389753	-0.00080089	0.00377451	-0.000597089	0.00390567	-0.00159553	0.00391234
rs1028883	9.36373e-05	0.00311534	0.00017353	0.00311211	-0.000766753	0.0030817	0.000179417	0.003112	0.000494336	0.0030881	0.000224496	0.00298998	0.000141254	0.00309452	-8.4933e-05	0.00309971
rs7334967	-0.000624177	0.00392112	-0.00071801	0.00391708	-0.000927038	0.00387872	-0.000790703	0.00391692	-0.000234528	0.00388699	-0.00141502	0.00376305	-0.00136509	0.00389498	-0.000838581	0.00390141
rs7326821	0.0106436	0.00400973	0.0107575	0.00400561	0.0110227	0.0039664	0.0110214	0.00400544	0.010722	0.0039746	0.0100647	0.0038478	0.0105052	0.00398256	0.0105771	0.00398955
rs9521720	0.00108064	0.00311371	0.00104844	0.00311051	0.00133139	0.00308003	0.00115662	0.00311037	0.000372006	0.00308668	0.000815025	0.00298769	0.00137877	0.00309244	0.000926893	0.00309806
rs10151563	-0.00307667	0.00312617	-0.00298375	0.00312297	-0.00358897	0.00309236	-0.00271404	0.00312283	-0.00341082	0.00309899	-0.00350961	0.00299997	-0.00336645	0.00310574	-0.00257499	0.00311038
rs1741177	-0.00612948	0.00333646	-0.00606939	0.00333302	-0.0058086	0.00330039	-0.00622242	0.00333289	-0.00580299	0.00330738	-0.00454676	0.00320159	-0.0058903	0.0033141	-0.00633082	0.00331985
rs7492724	-0.00902247	0.00335706	-0.00887942	0.00335359	-0.00883095	0.00332073	-0.00901875	0.00335346	-0.00866423	0.00332789	-0.00924647	0.00322123	-0.00970742	0.00333411	-0.00858616	0.00334006
rs72683923	-0.0152336	0.0109703	-0.0146303	0.0109591	-0.0120468	0.0108518	-0.0155652	0.0109586	-0.0158825	0.010876	-0.0186356	0.0105346	-0.0198213	0.0108994	-0.0191983	0.0109191
rs2071047	0.00109144	0.00311207	0.00122926	0.00310886	0.000703231	0.00307844	0.00109793	0.00310873	0.000881553	0.00308494	0.000940285	0.00298639	0.000625154	0.00309143	0.000688138	0.0030965
rs78748659	-0.00212513	0.00769265	-0.00199604	0.00768463	-0.00203361	0.00760938	-0.0022855	0.00768441	0.000126433	0.00762612	0.00101895	0.00738101	-0.00213793	0.00764622	-0.0027694	0.0076543
rs111598706	0.00142659	0.00353048	0.00172381	0.00352686	0.000668357	0.00349225	0.00153326	0.0035267	0.000674444	0.00349986	0.00197614	0.00338779	0.00072681	0.00350745	0.00177155	0.00351264
rs2803959	0.00215606	0.00307756	0.00203968	0.00307441	0.00178113	0.00304433	0.00215585	0.00307427	0.00208264	0.00305077	0.0028623	0.00295401	0.00184084	0.00305708	0.00210243	0.00306229
rs10142359	-0.00524258	0.00305302	-0.00511558	0.00304986	-0.0055058	0.00302	-0.00532778	0.00304975	-0.00509179	0.00302644	-0.0039758	0.00292997	-0.00538183	0.0030326	-0.00584554	0.00303775
rs180814424	-0.0181208	0.014274	-0.0180888	0.0142593	-0.0199802	0.0141196	-0.0176024	0.0142589	-0.0162238	0.0141493	-0.0230644	0.0137016	-0.0202143	0.0142026	-0.0192418	0.0142016
rs6574652	-0.0029879	0.00307933	-0.00307329	0.00307614	-0.00359911	0.00304604	-0.00296596	0.00307602	-0.00361742	0.00305257	-0.00240924	0.00295516	-0.00261752	0.00305875	-0.00247727	0.00306389
rs60503594	-0.00917407	0.00322226	-0.00909329	0.00321892	-0.00898721	0.00318744	-0.00932003	0.00321881	-0.00916828	0.00319415	-0.00862758	0.00309209	-0.00870411	0.00320131	-0.00911711	0.00320601
rs35629566	-0.0108794	0.00401102	-0.0108553	0.00400694	-0.0118531	0.00396768	-0.0108042	0.00400671	-0.0100014	0.00397611	-0.0110194	0.00384956	-0.0109984	0.00398428	-0.0113668	0.00399093
rs12588550	7.41269e-05	0.00338464	0.000227464	0.00338115	0.00064914	0.00334802	-7.63699e-06	0.00338102	-0.00108896	0.00335522	-0.000181268	0.00324806	0.000751318	0.00336145	-0.000395906	0.00336772
rs11625405	-0.0109065	0.00349295	-0.0109722	0.00348933	-0.0107576	0.00345518	-0.0108864	0.00348921	-0.0111685	0.00346243	-0.00974674	0.00335216	-0.00998674	0.00346953	-0.011103	0.00347531
rs56261560	-0.00221966	0.00324774	-0.00240358	0.00324435	-0.00119592	0.00321261	-0.0023629	0.00324426	-0.00245703	0.00321949	-0.000412355	0.00311691	-0.00226073	0.00322601	-0.0018837	0.00323161
rs12432201	-0.000404106	0.00332569	-0.000627962	0.00332226	0.000189277	0.00328971	-0.00054045	0.00332213	-0.000771046	0.00329673	-0.00286645	0.0031912	-0.00127752	0.00330293	-0.00060928	0.00330885
rs11160691	0.00452818	0.00320301	0.00462283	0.00319968	0.00505802	0.00316834	0.00459252	0.00319958	0.00468167	0.00317517	0.00588873	0.00307375	0.00452412	0.00318226	0.00421368	0.00318706
rs2756127	-0.000180256	0.00317055	0.000132586	0.00316731	0.000233235	0.00313625	-0.000175685	0.00316716	0.000377796	0.00314294	-9.06369e-05	0.0030424	-0.000485702	0.00314936	0.000173258	0.00315469
rs28857283	-0.0186199	0.00315937	-0.018665	0.00315611	-0.0181634	0.00312522	-0.0186398	0.00315599	-0.018911	0.00313185	-0.0159727	0.00303179	-0.0182753	0.00313843	-0.0188309	0.0031435
rs11856921	-0.00612406	0.00308259	-0.00631976	0.00307941	-0.00537634	0.00304924	-0.00611717	0.00307929	-0.00592544	0.00305585	-0.00522487	0.00295796	-0.00529028	0.00306223	-0.00592246	0.00306714
rs6492982	-0.00226149	0.00307632	-0.00249264	0.00307315	-0.00110663	0.00304305	-0.00216177	0.00307302	-0.00219306	0.00304952	-0.00178542	0.00295199	-0.00285181	0.00305565	-0.00258446	0.00306078
rs4775830	-0.00438346	0.00310736	-0.00460096	0.00310417	-0.00397146	0.00307375	-0.00423843	0.00310404	-0.00498475	0.00308028	-0.0036013	0.00298218	-0.00480932	0.00308667	-0.00423189	0.00309186
rs68087211	0.0111536	0.00449124	0.0112332	0.0044866	0.0117188	0.00444261	0.0111238	0.00448642	0.00999877	0.004452	0.0128858	0.00431089	0.0131265	0.00446384	0.0102436	0.0044687
rs1145084	0.00842048	0.00315868	0.00874724	0.00315546	0.00833029	0.00312449	0.00835909	0.00315529	0.00801427	0.00313107	0.00849406	0.00303135	0.00952077	0.00313779	0.00792763	0.00314282
rs12439429	-0.000342968	0.00306954	-0.000422757	0.00306636	0.000231877	0.00303632	-0.000440378	0.00306625	-0.00107519	0.00304291	-0.0015113	0.00294495	-0.000960397	0.00304933	8.41024e-05	0.00305412
rs17730281	-0.013339	0.00364843	-0.0133442	0.00364466	-0.0127672	0.003609	-0.0135218	0.00364452	-0.0140328	0.0036166	-0.0128198	0.00350102	-0.0136801	0.00362383	-0.0139022	0.00363012
rs34753685	-0.0108193	0.0030719	-0.0110046	0.00306872	-0.0100314	0.00303867	-0.0108725	0.0030686	-0.0112168	0.00304514	-0.0102382	0.0029477	-0.011019	0.00305121	-0.0112435	0.00305653
rs12148280	0.00106291	0.00514737	0.000779782	0.00514212	0.00174086	0.0050917	0.00113875	0.00514186	0.00142251	0.0051026	0.00197457	0.00493881	0.000610198	0.00511472	0.00130953	0.0051214
rs956006	-0.000944286	0.00324849	-0.000980374	0.00324511	-0.000577527	0.00321333	-0.00105483	0.00324501	-0.00171725	0.00322029	0.00108783	0.00311724	0.000218879	0.00322732	-0.00122172	0.00323218
rs11071738	-0.00673713	0.0030647	-0.00684075	0.00306151	-0.0068672	0.00303157	-0.00647483	0.00306143	-0.00696253	0.00303799	-0.00623845	0.00294161	-0.00716304	0.00304443	-0.00678299	0.00304938
rs7497961	-0.00560345	0.00354127	-0.00561552	0.00353763	-0.00508432	0.00350301	-0.00561477	0.00353746	-0.0050476	0.00351028	-0.00605169	0.00339834	-0.00578146	0.00351836	-0.00547564	0.00352339
rs79483120	-0.00533361	0.00599529	-0.00547595	0.0059891	-0.00643762	0.00593052	-0.00527628	0.0059889	-0.00468198	0.00594283	-0.00525517	0.00575324	-0.00606254	0.0059526	-0.00400097	0.00596425
rs2472297	-0.00873823	0.00344812	-0.00885735	0.00344455	-0.00963072	0.00341083	-0.00901969	0.00344442	-0.00884809	0.00341809	-0.007524	0.00330877	-0.00753267	0.00342513	-0.00907616	0.00343111
rs4886747	0.00285726	0.00405694	0.00280039	0.00405275	0.00274693	0.00401307	0.00301896	0.00405261	0.00138252	0.00402173	0.000777902	0.00389413	0.00329766	0.00402964	0.00327645	0.00403623
rs145727191	0.00687093	0.00977218	0.0071853	0.00976211	0.00727664	0.00966676	0.00694467	0.00976166	0.00545054	0.00968653	0.00755502	0.00938072	0.00653477	0.00970204	0.00782742	0.0097233
rs10851885	0.00286854	0.00352973	0.00272034	0.00352607	0.00304422	0.00349152	0.00283778	0.00352595	0.00266243	0.00349903	0.00190287	0.00338704	0.00315394	0.00350558	0.00273457	0.00351202
rs78916705	-0.0119513	0.0163483	-0.0121739	0.0163313	-0.0108771	0.0161713	-0.011756	0.016331	-0.0118024	0.016207	-0.0064531	0.0156793	-0.0146038	0.016239	-0.0106533	0.0162639
rs112238647	-0.0201746	0.00635558	-0.0201099	0.00634899	-0.0185315	0.00628669	-0.0201784	0.00634879	-0.0196243	0.00630051	-0.0201249	0.0060989	-0.0182403	0.00631606	-0.0204655	0.00632365
rs62035088	0.0004972	0.0040732	0.000507318	0.00406897	0.0013819	0.00402913	0.000581777	0.00406883	0.000311284	0.00403785	0.000781068	0.00390904	0.000647929	0.00404749	0.000530811	0.00405291
rs4617830	-0.00422619	0.0037149	-0.00441288	0.00371106	-0.00499696	0.00367474	-0.00401205	0.00371092	-0.00291363	0.00368275	-0.00387622	0.00356516	-0.00394821	0.00368999	-0.00425147	0.00369647
rs7169629	0.00225261	0.00305574	0.0022519	0.00305258	0.00268492	0.00302268	0.00241343	0.00305247	0.00143138	0.00302917	0.00176567	0.00293195	0.00261054	0.00303488	0.00259972	0.00304039
rs59646751	-0.00062706	0.00330938	-0.000617403	0.00330594	-0.000937126	0.00327359	-0.000638132	0.00330584	-0.000926704	0.00328063	-0.00206351	0.00317513	-0.00126639	0.00328692	-0.00063087	0.00329274
rs113956264	-0.00277812	0.00883158	-0.00247172	0.00882244	-0.00322537	0.00873613	-0.00332613	0.00882201	-0.002256	0.00875474	-0.00137254	0.00847385	-0.00176639	0.00877203	-0.0020785	0.00878634
rs75510884	-0.0081385	0.00516915	-0.00801325	0.00516382	-0.00800175	0.00511325	-0.00823682	0.00516362	-0.00891395	0.00512419	-0.00970022	0.00495949	-0.00866782	0.00513595	-0.00733604	0.00514313
rs1635404	-0.00333488	0.00331119	-0.00331534	0.00330776	-0.00234785	0.00327546	-0.00336566	0.00330765	-0.00384556	0.00328228	-0.00350525	0.00317768	-0.00299422	0.00328896	-0.00308663	0.0032945
rs193538	0.000865454	0.00333568	0.000856386	0.00333222	0.00083494	0.00329957	0.00104317	0.00333211	0.000459946	0.00330679	-0.0015089	0.00320146	0.000615872	0.00331364	0.000174187	0.00331912
rs13334589	-0.0542432	0.00396102	-0.0539954	0.00395697	-0.0523018	0.00391836	-0.0544925	0.00395675	-0.0539155	0.00392645	-0.0535577	0.00380134	-0.054695	0.00393527	-0.054169	0.00394089
rs77924615	-0.0603195	0.00387161	-0.0603138	0.0038676	-0.0586017	0.00382988	-0.060491	0.00386745	-0.0597679	0.00383789	-0.0580993	0.00371535	-0.060479	0.00384618	-0.0607741	0.00385199
rs74209810	-0.032025	0.00490364	-0.0320597	0.00489854	-0.0319932	0.0048505	-0.0323318	0.00489838	-0.0322692	0.00486128	-0.0307244	0.00470627	-0.0319298	0.00487279	-0.0322883	0.00487958
rs66487676	-0.00684473	0.00308226	-0.00687062	0.00307906	-0.00691825	0.00304891	-0.00667138	0.00307896	-0.0061904	0.00305551	-0.00532009	0.0029583	-0.00605611	0.00306174	-0.006893	0.00306701
rs7187776	0.00269239	0.00310769	0.00258397	0.00310448	0.00267833	0.00307407	0.0027355	0.00310436	0.0022926	0.0030806	0.00290279	0.0029827	0.00192154	0.00308777	0.00309177	0.00309211
rs3809627	-0.00102817	0.00311477	-0.0010765	0.00311153	-0.0015238	0.00308107	-0.000862629	0.00311144	-0.000854264	0.00308768	-0.0013594	0.00298906	-0.000278513	0.00309377	-0.000752711	0.00309923
rs2111125	-0.00326656	0.00319636	-0.00346055	0.00319306	-0.00310359	0.00316179	-0.00313548	0.00319294	-0.00370963	0.00316847	-0.00294261	0.00306746	-0.00315427	0.00317522	-0.00365697	0.00318024
rs9932625	0.0051902	0.00363737	0.00532267	0.00363361	0.0031262	0.00359815	0.00514726	0.00363345	0.00489183	0.00360576	0.00454288	0.00349087	0.00546286	0.00361237	0.00536086	0.00361913
rs74018944	-0.00508823	0.00405708	-0.00496557	0.00405287	-0.00362026	0.00401321	-0.00514009	0.00405274	-0.00528437	0.00402167	-0.00647689	0.00389233	-0.00431077	0.00403113	-0.00486669	0.00403672
rs12597487	-0.00235166	0.00333181	-0.00242799	0.00332835	-0.00132699	0.00329577	-0.00243316	0.00332824	-0.00223191	0.00330283	-0.0017783	0.00319735	-0.00197771	0.00330927	-0.00213586	0.00331523
rs9925773	0.00272524	0.00347227	0.00277026	0.00346864	0.00240779	0.00343476	0.00269199	0.00346855	0.00293999	0.00344198	0.00155553	0.00333255	0.00288156	0.00344906	0.00271158	0.00345475
rs113441031	-0.00848267	0.00405316	-0.0083944	0.00404892	-0.00619578	0.0040093	-0.00844517	0.00404883	-0.00831227	0.0040182	-0.0078178	0.00388885	-0.00807899	0.00402709	-0.00827122	0.00403295
rs12923644	-0.00484682	0.00305741	-0.00452978	0.00305428	-0.00474676	0.00302435	-0.00500332	0.00305414	-0.00492958	0.00303076	-0.00602152	0.00293393	-0.00574456	0.00303733	-0.00460352	0.00304208
rs1858800	-0.00150869	0.00323088	-0.00182193	0.00322761	-0.00136185	0.00319592	-0.00154683	0.00322742	-0.0019104	0.00320281	-0.0031991	0.00310073	-0.00173623	0.00320967	-0.00144324	0.00321465
rs56892402	0.000962488	0.00323486	0.00106798	0.00323151	0.000966949	0.00319987	0.000866251	0.0032314	0.000331333	0.00320671	-0.000412865	0.0031044	0.000585039	0.00321289	0.000981375	0.00321862
rs28623477	-0.00616171	0.00432709	-0.00609499	0.00432264	-0.00546045	0.0042802	-0.00592166	0.00432248	-0.00638293	0.00428975	-0.00705134	0.00415255	-0.00658571	0.00429752	-0.00558019	0.00430527
rs11646443	-0.00208553	0.00322326	-0.00217252	0.00321992	-0.00289323	0.00318841	-0.00204468	0.00321981	-0.00245086	0.00319521	-0.00184403	0.00309372	-0.00181718	0.0032023	-0.00160391	0.00320713
rs7199123	-0.00268859	0.00333444	-0.00267657	0.00333098	-0.00233122	0.00329844	-0.00279753	0.00333086	-0.00283882	0.00330533	-0.00291558	0.00319967	-0.0035893	0.00331247	-0.0030088	0.00331791
rs7206128	0.00185071	0.0032165	0.00196107	0.00321316	0.00115573	0.00318172	0.00183863	0.00321305	0.00139806	0.00318851	0.00170811	0.00308692	0.0018666	0.00319505	0.00113436	0.00320042
rs4290474	-0.000292634	0.00503274	-0.000438394	0.00502761	-0.000255589	0.00497827	-0.000398697	0.00502734	-0.000709678	0.00498892	0.000246116	0.00482939	0.000859267	0.00499837	-0.000504551	0.00500774
rs9925045	-0.00419431	0.00308576	-0.00418768	0.00308258	-0.00432017	0.00305241	-0.00399976	0.00308246	-0.00382542	0.0030589	-0.00382114	0.00296145	-0.00350374	0.00306484	-0.00379578	0.00307033
rs164747	0.00864263	0.0030932	0.0082959	0.00309005	0.00803683	0.00305973	0.00881918	0.00308989	0.00858066	0.00306635	0.00672399	0.00296816	0.00902616	0.00307247	0.00812048	0.00307748
rs9894634	0.00185185	0.00311701	0.00186736	0.00311377	0.00198415	0.0030833	0.00194339	0.00311367	0.00179235	0.00308987	0.00183858	0.00299137	0.00153513	0.00309599	0.00156066	0.00310136
rs2302316	0.00247663	0.00366284	0.00250192	0.00365904	0.00144742	0.00362326	0.00241696	0.00365891	0.00217633	0.00363093	0.002613	0.00351476	0.00220329	0.00363857	0.00239209	0.00364448
rs28735420	-0.00658228	0.00654764	-0.00638456	0.00654087	-0.00724727	0.00647689	-0.00634258	0.00654065	-0.00508061	0.00649029	-0.00464395	0.00628389	-0.0072496	0.00650363	-0.00714926	0.00651437
rs12938914	-0.0075285	0.00312026	-0.00747006	0.003117	-0.00786177	0.00308647	-0.007455	0.00311692	-0.00764153	0.00309312	-0.00747222	0.00299418	-0.00778407	0.00309924	-0.00769588	0.00310458
rs2252281	0.00441983	0.00313805	0.00463292	0.00313481	0.00463446	0.00310412	0.00446193	0.00313469	0.00460113	0.00311072	0.00472547	0.00301135	0.00423982	0.00311748	0.0047158	0.00312232
rs111653425	0.0106383	0.013865	0.00927613	0.0138508	0.0113437	0.0137151	0.0112056	0.0138501	0.0142456	0.0137457	0.0114436	0.0133127	0.0110125	0.0137577	0.00839171	0.0137937
rs12943365	-0.00270529	0.00312363	-0.00285659	0.0031204	-0.00189399	0.00308985	-0.00268212	0.00312028	-0.00342266	0.00309648	-0.00450544	0.00299773	-0.00235828	0.00310333	-0.00266149	0.00310793
rs2411192	0.0022883	0.00310447	0.00263515	0.00310131	0.00325412	0.00307088	0.00218462	0.00310114	0.00128598	0.00307753	0.00214606	0.00297927	0.00281928	0.00308382	0.0028209	0.00308883
rs12601991	0.000254735	0.00310723	0.000433006	0.00310404	0.000381492	0.00307361	0.000241362	0.00310391	0.000594785	0.00308017	0.000985147	0.00298188	-0.000353264	0.00308692	0.000488582	0.00309161
rs525989	0.00206922	0.00323402	0.00228607	0.00323073	0.00254982	0.00319907	0.00221979	0.00323055	0.00250682	0.00320577	0.00178209	0.00310339	0.00223185	0.00321266	0.00224621	0.00321762
rs12449642	0.00319692	0.00396781	0.00316033	0.00396369	0.0022708	0.00392493	0.00330652	0.00396354	0.00398276	0.00393332	0.0025743	0.0038079	0.00243608	0.00394139	0.00286546	0.00394778
rs55722796	0.00717968	0.00351171	0.00694147	0.00350808	0.007318	0.00347367	0.00739278	0.00350795	0.0068277	0.00348131	0.00412804	0.00337024	0.00669098	0.0034887	0.00656264	0.00349412
rs114777282	0.0228543	0.0131881	0.0230924	0.0131743	0.0209297	0.0130456	0.0223936	0.013174	0.0255975	0.0130713	0.020786	0.0126535	0.0207387	0.0130981	0.0217111	0.0131203
rs1031459	-0.00576424	0.00319546	-0.00607128	0.0031922	-0.00598142	0.00316092	-0.00559898	0.00319204	-0.00582453	0.00316766	-0.00475976	0.00306634	-0.00552655	0.00317428	-0.00617785	0.00317944
rs12950549	0.00157914	0.0031952	0.00149497	0.0031919	0.00231113	0.00316065	0.00160475	0.00319178	0.000981628	0.0031674	0.000161408	0.00306604	0.00169177	0.00317464	0.00162916	0.00317918
rs2074292	0.00660097	0.00307946	0.0065587	0.00307628	0.00656338	0.00304616	0.00648099	0.00307616	0.00594084	0.00305263	0.00551895	0.00295496	0.00658351	0.0030591	0.0068827	0.00306391
rs62071986	-0.00843131	0.00779309	-0.00849547	0.00778504	-0.00948514	0.00770881	-0.00842339	0.00778474	-0.0105008	0.00772551	-0.00588523	0.0074807	-0.00711128	0.00773855	-0.00804117	0.0077554
rs60580012	0.00137531	0.00325866	0.0015166	0.0032553	0.00104883	0.00322341	0.00138862	0.00325517	0.0018288	0.00323035	0.000512795	0.00312684	0.000901606	0.00323693	0.00079277	0.00324231
rs12951993	-0.00223393	0.00309876	-0.00236192	0.00309555	-0.00130794	0.00306526	-0.00214859	0.00309544	-0.00224373	0.00307173	-0.00180618	0.00297393	-0.00234784	0.00307808	-0.00221228	0.00308328
rs7217845	-0.000534503	0.00325741	-0.000344522	0.00325403	-0.00104202	0.00322217	-0.00057543	0.00325393	-0.000454083	0.00322909	-0.000875462	0.00312553	-0.00161846	0.00323554	-0.000355923	0.00324116
rs9905761	-0.00285846	0.00392488	-0.00291109	0.0039208	-0.00280626	0.00388235	-0.00268521	0.00392068	-0.00296331	0.00389086	-0.00327186	0.003766	-0.0034552	0.00389873	-0.00275093	0.003905
rs8070692	9.28188e-05	0.00419232	0.000155501	0.00418796	-0.000118785	0.00414694	0.000206188	0.00418784	0.000107257	0.00415594	-0.000402613	0.00402282	-0.000596117	0.00416453	0.000152282	0.00417136
rs11657044	-0.00158304	0.00413314	-0.00168762	0.00412887	-0.00270601	0.0040885	-0.00132356	0.0041287	-0.00150843	0.00409706	-0.00180628	0.00396613	-0.00154026	0.00410563	-0.00215152	0.0041122
rs34446110	0.00351554	0.00346261	0.00352174	0.00345902	0.00217319	0.00342518	0.00347367	0.00345889	0.00328233	0.00343258	0.00382337	0.00332297	0.00361404	0.00343959	0.00330053	0.00344513
rs8866	-0.00515975	0.003123	-0.00518435	0.00311978	-0.00475024	0.00308923	-0.00520434	0.00311965	-0.00557089	0.00309588	-0.00450497	0.00299725	-0.00509783	0.00310283	-0.00502304	0.00310727
rs6501468	0.00133663	0.00365011	0.00114506	0.00364634	0.00260015	0.00361067	0.00116224	0.0036462	0.000574347	0.00361834	0.00180672	0.00350299	0.00171002	0.00362601	0.00125932	0.00363164
rs12449763	0.000912729	0.00369086	0.00120506	0.00368708	0.00102492	0.00365095	0.000729647	0.00368692	0.000704838	0.00365865	0.00121037	0.00354216	0.000808779	0.00366712	0.00105367	0.00367238
rs1719935	0.000214206	0.00305506	0.000317537	0.0030519	0.000444593	0.00302201	0.000148068	0.00305179	0.00031246	0.00302842	-0.000622653	0.00293139	7.8457e-05	0.00303467	-0.000146936	0.00303977
rs11080660	-0.00178869	0.00307849	-0.00162342	0.00307531	-0.00102851	0.00304522	-0.0017096	0.00307519	-0.00145873	0.00305158	-0.00285344	0.00295446	-0.00205406	0.00305835	-0.00209147	0.00306289
rs151245	-0.00791584	0.00311872	-0.00810583	0.0031155	-0.0079939	0.00308498	-0.00776819	0.00311539	-0.00775692	0.00309156	-0.00616641	0.00299275	-0.00664157	0.00309875	-0.00753721	0.00310306
rs595086	-0.00513662	0.00327229	-0.00501336	0.00326893	-0.00592326	0.00323695	-0.005222	0.00326878	-0.00497813	0.00324371	-0.00489621	0.00314071	-0.00545943	0.00325066	-0.00448941	0.00325582
rs10163551	-0.00176874	0.00332035	-0.00178788	0.00331691	-0.00128883	0.00328447	-0.0016192	0.0033168	-0.000986422	0.00329136	-0.0010342	0.00318703	-0.00243261	0.00329852	-0.00161373	0.00330381
rs8091434	0.00205125	0.00446088	0.00192973	0.00445624	0.000344135	0.00441264	0.00222864	0.00445612	0.00215656	0.00442211	0.00181174	0.00428025	0.00183797	0.00443194	0.00155824	0.00443899
rs9945126	0.00395932	0.0030864	0.00398963	0.00308322	0.00429654	0.00305302	0.00410369	0.0030831	0.00404453	0.00305957	0.00349159	0.00296199	0.00396683	0.00306632	0.00386257	0.00307084
rs9960465	-0.00379372	0.00376935	-0.00375519	0.00376544	-0.0046124	0.00372868	-0.00394558	0.00376531	-0.00363986	0.00373636	-0.00323938	0.00361734	-0.00404754	0.00374355	-0.00406246	0.00375049
rs8096658	-0.00106294	0.00308957	-0.00118201	0.00308638	-0.00155118	0.00305613	-0.0011981	0.00308627	-0.0014951	0.0030626	-0.00149472	0.00296491	-0.00121521	0.00306897	-0.00135581	0.00307398
rs34188292	-0.0032941	0.00343583	-0.00350156	0.00343232	-0.00240201	0.00339868	-0.00344964	0.00343215	-0.00325898	0.00340586	-0.00254618	0.0032973	-0.00284988	0.00341323	-0.00303365	0.0034186
rs55678693	-0.0054608	0.00448852	-0.00567984	0.00448388	-0.00546985	0.00444005	-0.00525622	0.00448371	-0.0052017	0.00444921	-0.00456886	0.00430799	-0.00607889	0.00445874	-0.00545476	0.00446599
rs2288926	-0.000663176	0.00330456	-0.00074747	0.00330112	-0.00139713	0.0032688	-0.000479078	0.00330103	-0.000980755	0.00327578	-0.000920569	0.00317112	-0.000844341	0.00328331	-0.000712355	0.00328801
rs3111316	-0.00519958	0.00308969	-0.00528394	0.0030865	-0.00508907	0.00305627	-0.0050511	0.00308638	-0.00496681	0.00306281	-0.00379757	0.00296473	-0.00424698	0.00306865	-0.00491919	0.00307408
rs74183052	8.68526e-06	0.00320365	0.000139253	0.0032003	-0.0012593	0.00316901	-7.6625e-05	0.00320022	-0.000141471	0.00317576	-0.000740084	0.00307447	0.000753504	0.00318277	0.000404021	0.00318774
rs62120440	-0.000195606	0.00305721	-2.51739e-05	0.00305407	-0.000358569	0.00302416	-0.00011904	0.00305394	0.000551423	0.00303058	-0.00042343	0.00293358	-0.000998692	0.00303704	0.000214218	0.00304195
rs11670056	-0.00793148	0.00579746	-0.00751232	0.00579152	-0.00787346	0.00573491	-0.00790674	0.00579122	-0.00742099	0.00574687	-0.00975667	0.00556342	-0.00938081	0.00575669	-0.00670476	0.00576844
rs56255430	-0.00209088	0.00549651	-0.00205227	0.00549079	-0.00178148	0.00543698	-0.00212829	0.00549064	-0.00150474	0.00544898	-0.00118424	0.00527477	-0.00104186	0.00546246	-0.0023138	0.00546849
rs35709439	0.00155863	0.00389519	0.00167048	0.00389116	0.00139586	0.00385303	0.00138909	0.00389101	0.00180037	0.0038611	-0.000146911	0.00373858	0.00164536	0.00386864	0.00106174	0.00387569
rs7247977	0.00144029	0.00311903	0.00176951	0.00311584	0.00167029	0.00308528	0.00139145	0.0031157	0.0011424	0.00309183	-0.00137895	0.0029934	0.00182931	0.00309769	0.00138968	0.00310345
rs3814995	0.000665891	0.00329282	0.000537195	0.00328941	0.00061529	0.00325719	0.00066261	0.0032893	0.00108324	0.00326427	0.00139891	0.00316004	0.00116388	0.00327126	0.00106165	0.00327627
rs55743020	0.00148862	0.00313383	0.00146242	0.00313058	0.0021427	0.00309993	0.00164359	0.00313048	0.00174513	0.00310653	0.000523302	0.00300777	0.0011953	0.00311252	0.00175385	0.0031181
rs12978100	-0.00325765	0.00308103	-0.00321187	0.00307782	-0.00279107	0.0030477	-0.00333101	0.00307773	-0.0029588	0.00305424	-0.00461328	0.00295685	-0.00332892	0.00306021	-0.00355039	0.00306546
rs2163840	-0.00299843	0.00433442	-0.00312645	0.00432992	-0.00212133	0.00428745	-0.00302514	0.00432977	-0.00345625	0.00429688	-0.00228677	0.00415925	-0.00325757	0.00430718	-0.00295561	0.00431268
rs429358	-0.0081207	0.00420757	-0.00824536	0.00420325	-0.00784752	0.00416215	-0.00846572	0.00420306	-0.00812407	0.00417081	-0.00975807	0.00403834	-0.00903865	0.00417935	-0.00808247	0.00418632
rs281380	-0.00903011	0.00318389	-0.00908036	0.0031806	-0.00777643	0.0031495	-0.0086366	0.0031805	-0.00928233	0.00315618	-0.0078803	0.00305533	-0.00916573	0.00316253	-0.00915473	0.00316796
rs17206784	0.000487596	0.00306518	0.000519344	0.00306202	0.000194905	0.00303202	0.000263745	0.0030619	0.000385574	0.00303859	0.00206939	0.00294133	0.000846543	0.00304527	0.00040102	0.00304969
rs7259073	-0.0123447	0.00618832	-0.0127429	0.00618187	-0.012459	0.00612141	-0.0122925	0.00618167	-0.0129348	0.00613433	-0.0138675	0.00593858	-0.0131368	0.00614503	-0.0118545	0.00615746
rs62187541	0.00122174	0.00615676	0.00128032	0.00615038	0.00128649	0.00609028	0.000999603	0.00615017	0.00136508	0.00610275	0.00134704	0.005909	0.00199312	0.00611503	0.000994269	0.00612607
rs6084180	-0.00287558	0.00386514	-0.0027639	0.00386115	-0.00324388	0.00382331	-0.00306474	0.003861	-0.00275958	0.0038315	-0.00138591	0.0037088	-0.00277486	0.00383872	-0.00308174	0.00384586
rs6055748	0.000216777	0.0033355	0.000269634	0.00333205	-0.00118883	0.00329951	6.11048e-05	0.00333193	0.000280434	0.00330639	-0.000779422	0.00320112	0.000360343	0.00331208	-0.000349652	0.00331883
rs11697103	-0.00904768	0.00353972	-0.00923638	0.00353605	-0.00888968	0.00350145	-0.00886276	0.00353594	-0.00887638	0.0035088	-0.00833908	0.00339703	-0.0088428	0.0035162	-0.00874843	0.00352228
rs2076668	-0.0135313	0.00313933	-0.0136009	0.00313608	-0.0128095	0.00310538	-0.0136402	0.00313598	-0.0138439	0.00311207	-0.0118498	0.00301248	-0.0132226	0.00311856	-0.0135498	0.00312349
rs6072329	-0.000836141	0.00312405	-0.000930675	0.00312082	-0.00122344	0.00309028	-0.000610712	0.00312071	-4.2297e-05	0.00309673	0.00014307	0.00299781	-0.000147176	0.00310358	-0.000746728	0.00310834
rs736820	0.000971056	0.00316151	0.00100198	0.00315826	0.000619049	0.00312734	0.00104029	0.00315813	0.00187728	0.00313392	-0.000413285	0.00303377	0.000827936	0.00313996	0.00118061	0.00314574
rs6127099	-0.000683027	0.00348197	-0.0006615	0.00347837	-0.000644774	0.00344434	-0.000645258	0.00347824	-0.00133557	0.00345159	-0.00186073	0.00334191	0.000298912	0.0034583	-0.00104143	0.00346448
rs2585442	0.00527151	0.0035855	0.00525321	0.00358178	0.00441494	0.00354673	0.00530163	0.00358166	0.00437496	0.00355438	0.00357575	0.00344107	0.00525047	0.00356166	0.00522493	0.00356749
rs2762942	-0.00865048	0.00670095	-0.00867224	0.00669398	-0.00939755	0.00662839	-0.00869544	0.00669374	-0.00797801	0.00664302	-0.00830522	0.00642969	-0.0093238	0.00665596	-0.00884837	0.00666683
rs737092	-0.00199455	0.00306271	-0.00185581	0.00305956	-0.00123437	0.00302958	-0.00201727	0.00305943	-0.00188779	0.00303612	-0.00424855	0.00293917	-0.00191288	0.00304233	-0.00269932	0.00304737
rs2235826	-0.00752601	0.00395617	-0.00751244	0.00395206	-0.00706858	0.00391337	-0.0073362	0.00395193	-0.00694957	0.00392171	-0.00772259	0.00379698	-0.0080521	0.00393001	-0.00761203	0.0039364
rs8114689	-0.0029562	0.00317816	-0.00312383	0.00317489	-0.00298862	0.00314383	-0.00277905	0.00317475	-0.00296949	0.00315051	-0.00288512	0.00305031	-0.00284085	0.00315649	-0.00311243	0.00316215
rs62207111	-0.00866213	0.0050095	-0.00870124	0.00500432	-0.0101259	0.00495529	-0.00867642	0.00500414	-0.0088881	0.00496598	-0.00830148	0.00480595	-0.00832403	0.0049745	-0.00854518	0.00498426
rs2236521	-0.00363246	0.00306528	-0.00381908	0.00306213	-0.00421816	0.00303211	-0.00365523	0.003062	-0.00343197	0.00303866	-0.00490029	0.00294131	-0.00363481	0.00304521	-0.00333734	0.00304995
rs72629024	0.00315934	0.00443243	0.00323725	0.00442787	0.00310786	0.00438454	0.00345052	0.00442767	0.00340328	0.00439387	0.00297274	0.00425372	0.00280928	0.00440282	0.00263949	0.00441022
rs2261092	0.00757434	0.00557914	0.00752534	0.00557335	0.00805581	0.00551865	0.00759524	0.0055732	0.00659301	0.00553074	0.00551969	0.00535169	0.00775937	0.00554197	0.00745727	0.00555063
rs8126001	-0.00442746	0.00306072	-0.00452904	0.00305755	-0.00315702	0.00302765	-0.00455888	0.00305744	-0.00492946	0.00303414	-0.00516717	0.00293776	-0.00487311	0.0030406	-0.00458875	0.00304542
rs1570521	-0.0034752	0.00308845	-0.00360683	0.00308527	-0.00316478	0.00305506	-0.00377792	0.00308514	-0.00378266	0.00306154	-0.00355503	0.00296354	-0.00276235	0.00306765	-0.00394613	0.00307305
rs2823139	-0.00933872	0.00323747	-0.00938004	0.0032341	-0.00889203	0.00320242	-0.00921051	0.00323401	-0.00960007	0.00320939	-0.00833137	0.00310674	-0.00963566	0.00321577	-0.00915831	0.00322123
rs13047277	-0.0113492	0.00333762	-0.0117229	0.00333421	-0.0105182	0.00330153	-0.0113911	0.00333404	-0.0119151	0.00330859	-0.00977732	0.00320279	-0.0111128	0.00331574	-0.011183	0.00332098
rs2834317	-0.00112452	0.00426289	-0.00129954	0.00425848	-0.00137348	0.00421682	-0.00112099	0.00425834	-0.00173088	0.00422573	-0.00141107	0.00409108	-0.00168366	0.00423421	-0.000779132	0.00424133
rs219781	0.00459581	0.00346174	0.00468857	0.00345816	0.00372109	0.00342437	0.00457091	0.00345803	0.00504474	0.00343155	0.00546311	0.00332212	0.00502141	0.00343885	0.00480831	0.0034442
rs11702255	0.00181793	0.00321517	0.00185396	0.00321185	0.0016507	0.00318039	0.00156972	0.00321172	0.00230003	0.00318724	0.00362771	0.0030856	0.0023289	0.00319342	0.00188527	0.003199
rs7286581	-0.00372644	0.00384334	-0.00358016	0.00383939	-0.00416089	0.0038018	-0.00391634	0.00383923	-0.00272254	0.00380976	-0.00355176	0.00368851	-0.00374882	0.00381873	-0.00395116	0.00382414
rs2330624	-0.0024144	0.00596326	-0.00240529	0.00595711	-0.00280687	0.00589882	-0.00220325	0.00595686	-0.00400516	0.00591099	-0.0037796	0.00572186	-0.00230785	0.00592285	-0.00227871	0.00593321
rs45462093	-0.00670934	0.00361173	-0.00690039	0.00360802	-0.00702081	0.00357269	-0.0065949	0.00360785	-0.00669151	0.00358038	-0.00696954	0.00346611	-0.00762483	0.0035879	-0.00660568	0.00359374
rs41159	0.00424133	0.00309691	0.00432548	0.00309367	0.00470485	0.00306338	0.00424894	0.00309359	0.0046341	0.00307001	0.00448625	0.00297162	0.0041754	0.00307662	0.00456398	0.00308131
rs2267158	0.000308911	0.00328943	0.000330639	0.00328604	0.00145501	0.00325388	0.000274011	0.0032859	-0.000153856	0.00326085	-0.000707951	0.00315679	0.00138024	0.00326728	-2.46243e-05	0.00327299
rs132639	0.00280213	0.00397139	0.00306307	0.00396731	0.00331845	0.00392845	0.00294036	0.00396713	0.00349783	0.0039368	0.00263481	0.0038112	0.00170817	0.00394452	0.00270341	0.00395116
rs2267372	0.000677735	0.00310906	0.000717221	0.00310582	0.00120941	0.00307538	0.000693545	0.00310573	0.0019679	0.0030821	0.000130468	0.00298333	-0.000219973	0.00308968	0.000738643	0.00309336
rs3091342	0.00936328	0.00390854	0.00913751	0.0039045	0.00927579	0.0038663	0.0097356	0.00390435	0.00997852	0.00387446	0.00604199	0.00375004	0.00822509	0.00388202	0.00879954	0.00388873
rs729982	-0.00289159	0.0093798	-0.00262974	0.00937008	-0.0018057	0.00927826	-0.00212243	0.00936985	-0.00183935	0.00929762	-0.00318271	0.00900175	-0.000855625	0.00931616	-0.00200886	0.00933269
rs112880707	0.0010425	0.0052805	0.00105162	0.00527497	4.75165e-05	0.00522327	0.00146921	0.00527488	0.000849568	0.0052345	0.0018827	0.0050666	0.00292972	0.00524642	0.00178815	0.0052542
rs117530017	0.00899207	0.0103626	0.00954941	0.0103519	0.0125724	0.0102505	0.00936708	0.0103515	0.0093397	0.0102728	0.00698949	0.00994833	0.00985996	0.010294	0.0103516	0.0103109
rs133298	0.000987741	0.00377768	0.000921994	0.00377378	-0.000487248	0.00373685	0.000955732	0.00377363	0.000533446	0.00374474	0.000298359	0.00362503	0.00117999	0.00375314	0.000312429	0.00375862
rs1883991	-0.0115816	0.00325638	-0.0113485	0.00325303	-0.0110712	0.00322119	-0.0117222	0.00325288	-0.0113628	0.00322808	-0.0115414	0.0031252	-0.0115	0.00323512	-0.0115849	0.00324002
rs79865452	-0.0024034	0.0105248	-0.00262464	0.0105139	-0.00232499	0.0104108	-0.00260373	0.0105134	-0.000100089	0.0104351	-0.000899492	0.0100977	-0.00122043	0.0104573	-0.00163306	0.0104709

## Sheet: SupplementaryFigure_6
SNP	beta_decline_original_age_model	se_decline_original_age_model	beta_decline_adding_age2	se_decline_adding_age2	beta_decline_adding_age2_age2rs	se_decline_adding_age2_age2rs	beta_decline_adding_age2_age2xSNP	se_decline_adding_age2_age2xSNP
rs3107155	0.00290109	0.00311487	0.00348964	0.00309629	0.0028616	0.00290885	0.00352115	0.00311246
rs6698680	-0.00720385	0.0030616	-0.00753412	0.0030434	-0.00697417	0.00285896	-0.00783931	0.00305963
rs284316	-0.00701061	0.00325521	-0.00647567	0.00323583	-0.0046859	0.00303907	-0.00656326	0.00325356
rs6660242	0.00107931	0.00333806	0.000798145	0.00331819	9.35489e-05	0.00311618	0.00110252	0.00333693
rs7516435	0.0118277	0.00328385	0.0123089	0.00326434	0.0142475	0.00306632	0.0121148	0.00328153
rs11260709	0.000279954	0.00322855	0.000281077	0.00320928	-0.000672224	0.0030135	0.000744848	0.00322752
rs7515150	-0.0108348	0.00458327	-0.0100712	0.00455606	-0.0107471	0.00427715	-0.0102441	0.00458311
rs2144734	-0.000328324	0.00348419	0.000443177	0.00346343	7.51331e-05	0.0032532	0.000327116	0.00348233
rs114165349	0.00255266	0.0100857	0.00264747	0.0100261	0.00950428	0.00942658	0.00149722	0.0100785
rs74063828	0.00605831	0.00546479	0.00408038	0.00543203	0.00270508	0.00509672	0.00411092	0.00546668
rs12402264	0.00542359	0.00350505	0.00539824	0.00348419	0.003572	0.00327295	0.00598146	0.00350262
rs2991341	0.00355276	0.00310346	0.00343296	0.00308492	0.00454667	0.00289864	0.00320485	0.00310041
rs514595	0.00694775	0.00417576	0.00675568	0.00415079	0.00648135	0.00389758	0.00580596	0.00417386
rs688540	-0.00340119	0.0044372	-0.00343981	0.00441075	-0.00140028	0.00414319	-0.00398169	0.0044334
rs3820201	-0.0062768	0.0031929	-0.00695894	0.00317389	-0.0073053	0.00298174	-0.00691998	0.00319086
rs1183394	-0.00255978	0.00474404	-0.000625049	0.00471584	-0.00149146	0.00442446	3.32526e-05	0.00474684
rs17413465	-0.00819239	0.00390594	-0.00732684	0.0038827	-0.00706413	0.00364442	-0.00784248	0.00390497
rs1757915	-0.00405524	0.00318114	-0.00472345	0.00316224	-0.00392176	0.00297215	-0.00421791	0.00317723
rs77770952	-0.0206307	0.00767859	-0.0191645	0.00763325	-0.0129001	0.00718084	-0.0195453	0.00766894
rs2815367	-0.0012067	0.00319612	-0.00184236	0.00317719	-0.000786584	0.00298539	-0.00206581	0.00319326
rs4415537	-0.000557884	0.00356268	-0.00114583	0.00354149	-0.00297054	0.00332675	-0.000465377	0.00355998
rs7536433	-0.00160123	0.00374673	-0.00242192	0.00372443	-0.000797518	0.00349848	-0.00268731	0.003744
rs1887251	-0.00363981	0.00318186	-0.00326013	0.00316291	-0.00154771	0.00297161	-0.00389437	0.00317943
rs7514579	-0.000973985	0.00362227	-0.00150485	0.00360069	-0.00142253	0.00338236	-0.00117838	0.00362003
rs10493872	0.0015979	0.00331384	0.00229158	0.00329419	0.00304085	0.00309486	0.00222663	0.00331164
rs11166440	-0.00626591	0.00317351	-0.00662415	0.00315457	-0.00641827	0.00296258	-0.00704353	0.00317195
rs7528419	0.00476972	0.00367059	0.00484795	0.00364872	0.00654994	0.00342632	0.00443356	0.00366885
rs12145677	0.00271279	0.00333428	0.00224448	0.00331449	0.00379784	0.00311312	0.00199507	0.00333268
rs78366259	-0.0153597	0.00886418	-0.0176017	0.00881122	-0.0155557	0.00826321	-0.0177607	0.00887242
rs12736457	-0.00638096	0.00455639	-0.00748489	0.00452933	-0.00486627	0.00425468	-0.00748227	0.00455454
rs17602729	0.00128835	0.00456657	1.09468e-05	0.00453958	0.000103444	0.00426512	0.000769379	0.00456157
rs57445665	-0.00503789	0.00383426	-0.00575674	0.00381143	-0.0072252	0.00358169	-0.00512699	0.00383009
rs267738	0.000715335	0.00368251	0.000527339	0.00366057	0.00219115	0.00343847	0.000302038	0.00367998
rs4971092	-0.0067321	0.00469883	-0.00666214	0.00467085	-0.00602644	0.00438602	-0.00564237	0.00469652
rs180921974	-0.0325496	0.010248	-0.0331225	0.0101865	-0.0287679	0.00956982	-0.0325622	0.0102417
rs4442348	-0.00932106	0.00306144	-0.0084478	0.00304322	-0.00526137	0.00285768	-0.00978841	0.00306027
rs4656220	-0.000459197	0.0031657	-0.00083505	0.00314686	-0.000912585	0.00295645	-0.000923548	0.00316287
rs6700683	-0.00340709	0.00306319	-0.0041013	0.00304498	-0.00358873	0.00285868	-0.0043795	0.00306244
rs60077625	0.00146315	0.00328464	0.00163704	0.00326506	0.00556893	0.00306645	0.000590771	0.00328241
rs1011731	0.00399307	0.00307662	0.00436017	0.00305827	0.00411282	0.00287216	0.00395633	0.00307515
rs3795503	-0.00190856	0.00328605	-0.00231316	0.00326644	-0.00363207	0.00306814	-0.0019821	0.00328404
rs9943067	-0.00230208	0.00309018	-0.0032337	0.00307183	-0.0035896	0.00288553	-0.00288373	0.00308806
rs78444298	-0.0254385	0.0110748	-0.0238439	0.0110093	-0.021564	0.0103563	-0.024949	0.0110588
rs10911877	-0.00313018	0.00348001	-0.00293642	0.0034593	-0.00239443	0.00325019	-0.00306334	0.00347726
rs12727107	-0.00934938	0.00313231	-0.00840116	0.0031137	-0.00798903	0.00292481	-0.00945738	0.00313038
rs3850625	0.00319716	0.0047141	0.00225098	0.00468603	0.00280241	0.00440415	0.0016496	0.00470911
rs12024377	-0.000848847	0.0031761	-0.000452415	0.0031572	0.000270391	0.00296476	-0.000792717	0.00317498
rs2808454	-0.00161863	0.0030691	-0.00125115	0.00305079	-0.000872378	0.00286565	-0.00129613	0.00306706
rs77683436	-0.00388636	0.00640951	-0.00426014	0.00637125	-0.00532342	0.00598315	-0.00482042	0.00640448
rs10779552	-0.00489282	0.00310003	-0.00420972	0.00308159	-0.003175	0.00289486	-0.00411462	0.00309825
rs7535253	-0.00471782	0.0037484	-0.005317	0.00372601	-0.00606917	0.00350005	-0.00499007	0.00374597
rs947517	0.00125051	0.00372248	0.000989264	0.0037003	0.00408481	0.00347424	0.000307607	0.00372153
rs61830291	0.00739738	0.0051838	0.00844247	0.00515285	0.00958728	0.00483705	0.00674166	0.00518301
rs417237	-0.000179969	0.0031443	-0.000556257	0.00312558	-0.00154038	0.00293508	-0.000330712	0.00314315
rs2783971	-0.0175192	0.00306749	-0.0174089	0.00304922	-0.0160483	0.00286442	-0.0179419	0.00306531
rs593881	0.000970163	0.00306391	0.00107783	0.00304572	-0.000465963	0.002861	0.00149794	0.00306192
rs3791221	-0.0022195	0.00319367	-0.00232586	0.00317462	-0.00159068	0.00298252	-0.00259901	0.00319097
rs1595810	-0.000116544	0.00384285	0.00058731	0.00381992	-0.00107672	0.00358954	0.00105802	0.00383914
rs807624	-0.00283395	0.00317982	-0.00383126	0.00316091	-0.0013214	0.00296879	-0.00335612	0.00317798
rs11689993	3.27273e-06	0.00313633	0.000606192	0.00311775	0.00111387	0.00292819	0.00056706	0.00313422
rs4567937	-0.000878657	0.00327733	-0.000649489	0.00325785	-0.00234474	0.00306026	-0.000395163	0.00327468
rs72801857	0.0203576	0.00865132	0.0206294	0.00859986	0.018513	0.00808186	0.0213105	0.008645
rs1260326	0.00649981	0.00312088	0.0061678	0.00310231	0.00570706	0.00291526	0.00701295	0.00311787
rs116443177	0.0062274	0.00435077	0.00581327	0.004325	0.00705432	0.00405957	0.00626687	0.00435046
rs2301343	-0.00231856	0.00357125	-0.00263779	0.00355002	-0.000630715	0.00333447	-0.0029772	0.00356898
rs4952981	0.00211317	0.00306536	0.00249101	0.00304711	0.00138873	0.00286202	0.00258903	0.0030631
rs112694524	-0.0168423	0.00601895	-0.015824	0.00598324	-0.0179393	0.00562176	-0.0148932	0.00601401
rs4952818	0.00120505	0.00305802	0.0019469	0.00303986	0.00164128	0.00285617	0.00200987	0.00305545
rs941352	0.00169865	0.00382712	0.00129004	0.00380438	0.00152886	0.00357466	0.00135195	0.00382377
rs354211	0.000483913	0.00320505	-0.000521428	0.00318602	1.25133e-05	0.00299259	0.000187774	0.0032031
rs13009393	0.000337347	0.0031077	-5.83789e-05	0.0030892	0.00124916	0.00290198	-0.000268201	0.00310568
rs950965	-0.00629503	0.00321583	-0.00670344	0.00319668	-0.00624452	0.00300263	-0.00710756	0.00321358
rs6546861	-0.00269554	0.00363468	-0.00280776	0.00361308	-0.0029666	0.00339471	-0.00310337	0.00363188
rs55924910	-0.00244258	0.00415802	-0.00219988	0.00413315	-0.000573926	0.00388323	-0.00225798	0.00415418
rs111541038	-0.0065946	0.00436421	-0.00666123	0.00433818	-0.00639555	0.00407484	-0.00673454	0.00436117
rs11123169	-0.00171443	0.00330193	-0.000727546	0.0032823	0.000406704	0.0030845	-0.00112951	0.00329843
rs4849692	-0.00517155	0.00402846	-0.00424743	0.00400448	-0.00374915	0.00375931	-0.00483168	0.00402773
rs28930677	0.00690731	0.00726517	0.00558623	0.00722198	0.00519612	0.00677593	0.00578754	0.00726776
rs17050272	-0.00721682	0.00309601	-0.00662485	0.00307762	-0.00711905	0.00289233	-0.00618867	0.00309284
rs11694902	-0.00689368	0.00442128	-0.00673067	0.00439493	-0.00499934	0.00412678	-0.00757641	0.00441904
rs6716446	-0.00260646	0.00369583	-0.00428602	0.00367392	-0.00440055	0.00344922	-0.00432463	0.00369592
rs6708702	-0.00252198	0.00338603	-0.0018214	0.00336585	0.0010604	0.00316291	-0.00222072	0.00338225
rs58117425	-0.00204576	0.00361018	-0.00139157	0.00358869	-0.00146622	0.00337017	-0.00139924	0.00360832
rs13032786	-0.00617927	0.00334445	-0.00553609	0.00332456	-0.00535378	0.00312278	-0.00533849	0.00334193
rs11886547	-0.00203475	0.00437994	-0.00220364	0.00435377	-0.0025276	0.00408925	-0.00196356	0.00437827
rs10432479	0.00201996	0.00315939	0.00214956	0.00314057	0.00421515	0.00294978	0.00120198	0.00315751
rs7565830	0.00192535	0.00342534	0.00159283	0.00340493	0.000693764	0.00319843	0.00191427	0.00342313
rs2075251	-0.00122204	0.00355372	-0.00178988	0.00353252	-0.000377967	0.0033195	-0.0022092	0.00354957
rs16823029	0.00527449	0.00561629	0.00607791	0.00558295	0.00816215	0.00524399	0.00621123	0.00561268
rs3770641	0.0044929	0.00377917	0.00366027	0.00375665	0.00411347	0.00353013	0.00318236	0.00377478
rs4668134	0.0189279	0.0136041	0.0200212	0.0135218	0.0201546	0.0127158	0.0218941	0.0135941
rs863678	-0.00393209	0.00326899	-0.00372261	0.00324955	-0.00218839	0.00305271	-0.00447528	0.00326638
rs187355703	-0.00933092	0.00972419	-0.0080887	0.00966686	-0.0135592	0.0090873	-0.00568981	0.00971354
rs10197194	-0.00493895	0.00391872	-0.00482253	0.00389533	-0.00358053	0.0036582	-0.00542629	0.00391673
rs1992909	-0.000925349	0.00315454	-0.00149245	0.00313577	0.00177895	0.00294579	-0.00211723	0.0031525
rs12475244	0.000308701	0.00317269	-0.000313921	0.00315379	-0.000697746	0.00296228	-0.000103423	0.00317065
rs34468415	-0.00251318	0.0031553	-0.00245211	0.00313656	-0.00090892	0.00294661	-0.00285599	0.00315306
rs1844334	-4.28039e-05	0.00323854	-0.000696018	0.00321927	-0.0013669	0.00302521	-0.000660263	0.00323565
rs6433958	-0.00499752	0.00305097	-0.00540216	0.0030328	-0.00475196	0.00284836	-0.00531407	0.00304886
rs113510099	-0.00386331	0.00479632	-0.00400555	0.00476759	0.000897661	0.00447976	-0.00473164	0.00479127
rs2469953	0.0018587	0.00311897	0.00212731	0.0031004	0.00192842	0.00291281	0.00207998	0.00311621
rs60133051	-0.0021246	0.00459901	-0.00247403	0.00457153	-0.00294138	0.00429394	-0.00249354	0.00459723
rs1509569	0.00109525	0.00308642	0.000965529	0.00306803	-8.50484e-05	0.00288187	0.000899768	0.00308447
rs1047891	-0.00434866	0.00327548	-0.00492308	0.00325606	-0.00361201	0.0030583	-0.00475804	0.00327418
rs1851285	0.00127904	0.00307599	0.00119519	0.00305764	-0.000543172	0.00287142	0.00225799	0.00307408
rs112905092	-0.0376131	0.0124819	-0.0373447	0.0124075	-0.039141	0.0116652	-0.0368991	0.0124659
rs1548945	0.00207895	0.00310571	0.00194793	0.00308722	0.00281009	0.00290051	0.000932731	0.0031031
rs16856934	-0.00642664	0.00420019	-0.00673208	0.00417529	-0.00395192	0.00392135	-0.00717628	0.00419788
rs17462630	0.00228289	0.00322163	0.00133993	0.00320248	-0.00155251	0.00300833	0.00277666	0.00321984
rs1050816	0.00247748	0.00325021	0.002122	0.00323084	0.00336102	0.00303552	0.00150184	0.00324718
rs10933138	0.0073563	0.00355898	0.00725772	0.00353772	0.00992349	0.00332263	0.00665581	0.00355715
rs13029395	-0.0023916	0.0040191	-0.00228418	0.00399512	-0.00173897	0.00375185	-0.00278158	0.00401677
rs34707165	-0.00123057	0.00325088	-0.00192758	0.00323154	-0.00118822	0.00303523	-0.00219385	0.00324894
rs16827879	-0.00481767	0.00359922	-0.00499403	0.00357775	-0.00388414	0.00336072	-0.00517878	0.00359656
rs1801251	-0.00433652	0.00316828	-0.00426757	0.00314943	-0.00259128	0.00295862	-0.00442205	0.00316652
rs62195072	0.00211884	0.00326296	0.00251931	0.00324356	0.000297891	0.00304647	0.00314825	0.00326155
rs308951	-0.000226916	0.00351442	-0.000361895	0.00349347	0.000930235	0.00328223	-0.000816045	0.00351077
rs6778731	-0.00126258	0.00318791	-0.00145662	0.00316897	-0.00145241	0.00297613	-0.00120043	0.00318621
rs34174031	-0.0161421	0.0100137	-0.0163877	0.00995424	-0.0161362	0.00935254	-0.0160817	0.0100056
rs115814778	0.00573338	0.0136908	0.00785388	0.0136085	0.0114232	0.0127942	0.00721662	0.0136625
rs2306623	0.00207018	0.00323332	0.00216813	0.00321416	0.00234585	0.00301945	0.00188047	0.00323119
rs6780429	-0.00190617	0.00307328	-0.00125759	0.00305502	-0.00132122	0.00287015	-0.00111946	0.00307086
rs13064938	-0.00160377	0.0031263	-0.000668087	0.00310772	-0.000167515	0.00291929	-0.00067908	0.00312428
rs784503	-0.00637509	0.0035835	-0.00668221	0.00356223	-0.00636994	0.0033456	-0.00694442	0.00358138
rs7651407	-0.00289671	0.00305614	-0.00272062	0.00303792	-0.00200864	0.00285331	-0.00308209	0.00305423
rs11706370	-0.0011835	0.00331779	-0.00103183	0.00329802	-0.000920426	0.00309746	-0.00130108	0.00331602
rs1133415	0.00200543	0.00305901	0.00149157	0.00304085	0.000336877	0.00285641	0.00186746	0.00305714
rs11714876	-0.00326459	0.00502132	-0.00259728	0.00499152	0.00157797	0.00468953	-0.00374551	0.00501649
rs9311652	-0.00760956	0.00405021	-0.00700249	0.00402611	-0.0059331	0.00378076	-0.00655793	0.00404927
rs73119035	0.00283621	0.00436761	0.0025345	0.00434156	0.00209016	0.00407846	0.00315117	0.00436443
rs13071701	-0.00320767	0.00308856	-0.00306408	0.00307016	-0.00318687	0.00288378	-0.00320648	0.00308696
rs793489	-0.00646622	0.00322299	-0.00720075	0.0032038	-0.0055711	0.00301008	-0.00719209	0.00322029
rs1584028	0.00476362	0.00308577	0.00522422	0.0030674	0.00547104	0.00288146	0.00555638	0.00308346
rs9868185	-0.00649194	0.00305892	-0.00608016	0.00304071	-0.00388773	0.0028557	-0.00628996	0.00305696
rs61546496	-0.000208398	0.00322823	0.000143041	0.00320901	-0.000643012	0.00301419	0.000927407	0.0032263
rs3772415	-0.00197808	0.00408612	-0.00201428	0.0040617	-0.00280735	0.00381432	-0.00185666	0.00408334
rs750714	0.00150694	0.00310224	0.0010333	0.00308383	0.000703285	0.00289683	0.00101304	0.00310026
rs925612	0.00178393	0.00305362	0.00247752	0.00303547	0.00272916	0.00285177	0.00191445	0.00305097
rs80120242	-2.69751e-05	0.00672184	-0.0014944	0.00668147	-0.00358087	0.00627875	-0.00245148	0.00671246
rs72628561	-0.00647549	0.00429886	-0.00563175	0.00427318	-0.00464836	0.0040127	-0.00543514	0.00429718
rs35320690	0.00652957	0.00342182	0.00561684	0.00340157	0.00443174	0.00319739	0.00615385	0.00341724
rs7624084	0.00150808	0.00308121	0.00159202	0.00306286	0.00121983	0.00287698	0.00176105	0.00307906
rs13065446	-0.00331829	0.00326367	-0.00236601	0.00324423	-0.00242831	0.0030465	-0.00286946	0.00326204
rs143710547	-0.0133907	0.00562231	-0.0119526	0.00558914	-0.0111232	0.00525383	-0.0128372	0.00561546
rs9814656	-0.00412842	0.00315045	-0.00373509	0.00313169	-0.00429573	0.00294252	-0.00429392	0.00314754
rs12488207	-0.00208567	0.00334877	-0.00178618	0.00332883	-0.00251452	0.00312567	-0.00174852	0.00334746
rs357482	0.000461035	0.00431941	-5.55473e-05	0.00429383	0.000920314	0.00403409	-0.00054066	0.00431621
rs76273615	-0.0084946	0.00463933	-0.00776667	0.00461186	-0.00486313	0.00433307	-0.00898891	0.00463543
rs11545169	-0.00392543	0.00414728	-0.00357448	0.00412266	-0.00190541	0.00387276	-0.00334892	0.00414602
rs56065557	-0.00215058	0.00330434	-0.0023701	0.00328467	-0.000976984	0.00308526	-0.00219043	0.0033031
rs112545201	-0.00812312	0.0044599	-0.00817113	0.00443349	-0.00683775	0.00416217	-0.00839354	0.0044588
rs3774292	-0.0101673	0.00328039	-0.0103115	0.00326088	-0.00899425	0.00306219	-0.0104532	0.00327892
rs9823161	-0.00169616	0.00333169	-0.00166836	0.00331188	-0.000261656	0.0031118	-0.00207352	0.00332936
rs13059257	0.00402715	0.00907775	0.00716518	0.00902413	0.00961962	0.00849404	0.00654472	0.00905694
rs6782621	-0.00233086	0.00340631	-0.00245353	0.00338608	-0.00164051	0.00318051	-0.00241861	0.00340447
rs56034896	0.00223415	0.00307857	0.0026076	0.0030603	0.00405938	0.00287545	0.00191271	0.00307582
rs75501914	0.00584476	0.00618309	0.00707863	0.00614633	0.00775942	0.00576997	0.00662803	0.00618259
rs1383180	-0.00297476	0.00319177	-0.00246766	0.00317281	-0.000567035	0.0029801	-0.00350134	0.00318953
rs3775932	0.0014617	0.0030559	0.00213966	0.00303769	0.00363824	0.00285195	0.00225329	0.00305553
rs16874060	-0.0214595	0.0072478	-0.0207558	0.00720456	-0.0202473	0.00676494	-0.0207615	0.00724447
rs7667050	-0.00259717	0.00305817	-0.00291802	0.00303995	-0.00298659	0.00285467	-0.00242996	0.00305744
rs337644	-0.00336251	0.00384497	-0.00267121	0.00382215	-0.00258145	0.00359067	-0.00288436	0.00384205
rs278941	-0.00511349	0.00342678	-0.00550654	0.00340639	-0.00326052	0.00319977	-0.00623102	0.00342355
rs35529250	0.00586348	0.0194908	0.0141018	0.0193755	0.0231779	0.0182839	0.0128061	0.0194045
rs11725397	-0.00617436	0.00336775	-0.00571999	0.00334773	-0.00489602	0.00314447	-0.00593975	0.00336628
rs6820004	-0.00748346	0.00347484	-0.00734219	0.00345417	-0.00670004	0.00324413	-0.00762672	0.00347358
rs62325228	-0.00109719	0.00427927	-0.000142332	0.00425388	0.000760276	0.00399398	-0.000414022	0.00427856
rs72655601	-0.00451592	0.00350151	-0.00476976	0.00348064	-0.00429022	0.00326981	-0.00490009	0.00349857
rs28817415	-0.00691406	0.00305482	-0.00665641	0.00303654	-0.00654168	0.0028523	-0.0062096	0.00305282
rs1458038	-0.0135678	0.00335761	-0.0131556	0.0033376	-0.0138061	0.00313676	-0.0133344	0.00335438
rs13140982	-0.00107298	0.00343841	-0.00027878	0.00341795	-0.00196807	0.00320971	-0.000169416	0.00343726
rs2452592	-0.0063429	0.00316944	-0.00554306	0.00315061	-0.00345472	0.00295949	-0.00605747	0.00316751
rs3796463	-0.00533004	0.00334349	-0.0050905	0.00332355	-0.00323094	0.00312293	-0.0061255	0.00334092
rs223308	-0.00391205	0.00305249	-0.00362858	0.00303436	-0.00358356	0.00285006	-0.00338891	0.00305074
rs56043887	0.000449721	0.00305198	0.000529516	0.00303378	-7.41226e-05	0.00284904	0.00111106	0.00305076
rs71606723	9.26649e-05	0.00367994	-0.000268537	0.003658	0.000426812	0.00343552	-0.000614966	0.00367759
rs6827167	-0.000148774	0.00315228	0.000742171	0.00313352	0.000483021	0.00294221	0.000947255	0.00315109
rs34442537	-0.000109337	0.00331474	-0.000915482	0.00329499	-0.000302718	0.00309379	-0.00110649	0.00331367
rs62330280	-0.0054288	0.00305612	-0.00499296	0.00303795	-0.00424202	0.00285371	-0.00573262	0.00305413
rs139323761	-0.0180834	0.0102021	-0.0206156	0.0101419	-0.018513	0.00953416	-0.0228022	0.0101814
rs6555317	0.00021064	0.00328373	0.000247048	0.00326421	0.00261522	0.00306492	-0.000562778	0.0032824
rs434215	-0.0260035	0.00375302	-0.0255585	0.00373074	-0.0264466	0.00350451	-0.0258819	0.00375093
rs11750211	4.57889e-05	0.00343256	-0.000266144	0.00341225	0.00102512	0.00320568	-0.000439064	0.00343001
rs2625166	0.000225355	0.00310811	-0.000544184	0.00308966	-0.000184145	0.00290176	-0.000138771	0.0031064
rs13157326	-0.00822073	0.00309003	-0.00856511	0.00307163	-0.00907374	0.00288547	-0.0090634	0.00308774
rs62355681	0.00360104	0.00305289	0.00300014	0.00303476	0.00295847	0.00285049	0.00289816	0.00305132
rs35969577	-0.000163738	0.00310848	-0.000610643	0.00308996	-0.000320574	0.00290218	-0.00089246	0.00310611
rs10461725	0.00176445	0.00323164	0.00203029	0.00321248	0.00314268	0.00301846	0.00119509	0.00322871
rs504521	-0.0027077	0.00328688	-0.00181945	0.00326733	-0.00180345	0.00306701	-0.00230632	0.00328713
rs11746506	-0.00517133	0.0031564	-0.00401693	0.00313768	-0.00320822	0.00294588	-0.00370932	0.00315614
rs12520984	-0.00310276	0.00328749	-0.00238847	0.00326791	-0.00154871	0.00306954	-0.002505	0.00328565
rs76027714	0.00432803	0.00584903	0.00505077	0.00581399	0.00353255	0.00546113	0.00520165	0.00584415
rs79760705	0.00341971	0.00482248	0.00284818	0.00479347	0.00383031	0.00450275	0.0028278	0.00481787
rs7707989	0.00398163	0.00382682	0.00432994	0.00380404	0.00218476	0.00357424	0.00452865	0.00382343
rs17256228	0.00386772	0.00493362	0.00458272	0.00490435	0.00943376	0.00460758	0.00329672	0.00492908
rs78660602	0.0152527	0.00545458	0.0166809	0.0054218	0.0170015	0.00509172	0.0162395	0.00545467
rs10064264	0.00469378	0.00305986	0.00441447	0.0030416	0.00359943	0.00285673	0.00440813	0.00305802
rs6453319	0.00424755	0.00308714	0.00400189	0.00306876	0.00146038	0.00288257	0.00526986	0.00308533
rs3797537	-0.00443691	0.0033788	-0.00452098	0.00335872	-0.00412072	0.00315424	-0.00475503	0.00337759
rs7727632	-0.0011786	0.00491828	-0.000470697	0.00488904	9.52018e-05	0.00459383	-0.000744619	0.0049139
rs27028	0.000637085	0.00316927	0.000549562	0.00315038	0.00101076	0.00295932	0.000502926	0.00316747
rs2898037	-0.00647673	0.00307359	-0.00672997	0.00305536	-0.00553801	0.00287093	-0.00736591	0.00307075
rs115926813	0.00908124	0.00799017	0.00821642	0.00794298	0.00557371	0.00745944	0.00908516	0.00799049
rs2522063	0.00428379	0.00391123	0.00384505	0.00388799	0.00516112	0.0036529	0.00326845	0.00390838
rs66827546	-0.00246126	0.00350426	-0.0019975	0.00348341	-0.00189416	0.00327159	-0.00237833	0.00350196
rs4705067	0.00282131	0.00379085	0.00216673	0.00376821	0.00075524	0.00353712	0.00290368	0.00379079
rs113638576	-0.00134089	0.00444463	-0.00129121	0.00441825	0.000131069	0.00415012	-0.00172925	0.00444236
rs116402366	0.0101367	0.00996546	0.00951636	0.00990606	0.0124625	0.00930501	0.00953672	0.00995796
rs3812036	0.00183167	0.00358051	0.00245189	0.00355915	0.00172979	0.003343	0.00243291	0.00357783
rs115986297	0.000942055	0.00306962	0.00138155	0.00305139	0.00162394	0.0028663	0.00137152	0.00306774
rs1772976	0.00218109	0.00305656	0.00227443	0.00303841	0.00226119	0.00285442	0.0025798	0.0030544
rs9392841	0.00384461	0.00337996	0.00373416	0.00335978	0.00200472	0.00315507	0.00434527	0.00337843
rs3904600	0.00821792	0.00315949	0.00895173	0.00314071	0.00889295	0.00295013	0.00925228	0.0031576
rs4960293	0.00113558	0.00312318	0.00136068	0.00310457	0.00105907	0.00291532	0.000942797	0.00312211
rs9465741	0.00825183	0.00309306	0.00736849	0.00307473	0.00421003	0.00288857	0.0089398	0.00309131
rs1087289	0.0014586	0.00313476	0.000306698	0.00311612	-0.00149943	0.00292705	0.00135443	0.00313297
rs76788698	-0.00375738	0.0107423	-0.00403123	0.0106788	-0.00413459	0.0100276	-0.00383301	0.0107382
rs62394289	0.00899371	0.00476055	0.010018	0.00473212	0.00946933	0.00444397	0.00897482	0.00475995
rs4143333	-0.00575545	0.00511536	-0.00669396	0.00508506	-0.0038691	0.00477692	-0.00793785	0.0051133
rs116339629	-0.00781211	0.0138956	-0.00791402	0.0138134	-0.00744751	0.0129772	-0.0101078	0.0138861
rs622076	-0.0061515	0.00416495	-0.00698233	0.00414029	-0.00402963	0.00388941	-0.00737279	0.00416294
rs9391855	0.00420879	0.00618181	0.00534416	0.00614456	0.00216063	0.00576923	0.00670529	0.0061808
rs3998115	-0.00251102	0.00312137	-0.00171565	0.00310284	-0.00120782	0.00291448	-0.00156993	0.00311934
rs141130394	-0.00745072	0.00722918	-0.00706436	0.00718661	-0.00320777	0.00675312	-0.00979076	0.00722523
rs6917350	-0.00957861	0.00380306	-0.00913946	0.00378059	-0.00888098	0.00355313	-0.00875572	0.00379973
rs11759908	-0.00668197	0.00309822	-0.00701262	0.00307979	-0.0057297	0.00289287	-0.00652238	0.00309623
rs10498755	0.00585852	0.00554215	0.00573193	0.0055093	0.00758485	0.00517662	0.00445081	0.00553795
rs1214761	0.00404365	0.00326743	0.00449803	0.00324794	0.00286838	0.00305083	0.00547	0.00326543
rs881858	0.00113479	0.00330359	0.00145611	0.00328385	0.00166876	0.00308411	0.000812822	0.00330163
rs833805	-0.00193244	0.00500906	-0.00410137	0.00497933	-0.00455719	0.00467908	-0.00411307	0.00500199
rs720989	-0.00297972	0.00387658	-0.00369019	0.00385353	-0.00417527	0.00361953	-0.00339855	0.00387426
rs2143081	-0.00690827	0.00306572	-0.00698389	0.00304748	-0.00755046	0.00286307	-0.00694782	0.00306333
rs12212034	-0.00795565	0.00321142	-0.00745409	0.00319229	-0.00708382	0.00299878	-0.00698693	0.00320897
rs76572975	-0.00623354	0.0104713	-0.00477941	0.0104087	-0.00768785	0.00976602	-0.00368113	0.0104772
rs2499463	-0.00308328	0.00327991	-0.00344846	0.00326046	-0.00290104	0.00306344	-0.0028679	0.00327745
rs6458868	-0.00361421	0.00319284	-0.00267362	0.00317388	-0.000900317	0.00298049	-0.00313084	0.00319135
rs72868882	-0.00131394	0.00629165	-0.00141148	0.00625433	-0.00124156	0.00587442	-0.00226572	0.00628832
rs72912510	-0.00480755	0.00386103	-0.00459727	0.00383803	-0.00378636	0.00360518	-0.00463557	0.00385873
rs854922	-0.0243796	0.00544318	-0.0232646	0.00541063	-0.0217104	0.00508555	-0.0234114	0.00543744
rs1857859	-0.00647557	0.00343759	-0.00575838	0.00341718	-0.00673749	0.00320888	-0.00530749	0.0034364
rs7766720	0.0118526	0.00568999	0.0117696	0.00565626	0.0093048	0.00531529	0.0132964	0.00568627
rs4946932	0.000929885	0.00335029	0.0003211	0.00333036	0.0019605	0.0031287	0.000133704	0.00334745
rs10447437	0.00736966	0.00306577	0.0068239	0.00304758	0.00511453	0.00286279	0.00789574	0.00306369
rs7740107	-0.00745911	0.00345263	-0.00716389	0.00343216	-0.00726275	0.00322509	-0.00730063	0.00344957
rs2281490	-0.000569213	0.00335642	-0.000366759	0.00333642	-0.00134276	0.00313476	0.000120954	0.0033534
rs2608916	-0.00528383	0.00369236	-0.00441117	0.00367037	-0.00307338	0.00344841	-0.00484052	0.0036892
rs9373056	0.00423087	0.00326579	0.00456223	0.00324638	0.00486149	0.00304886	0.00502996	0.00326412
rs12207687	-0.0123835	0.00717372	-0.00926264	0.00713118	-0.0111727	0.00668598	-0.0094551	0.00718181
rs12190287	0.00210637	0.00315083	0.00213702	0.00313206	0.00145363	0.00294158	0.00176354	0.00314897
rs9376148	-0.00727286	0.00318256	-0.00702675	0.00316362	-0.00691973	0.00297134	-0.0067758	0.0031804
rs62432759	-0.00539557	0.00375031	-0.0047655	0.00372804	-0.00430202	0.00349986	-0.004594	0.00375009
rs9397738	-0.00624941	0.00437705	-0.00548762	0.00435098	-0.0032168	0.0040887	-0.00605477	0.00437279
rs112201728	-0.00337706	0.00600146	-0.0037639	0.00596576	-0.00391415	0.0056036	-0.00437052	0.00599707
rs80301372	0.000403752	0.00880142	-0.000178768	0.00874836	0.00329077	0.00821153	-0.00121843	0.00879956
rs2297374	0.00338166	0.00315455	0.00227568	0.00313582	0.00333546	0.00294563	0.00152919	0.00315242
rs13209686	-0.00359378	0.00580516	-0.00302188	0.00577066	0.00217072	0.00542036	-0.00463651	0.00580219
rs2279463	-0.00396951	0.00434646	-0.0036219	0.00432043	-0.000658178	0.00405734	-0.00439105	0.00434457
rs316010	-0.0124639	0.00502972	-0.0111198	0.00499977	-0.011359	0.00469232	-0.0105617	0.00503082
rs673736	-0.000832195	0.00306574	-0.000943156	0.00304754	-0.00221111	0.00286219	-0.000829658	0.00306415
rs141805598	-0.0173472	0.0188662	-0.0144548	0.0187551	-0.00547981	0.017589	-0.0139206	0.0188984
rs12523781	0.00408624	0.00433556	0.00481277	0.00430969	0.00716207	0.0040479	0.00436326	0.00433172
rs118180095	0.025439	0.0192415	0.0238807	0.019126	0.0176377	0.0179393	0.0250632	0.0192458
rs13230509	0.00144132	0.00341134	0.00112145	0.00339091	0.000590664	0.00318453	0.00139939	0.00340978
rs13230519	-0.00510212	0.0042967	-0.00557892	0.0042711	-0.00684589	0.00401237	-0.00529877	0.00429332
rs34690742	-0.00535799	0.00321523	-0.00521249	0.00319616	-0.00220818	0.00300166	-0.00549412	0.00321349
rs6968865	-0.00305018	0.00313192	-0.00366343	0.00311328	-0.00427827	0.00292462	-0.0028293	0.00313001
rs17152558	0.00170127	0.00352694	0.00223697	0.00350591	0.00112173	0.00329378	0.00249913	0.00352356
rs3757657	-0.00650125	0.00311272	-0.00693271	0.0030942	-0.00580917	0.00290555	-0.00738151	0.00311149
rs34398255	-0.0286452	0.0102256	-0.0285217	0.0101646	-0.0202715	0.00955008	-0.0309342	0.0102174
rs3750082	-0.00094303	0.00319415	0.000473318	0.0031752	-0.000947376	0.00298216	0.00111971	0.00319223
rs6951584	0.000759024	0.00336812	0.000351551	0.0033481	0.000947713	0.00314423	0.000726073	0.00336711
rs17772212	0.00380932	0.00988442	0.00408034	0.00982562	0.0038654	0.00922703	0.00371066	0.00987679
rs1294866	-0.00304308	0.003844	-0.00391488	0.00382102	-0.00425453	0.00358858	-0.00360406	0.00384233
rs700753	0.00182857	0.00320384	0.00172437	0.00318476	0.00287691	0.00299146	0.000455968	0.00320163
rs148635648	0.00818354	0.00534553	0.00900773	0.00531391	0.0105457	0.00499313	0.00877333	0.00534193
rs12669623	-0.00625943	0.00332639	-0.00619994	0.00330657	-0.00458149	0.00310627	-0.00679944	0.00332361
rs35072105	0.00557439	0.00305338	0.0055997	0.00303519	0.00659869	0.0028514	0.00523271	0.00305078
rs3815455	-0.00447257	0.00336071	-0.00522806	0.00334066	-0.00522429	0.00313791	-0.00554522	0.00335888
rs2960455	-0.00308542	0.003354	-0.00320779	0.00333408	-0.00223833	0.00313214	-0.00293506	0.00335139
rs59860440	0.00152071	0.00328046	0.00135703	0.00326093	0.00188223	0.00306245	0.00151119	0.00327888
rs13245051	-0.00106878	0.00307523	-0.000603036	0.00305696	-1.8737e-05	0.0028708	-0.00108944	0.00307391
rs7458839	-0.00666548	0.00334769	-0.0068617	0.00332778	-0.00600337	0.0031262	-0.00672212	0.00334501
rs3757387	0.00233944	0.00306773	0.00286311	0.00304946	0.00496575	0.00286425	0.0023276	0.00306577
rs13227214	0.000484395	0.00307098	0.000842926	0.00305268	0.00145315	0.00286629	0.00101923	0.00307004
rs75094798	-0.00535243	0.00521108	-0.00541104	0.00518001	-0.00526443	0.0048645	-0.00488061	0.00520618
rs11556924	-0.00143605	0.0031261	-0.00069213	0.00310747	-0.00230489	0.00291811	0.00014326	0.0031246
rs3918226	0.00361071	0.00563936	0.00358309	0.00560568	0.000705182	0.00526927	0.00412081	0.00563504
rs749319	-0.00675688	0.00334168	-0.00703336	0.00332188	-0.00690227	0.00312093	-0.00709901	0.00333977
rs10224002	-0.014066	0.00336645	-0.0141789	0.00334631	-0.0127144	0.00314182	-0.0144705	0.00336495
rs9333592	0.00422887	0.00581304	0.00394824	0.00577874	0.00591231	0.00542517	0.00323041	0.00581092
rs288766	-0.0018964	0.00320331	-0.00173357	0.00318422	-3.3855e-05	0.00299083	-0.00235613	0.00320077
rs12671694	-0.00255336	0.00325664	-0.0021982	0.00323724	-0.0022505	0.00304134	-0.00178248	0.00325428
rs111239279	-0.0115463	0.0115155	-0.0104115	0.0114468	-0.00799778	0.0107437	-0.0114598	0.0115143
rs6976733	-0.00214019	0.00464784	-0.00198588	0.00462026	-0.00179317	0.00433981	-0.00250743	0.00464376
rs118063067	-0.00389203	0.00737805	-0.0039358	0.00733436	-0.00435968	0.0068933	-0.002292	0.00737116
rs2530757	0.00116472	0.00371469	0.00121437	0.00369253	0.0020597	0.00346916	0.000659673	0.00371181
rs2515432	0.00825455	0.00305738	0.00835513	0.00303914	0.00802745	0.0028541	0.00851403	0.00305587
rs2921093	-0.0123653	0.00311676	-0.0124363	0.00309817	-0.0100948	0.00291104	-0.0125904	0.00311359
rs7012814	-0.00240827	0.00307404	-0.00253933	0.00305576	-0.00178464	0.00287059	-0.00228979	0.00307162
rs2720502	0.00117294	0.00347865	0.00111714	0.00345801	0.00198801	0.00324924	0.00104687	0.00347603
rs1545837	-0.000230381	0.00317702	3.43288e-05	0.00315815	-0.00189222	0.00296693	0.000539978	0.0031741
rs1436147	0.00717063	0.00568502	0.00726951	0.00565101	0.00608101	0.00530811	0.00709658	0.00568001
rs4871905	0.000998434	0.00309746	0.000715673	0.00307893	0.000522974	0.00289136	0.00151414	0.00309574
rs73245338	0.00803384	0.00606333	0.00865393	0.00602732	0.00863687	0.00566232	0.00871063	0.00605886
rs6468118	-0.00168802	0.00314632	-9.40562e-05	0.0031276	-0.00189941	0.00293815	0.000640433	0.0031433
rs7829407	-0.00150906	0.00453194	-0.000949052	0.00450496	0.000668617	0.00423188	-0.0016981	0.00452946
rs11557049	0.00538729	0.00610316	0.00488908	0.00606663	0.0026292	0.00570081	0.00553554	0.00609938
rs1913641	-0.00164192	0.00304979	-0.0014755	0.00303161	-0.00200586	0.00284836	-0.00102227	0.0030474
rs10111039	-0.00557196	0.00310947	-0.00519745	0.00309098	-0.00431276	0.00290443	-0.00538518	0.00310643
rs2976178	-0.000533885	0.00358464	-0.00104934	0.00356332	-0.00160807	0.00334845	0.000150024	0.00358172
rs4735334	0.000395256	0.00331359	0.000371826	0.00329386	0.00188239	0.00309451	-9.32942e-05	0.00331086
rs10093614	-0.00157328	0.00314474	-0.00130665	0.003126	-0.00194933	0.00293563	-0.000825215	0.00314366
rs12544197	-0.000742903	0.00308715	9.73786e-05	0.00306881	-0.000281609	0.0028835	2.98495e-05	0.0030846
rs79346194	-0.00244782	0.00331156	-0.00218479	0.00329188	-0.00265372	0.00309184	-0.00131631	0.0033097
rs2875930	0.00315936	0.00353592	0.00386223	0.00351494	0.00430958	0.0033034	0.00386669	0.00353253
rs28601761	0.000154466	0.00312183	0.000396028	0.00310325	-0.00138502	0.00291512	0.00112461	0.00312046
rs1519844	0.000261484	0.00313202	0.000883476	0.0031134	0.000271787	0.00292488	0.000385629	0.00312938
rs10283362	-0.00468202	0.00424414	-0.00508812	0.00421897	-0.00273278	0.00396229	-0.00532538	0.00424245
rs12680655	0.00397942	0.00311615	0.00271778	0.00309766	0.00303519	0.00291018	0.00287523	0.00311346
rs3739238	0.00292934	0.00310626	0.00307607	0.00308784	0.00307063	0.0029009	0.00260626	0.00310413
rs6985555	-0.00406056	0.0033972	-0.00413952	0.00337701	-0.00301275	0.00317245	-0.00406174	0.00339433
rs11786896	-0.00771522	0.00707075	-0.00733254	0.00702903	-0.00434389	0.00660134	-0.00751761	0.00706546
rs13287724	-0.000862935	0.00496898	-0.00155063	0.00493932	-0.00217295	0.00464083	-0.00143101	0.00496253
rs7019647	-0.00126171	0.00343641	-0.000682584	0.00341603	-0.000546307	0.00320847	-0.000857492	0.0034347
rs6560203	0.0023051	0.0045012	0.00208937	0.00447453	5.77721e-05	0.00420561	0.00318725	0.00449584
rs149674464	0.0105068	0.0138719	0.0112623	0.0137903	0.018517	0.012947	0.00905471	0.0138696
rs4744712	-0.000628536	0.00311935	-0.000542387	0.00310076	0.00035408	0.00291212	-0.00128206	0.0031176
rs61311941	-0.00552493	0.00577523	-0.00416891	0.0057406	-0.00356212	0.00538824	-0.00568251	0.00577412
rs3793662	-0.00174881	0.00392876	-0.0026395	0.00390536	-0.00238015	0.0036676	-0.00312586	0.00392697
rs2780956	0.0037649	0.00309668	0.00342066	0.00307826	0.00343171	0.00289102	0.00343523	0.00309506
rs10816810	-0.000661645	0.00320822	-0.000614612	0.00318914	0.000533463	0.00299512	-0.000826475	0.00320677
rs4836732	0.00275495	0.00307255	0.0029195	0.00305425	0.00383638	0.00286868	0.002713	0.00307095
rs59299461	0.00460067	0.00431189	0.00526305	0.00428621	0.00317878	0.00402564	0.00592059	0.00431011
rs4837197	0.000182807	0.00406008	0.000726209	0.00403593	-0.000999004	0.00379244	0.00147924	0.00405716
rs11791149	0.00861184	0.00398136	0.00902561	0.00395769	0.00873802	0.0037169	0.00929468	0.00397878
rs550057	0.0118358	0.00349187	0.0126465	0.00347107	0.0113555	0.00326021	0.0127007	0.0034901
rs10993907	0.00658014	0.00324175	0.00630199	0.00322247	0.0049454	0.00302699	0.00689428	0.0032401
rs61482805	0.00862263	0.00324672	0.0086974	0.00322736	0.00505691	0.00303176	0.00939539	0.00324422
rs72763290	0.00213848	0.00345936	0.00134099	0.00343884	0.00164123	0.00322912	0.000981191	0.00345888
rs80282103	-0.00862474	0.00553435	-0.00794781	0.00550142	-0.00334018	0.0051698	-0.00878572	0.00552818
rs6481598	0.00388113	0.00374994	0.00338146	0.00372759	0.001982	0.00350078	0.00466662	0.00374809
rs12781024	-0.00278006	0.00305613	-0.00194351	0.00303799	-0.00139796	0.00285413	-0.00169351	0.00305376
rs1258179	0.00314062	0.00305869	0.00359228	0.00304046	0.00377076	0.00285655	0.00360993	0.00305591
rs4935050	-5.55675e-05	0.00307769	0.000565486	0.00305937	0.000450964	0.00287394	0.000761854	0.00307566
rs10994860	0.000133639	0.00400034	-0.000660743	0.00397645	-0.000580107	0.00373678	-0.000655935	0.0039962
rs10821944	0.000951307	0.003442	-0.00030755	0.00342146	-0.000300851	0.00321126	-9.26536e-05	0.00344204
rs7084764	-0.000590089	0.00305181	-9.71529e-05	0.00303366	-8.73566e-05	0.00284971	8.79763e-05	0.00304931
rs61869325	-0.0028068	0.0046101	-0.00202878	0.00458271	-0.000711115	0.00430685	-0.00352275	0.00460478
rs12256103	-0.000558751	0.00338548	-0.00134471	0.00336537	-0.00013871	0.00316165	-0.00153125	0.0033824
rs1874150	-0.00169361	0.00343659	-0.00105024	0.00341614	-0.00137755	0.00320901	-0.000942558	0.00343412
rs7096715	-0.00954663	0.00308754	-0.00969669	0.00306912	-0.0083009	0.00288255	-0.0104593	0.00308601
rs3127702	-0.00289339	0.00426987	-0.00107392	0.00424457	-0.0016464	0.00398408	-0.00109323	0.00427011
rs2185786	-0.00200331	0.00312652	-0.00237212	0.00310791	-0.00127556	0.00291824	-0.00312366	0.0031252
rs11186805	-0.00458109	0.00315927	-0.00459136	0.00314042	-0.00482516	0.00294863	-0.00429918	0.00315819
rs2068888	-0.000871823	0.00306602	-0.0010285	0.00304778	-0.000874018	0.00286314	-0.000781032	0.00306389
rs943347	-0.00522008	0.00386666	-0.00458264	0.00384359	-0.00278895	0.00361071	-0.00495438	0.00386377
rs284859	-0.00177174	0.0040083	-0.000955312	0.00398446	0.00349643	0.00374064	-0.0028085	0.00400776
rs72830431	0.000790657	0.00628547	-0.00032522	0.00624852	-0.000327986	0.0058652	0.000209165	0.00628622
rs6585310	-0.00261508	0.00309476	-0.00292589	0.00307637	-0.0036118	0.00289036	-0.00280757	0.00309211
rs2095567	-0.0138255	0.00366232	-0.0138312	0.00364049	-0.0117773	0.00341849	-0.0140061	0.00366094
rs7088058	0.0010736	0.00310291	0.00063145	0.00308448	-0.000172501	0.00289785	0.000441063	0.00310044
rs10430743	-0.00502715	0.00308588	-0.00444601	0.00306752	-0.00369814	0.00288059	-0.00490865	0.00308435
rs1711667	-0.00327291	0.00308648	-0.00409277	0.00306814	-0.00326207	0.00288187	-0.0035996	0.00308441
rs117739035	-0.0122239	0.00818152	-0.0107808	0.0081334	-0.00613582	0.00764324	-0.0125513	0.00817399
rs11564722	0.00308456	0.00362656	0.003362	0.00360498	0.00272157	0.00338486	0.00413469	0.00362632
rs233436	-0.01045	0.00396983	-0.00933582	0.00394627	-0.0083186	0.00370808	-0.0100786	0.00396518
rs81205	0.000209942	0.00312218	0.00076019	0.00310366	0.000429251	0.00291608	0.000911233	0.00311959
rs1056819	-0.00707167	0.00399662	-0.00670723	0.00397299	-0.00591762	0.00373266	-0.00629966	0.00399357
rs434320	-0.00284972	0.00349223	-0.00283951	0.00347151	-0.00114093	0.00326096	-0.00334988	0.00348992
rs61327861	-0.00772752	0.00458754	-0.00830209	0.00456032	-0.0075981	0.00428311	-0.00907	0.00458582
rs61878123	-0.00233896	0.0034505	-0.00222133	0.00342998	-0.00317958	0.00322176	-0.00216786	0.00344763
rs75248620	-0.00759678	0.00555948	-0.00834056	0.00552658	-0.00927103	0.00519352	-0.00812814	0.00555417
rs55842281	0.00105788	0.00321738	0.000771297	0.00319828	0.00301169	0.00300391	0.00012585	0.003216
rs4757483	0.0103547	0.0031838	0.0103524	0.00316488	0.0089577	0.00297229	0.0107716	0.00318242
rs55733296	-0.0157762	0.00790725	-0.0170664	0.0078602	-0.0052505	0.0073825	-0.0200313	0.00790683
rs3925584	-0.00783154	0.00305601	-0.00783502	0.00303782	-0.00727733	0.00285398	-0.00829988	0.0030536
rs62618693	-0.00675533	0.00737745	-0.00633935	0.00733376	0.00061164	0.00688547	-0.00850432	0.00737418
rs4434960	-0.00716538	0.00312937	-0.00759958	0.00311077	-0.00504406	0.00292137	-0.00818727	0.00312858
rs11246606	-0.00565542	0.00406568	-0.00573622	0.00404148	-0.00561012	0.00379607	-0.00597261	0.00406333
rs7105587	-0.00594455	0.00402712	-0.0061113	0.00400321	-0.00525547	0.00376022	-0.00655965	0.0040247
rs7117020	-0.000282334	0.00306969	0.000119696	0.00305144	-0.000850235	0.00286667	-0.000214161	0.00306733
rs34400381	0.00831817	0.00832761	0.00584197	0.00827848	0.00358513	0.00779054	0.00704738	0.00831056
rs4930319	-0.0139876	0.00321409	-0.0143286	0.00319497	-0.0145305	0.00300073	-0.0146544	0.00321241
rs7126281	-0.00290955	0.00337326	-0.00307443	0.00335316	-0.00297198	0.00314906	-0.00340134	0.00337172
rs61882187	0.000664184	0.00339868	-0.000673374	0.00337841	-0.00162435	0.00317418	-1.6255e-05	0.00339555
rs2186797	0.0034384	0.00606884	0.0041199	0.00603279	0.00037092	0.00567202	0.00460499	0.00606125
rs2008476	-0.0171889	0.00524747	-0.0174865	0.00521618	-0.0134184	0.00489971	-0.0182572	0.00524458
rs4945268	-0.00370372	0.00417342	-0.00401405	0.00414864	-0.00517193	0.00389813	-0.00468092	0.00416917
rs1042752	-0.00591713	0.00305601	-0.00646428	0.00303785	-0.00418692	0.00285237	-0.00662739	0.00305529
rs665731	0.00177264	0.00391603	0.00204962	0.0038926	0.00116991	0.00365589	0.00295245	0.00391323
rs11217089	4.08733e-05	0.00512914	0.000392405	0.00509852	0.00322435	0.00478733	0.000424031	0.00512697
rs2509851	0.00221558	0.00315891	0.00257316	0.00314011	0.00317496	0.00295059	0.00296256	0.00315597
rs952151	-0.00871753	0.00357972	-0.00926766	0.00355836	-0.0083818	0.0033412	-0.00946614	0.00357853
rs1945397	-0.00470161	0.00308446	-0.00441615	0.00306606	-0.00393691	0.00287943	-0.00482866	0.00308282
rs12575164	-0.00323861	0.00369039	-0.00359801	0.00366851	-0.00090234	0.00344537	-0.00468049	0.00368803
rs3782867	-0.0010705	0.00417086	-0.000644568	0.00414608	0.000621207	0.00389459	-0.00106395	0.00416813
rs11062102	0.00150684	0.00322395	0.00226733	0.00320475	0.00188331	0.00300971	0.00248148	0.00322233
rs34117451	0.00477293	0.00411345	0.00537419	0.00408905	0.00584021	0.00384159	0.00527042	0.00410915
rs7953798	0.00413567	0.0054355	0.0029966	0.00540321	0.00100054	0.00507363	0.00422302	0.00543509
rs11062596	-0.000789852	0.00529171	-0.000921625	0.00526047	0.000880286	0.00494399	-0.00176182	0.00528792
rs16930370	0.00362686	0.0040473	0.00374412	0.00402329	0.00343729	0.00377864	0.00408915	0.00404606
rs11063193	0.00247736	0.00464369	0.00123101	0.00461622	-0.00146121	0.00433385	0.00142632	0.0046434
rs11616030	-0.00845143	0.00545532	-0.00829223	0.00542298	-0.00651254	0.00509517	-0.00824188	0.00545141
rs10846156	0.00413422	0.00380773	0.00378792	0.00378504	0.00373071	0.00355688	0.00385968	0.00380369
rs60691990	-0.00360362	0.00322712	-0.0041953	0.00320795	-0.0043301	0.00301296	-0.00341505	0.00322502
rs2634675	-0.00200399	0.00307386	-0.00188723	0.00305555	-0.00122362	0.00286915	-0.00209184	0.00307236
rs7966357	0.00288848	0.00317844	0.00270263	0.00315956	0.00334308	0.0029673	0.00211762	0.00317705
rs2277383	-0.000119281	0.00484314	-0.000682844	0.00481441	-0.00119042	0.00452168	-0.000406523	0.00484126
rs2682323	-0.00139969	0.00311277	-0.00156762	0.00309422	-0.00168047	0.00290539	-0.00189247	0.00311189
rs11170630	-0.00629211	0.0041378	-0.00742429	0.00411318	-0.00760518	0.00386628	-0.00638856	0.00413284
rs2657880	0.00707875	0.00395343	0.00641744	0.00392993	0.00656194	0.00369028	0.00640608	0.00395191
rs2277339	0.00645924	0.00501385	0.00519098	0.00498432	0.00263375	0.00468309	0.00665046	0.00500986
rs73119306	-0.00580508	0.00355367	-0.00550437	0.00353246	-0.00438217	0.00331811	-0.0061424	0.00355095
rs4257020	-0.00476804	0.00337866	-0.00444599	0.00335852	-0.00199452	0.00315407	-0.00535282	0.00337689
rs1184743	-0.00604165	0.00321505	-0.0058749	0.00319584	-0.00514765	0.00300276	-0.00606234	0.00321233
rs1275609	-0.000691669	0.00330695	-0.000714622	0.00328729	-0.000301095	0.00308813	-0.00141462	0.00330484
rs11109717	-0.00150895	0.00332924	-0.0017802	0.00330944	-0.000388529	0.00310943	-0.00154996	0.0033261
rs10862375	-0.000535716	0.00339598	-0.000663775	0.00337569	-0.00199875	0.00317059	0.000119914	0.00339429
rs2053196	-0.00454264	0.0037759	-0.00604127	0.00375347	-0.00434154	0.00352355	-0.00668778	0.00377586
rs3184504	0.00070543	0.00304729	0.00190627	0.00302917	0.00435607	0.00284605	0.00154167	0.00304459
rs11613538	-0.00389994	0.00372539	-0.0033525	0.00370323	-0.00268199	0.00347744	-0.00389658	0.0037249
rs1800574	-0.00451637	0.00906866	-0.00550756	0.00901434	-0.00373841	0.00846578	-0.00439341	0.00906677
rs7135314	-0.00154907	0.00323842	-0.0014661	0.00321923	-0.00282186	0.00302433	-0.000954371	0.00323581
rs7983636	-0.00197299	0.00574857	-0.00147276	0.00571428	0.00472651	0.00536784	-0.00278853	0.00574558
rs10492436	-0.00211617	0.00313484	-0.00183335	0.00311619	-0.00060151	0.00292765	-0.00183243	0.00313239
rs7324484	0.00367824	0.00321397	0.00338007	0.00319486	0.000944976	0.00300033	0.00370786	0.00321291
rs41284816	5.26558e-05	0.0113811	-0.00276402	0.0113132	4.12968e-05	0.0106061	-0.00310743	0.0113909
rs3118918	0.00368773	0.00373888	0.00238318	0.00371669	0.00413597	0.00349231	0.00133636	0.00373557
rs303938	0.00411335	0.0031204	0.00436617	0.00310186	0.0045584	0.00291369	0.00478484	0.00311814
rs9543208	-0.00136806	0.00393195	-0.00169656	0.00390857	-0.000168562	0.00367085	-0.00252339	0.00392955
rs1028883	9.36373e-05	0.00311534	-0.00052267	0.00309684	0.00145416	0.00290946	-0.00115221	0.00311282
rs7334967	-0.000624177	0.00392112	0.000201254	0.00389778	-0.00255166	0.00366228	0.000716378	0.00391702
rs7326821	0.0106436	0.00400973	0.0108797	0.00398592	0.0110551	0.00374416	0.0109566	0.00400723
rs9521720	0.00108064	0.00311371	0.00145419	0.00309521	0.00114156	0.00290834	0.00184523	0.00311096
rs10151563	-0.00307667	0.00312617	-0.0031429	0.00310757	-0.00202114	0.00291897	-0.00324275	0.00312456
rs1741177	-0.00612948	0.00333646	-0.0068158	0.00331662	-0.00739221	0.00311623	-0.00654156	0.0033335
rs7492724	-0.00902247	0.00335706	-0.008499	0.00333706	-0.00589499	0.00313469	-0.00834175	0.00335473
rs72683923	-0.0152336	0.0109703	-0.0163934	0.0109049	-0.0148515	0.0102415	-0.0161039	0.0109552
rs2071047	0.00109144	0.00311207	0.00176785	0.00309356	-0.0005288	0.00290613	0.00247934	0.00310993
rs78748659	-0.00212513	0.00769265	-0.000955528	0.00764688	-0.0049054	0.00717928	-0.000488173	0.00769397
rs111598706	0.00142659	0.00353048	0.00118338	0.00350942	0.00137036	0.00329657	0.00139371	0.00352817
rs2803959	0.00215606	0.00307756	0.00132775	0.00305928	0.00180525	0.00287341	0.000904762	0.00307592
rs10142359	-0.00524258	0.00305302	-0.00525072	0.00303488	-0.00387324	0.00285061	-0.00563912	0.00305133
rs180814424	-0.0181208	0.014274	-0.0159113	0.0141885	-0.0141598	0.0133238	-0.0141274	0.0142809
rs6574652	-0.0029879	0.00307933	-0.00282096	0.00306108	-0.00161383	0.00287506	-0.00324493	0.00307757
rs60503594	-0.00917407	0.00322226	-0.00918489	0.00320312	-0.00884156	0.00300921	-0.00924425	0.0032193
rs35629566	-0.0108794	0.00401102	-0.0110833	0.00398726	-0.00936111	0.0037462	-0.0108753	0.00400738
rs12588550	7.41269e-05	0.00338464	0.000583693	0.00336445	-0.00018608	0.00315967	0.00054468	0.00338258
rs11625405	-0.0109065	0.00349295	-0.0107168	0.00347221	-0.0102906	0.00326145	-0.0114845	0.00349163
rs56261560	-0.00221966	0.00324774	-0.00157712	0.00322837	-0.00172205	0.00303247	-0.0012373	0.00324602
rs12432201	-0.000404106	0.00332569	-6.23943e-05	0.00330589	0.000398334	0.00310603	-0.000253373	0.00332252
rs11160691	0.00452818	0.00320301	0.00488954	0.00318393	0.00480997	0.00299114	0.00546883	0.00320031
rs2756127	-0.000180256	0.00317055	0.000192771	0.00315167	0.00212649	0.00295987	-0.000350034	0.00316901
rs28857283	-0.0186199	0.00315937	-0.0184009	0.00314059	-0.015214	0.00295	-0.0193589	0.00315741
rs11856921	-0.00612406	0.00308259	-0.00589531	0.00306425	-0.00415184	0.0028776	-0.00643827	0.00308138
rs6492982	-0.00226149	0.00307632	-0.00167226	0.00305806	-7.90409e-05	0.00287296	-0.00196077	0.00307383
rs4775830	-0.00438346	0.00310736	-0.00459911	0.00308886	-0.00545275	0.00290163	-0.00477382	0.00310504
rs68087211	0.0111536	0.00449124	0.0111422	0.00446456	0.0115543	0.00419358	0.0103666	0.00448821
rs1145084	0.00842048	0.00315868	0.00761041	0.00313986	0.00838307	0.00294874	0.00742161	0.00315695
rs12439429	-0.000342968	0.00306954	-0.000291345	0.00305129	-0.00105836	0.00286677	-0.000791456	0.00306715
rs17730281	-0.013339	0.00364843	-0.0130773	0.00362677	-0.0114864	0.00340614	-0.0133633	0.00364662
rs34753685	-0.0108193	0.0030719	-0.0102444	0.00305364	-0.0081602	0.00286864	-0.0114958	0.00306971
rs12148280	0.00106291	0.00514737	0.000977544	0.00511679	-0.00044342	0.0048056	0.00172469	0.00514331
rs956006	-0.000944286	0.00324849	-0.00103467	0.00322912	-0.00094125	0.00303314	-0.00158041	0.00324658
rs11071738	-0.00673713	0.0030647	-0.00726271	0.00304648	-0.00510408	0.00286194	-0.00746457	0.00306225
rs7497961	-0.00560345	0.00354127	-0.00563634	0.00352032	-0.00493873	0.00330695	-0.00620138	0.00353851
rs79483120	-0.00533361	0.00599529	-0.00673758	0.00595948	-0.00434744	0.00559995	-0.0061471	0.00598939
rs2472297	-0.00873823	0.00344812	-0.00899161	0.00342764	-0.00805919	0.00321992	-0.00934794	0.0034455
rs4886747	0.00285726	0.00405694	0.00223382	0.00403277	0.000315614	0.00378857	0.00174268	0.00405337
rs145727191	0.00687093	0.00977218	0.00724075	0.00971453	0.000969905	0.00912502	0.00914005	0.00976454
rs10851885	0.00286854	0.00352973	0.00313363	0.00350871	0.00141776	0.00329564	0.00280509	0.00352796
rs78916705	-0.0119513	0.0163483	-0.0136942	0.0162494	-0.00335865	0.0152775	-0.0163118	0.0163147
rs112238647	-0.0201746	0.00635558	-0.019573	0.00631761	-0.0198574	0.00593967	-0.0212074	0.00634677
rs62035088	0.0004972	0.0040732	0.0010619	0.00404899	0.00136282	0.00380218	0.00138413	0.00407157
rs4617830	-0.00422619	0.0037149	-0.00464341	0.00369282	-0.00307922	0.00346736	-0.00481043	0.00371396
rs7169629	0.00225261	0.00305574	0.00299818	0.00303757	0.0029774	0.00285312	0.00267269	0.00305405
rs59646751	-0.00062706	0.00330938	-0.00114697	0.00328971	0.000272625	0.00309065	-0.00161177	0.00330692
rs113956264	-0.00277812	0.00883158	-0.00167113	0.00877986	0.00275913	0.00824818	-9.94385e-05	0.00883148
rs75510884	-0.0081385	0.00516915	-0.0070878	0.00513839	-0.00359164	0.0048282	-0.00824547	0.00516381
rs1635404	-0.00333488	0.00331119	-0.00152503	0.00329154	-0.00187253	0.00308978	-0.00170919	0.00331126
rs193538	0.000865454	0.00333568	0.00185783	0.0033158	0.00296908	0.00311413	0.00206775	0.00333454
rs13334589	-0.0542432	0.00396102	-0.0535404	0.00393759	-0.0475997	0.00369595	-0.055955	0.00395988
rs77924615	-0.0603195	0.00387161	-0.0596418	0.00384863	-0.0523222	0.00361292	-0.0622276	0.00387008
rs74209810	-0.032025	0.00490364	-0.0326414	0.00487434	-0.0324596	0.00457767	-0.0323139	0.00490278
rs66487676	-0.00684473	0.00308226	-0.00650782	0.00306394	-0.0060081	0.00287769	-0.00719579	0.00308026
rs7187776	0.00269239	0.00310769	0.00304941	0.00308923	0.00303378	0.00290091	0.00378514	0.00310681
rs3809627	-0.00102817	0.00311477	-0.00161792	0.00309619	-0.00260386	0.00290805	-0.000818368	0.00311288
rs2111125	-0.00326656	0.00319636	-0.00291258	0.00317731	-0.00105782	0.00298439	-0.00322989	0.00319449
rs9932625	0.0051902	0.00363737	0.00444079	0.00361582	0.00672147	0.00339467	0.00508174	0.00363609
rs74018944	-0.00508823	0.00405708	-0.00374264	0.00403295	-0.00306682	0.00379185	-0.00440475	0.00405054
rs12597487	-0.00235166	0.00333181	-0.00215271	0.00331201	-0.00257676	0.00311266	-0.00151037	0.00332827
rs9925773	0.00272524	0.00347227	0.00213955	0.00345164	0.00326496	0.0032404	0.00210914	0.00347156
rs113441031	-0.00848267	0.00405316	-0.007989	0.004029	-0.008171	0.00378638	-0.00840124	0.00404976
rs12923644	-0.00484682	0.00305741	-0.00418531	0.00303919	-0.00380296	0.00285461	-0.00358727	0.00305561
rs1858800	-0.00150869	0.00323088	-0.00143348	0.00321167	-0.00174019	0.00301666	-0.0015121	0.00322917
rs56892402	0.000962488	0.00323486	0.00133736	0.0032156	0.0016914	0.0030192	0.00152756	0.00323363
rs28623477	-0.00616171	0.00432709	-0.00528938	0.00430121	-0.00634382	0.00403943	-0.00461324	0.00432496
rs11646443	-0.00208553	0.00322326	-0.0028421	0.00320408	-0.00177928	0.00300947	-0.00360532	0.00322109
rs7199123	-0.00268859	0.00333444	-0.00171003	0.00331468	-0.00308344	0.00311429	-0.00173293	0.00333153
rs7206128	0.00185071	0.0032165	0.000907336	0.00319737	0.00103059	0.00300377	0.0007681	0.00321408
rs4290474	-0.000292634	0.00503274	-0.000376921	0.00500278	0.000183704	0.00469905	-0.000257874	0.00502849
rs9925045	-0.00419431	0.00308576	-0.00514722	0.00306739	-0.0051643	0.00288124	-0.00542736	0.00308365
rs164747	0.00864263	0.0030932	0.00864829	0.00307476	0.0112203	0.00288802	0.00823014	0.00309159
rs9894634	0.00185185	0.00311701	0.00150529	0.00309845	0.00273644	0.00291063	0.000795969	0.00311491
rs2302316	0.00247663	0.00366284	0.00142435	0.0036411	0.00109561	0.0034216	0.0025464	0.00365986
rs28735420	-0.00658228	0.00654764	-0.00801699	0.00650859	-0.00536905	0.00611135	-0.00954195	0.0065474
rs12938914	-0.0075285	0.00312026	-0.00719449	0.00310165	-0.00787165	0.00291328	-0.00756694	0.00311818
rs2252281	0.00441983	0.00313805	0.00392517	0.00311934	0.00459118	0.00292999	0.0038994	0.00313598
rs111653425	0.0106383	0.013865	0.0105011	0.013783	0.0118213	0.0129348	0.00932002	0.0138584
rs12943365	-0.00270529	0.00312363	-0.002776	0.00310507	-0.00139214	0.00291746	-0.00323676	0.0031211
rs2411192	0.0022883	0.00310447	0.0027337	0.00308601	0.00420403	0.00289865	0.00296446	0.00310202
rs12601991	0.000254735	0.00310723	-5.47091e-05	0.00308872	4.63232e-05	0.00290182	0.000133921	0.00310512
rs525989	0.00206922	0.00323402	0.00287747	0.00321483	0.00182687	0.00302116	0.0030512	0.00323037
rs12449642	0.00319692	0.00396781	0.00324517	0.00394427	0.00312575	0.00370488	0.00410155	0.00396491
rs55722796	0.00717968	0.00351171	0.00796235	0.00349077	0.00793761	0.00327732	0.00840171	0.00351108
rs114777282	0.0228543	0.0131881	0.0227926	0.0131092	0.0134569	0.0123117	0.0254998	0.0131772
rs1031459	-0.00576424	0.00319546	-0.00663984	0.00317645	-0.00524689	0.00298408	-0.00688288	0.00319288
rs12950549	0.00157914	0.0031952	0.00133077	0.00317621	0.000904185	0.00298308	0.00145376	0.00319441
rs2074292	0.00660097	0.00307946	0.00608033	0.00306117	0.00434441	0.00287594	0.00661526	0.00307716
rs62071986	-0.00843131	0.00779309	-0.00823355	0.00774667	-0.00344256	0.00727603	-0.0101736	0.00778795
rs60580012	0.00137531	0.00325866	0.00120966	0.00323928	0.00327906	0.00304241	0.000777635	0.00325703
rs12951993	-0.00223393	0.00309876	-0.00179855	0.00308035	-0.000779017	0.00289383	-0.00159687	0.00309689
rs7217845	-0.000534503	0.00325741	-0.00115085	0.00323799	-0.00156532	0.00304172	-0.000407906	0.00325484
rs9905761	-0.00285846	0.00392488	-0.00207579	0.00390143	-0.00128707	0.00366411	-0.00299457	0.00392272
rs8070692	9.28188e-05	0.00419232	0.00141018	0.0041673	0.00118963	0.00391332	0.00146958	0.00419176
rs11657044	-0.00158304	0.00413314	-0.00123778	0.00410859	-0.00103675	0.00385799	-0.000546761	0.00413082
rs34446110	0.00351554	0.00346261	0.00374392	0.00344198	0.00236028	0.00323169	0.00448656	0.00346111
rs8866	-0.00515975	0.003123	-0.00543093	0.00310443	-0.00612275	0.00291615	-0.00563562	0.00312076
rs6501468	0.00133663	0.00365011	0.00264156	0.00362843	0.0015795	0.00340755	0.0025449	0.00364852
rs12449763	0.000912729	0.00369086	0.00146128	0.00366887	0.00190183	0.0034453	0.00105911	0.00368984
rs1719935	0.000214206	0.00305506	0.000338242	0.00303689	0.000526849	0.00285274	-1.91766e-05	0.00305297
rs11080660	-0.00178869	0.00307849	-0.0009458	0.00306019	-0.000906215	0.00287503	-0.0013444	0.00307577
rs151245	-0.00791584	0.00311872	-0.00763831	0.00310016	-0.00758017	0.00291163	-0.00756237	0.00311718
rs595086	-0.00513662	0.00327229	-0.00619812	0.0032529	-0.00494321	0.00305564	-0.00551009	0.00327038
rs10163551	-0.00176874	0.00332035	-0.0011585	0.00330063	-0.00234331	0.00310097	-0.00111298	0.003317
rs8091434	0.00205125	0.00446088	0.000343224	0.00443428	0.00248869	0.00416741	6.04152e-05	0.00445481
rs9945126	0.00395932	0.0030864	0.00468764	0.00306803	0.00419366	0.00288088	0.00466836	0.00308517
rs9960465	-0.00379372	0.00376935	-0.00515363	0.00374701	-0.00469939	0.00352071	-0.00510661	0.00376557
rs8096658	-0.00106294	0.00308957	-0.000448493	0.00307113	-0.000270261	0.00288402	-0.000309283	0.00308847
rs34188292	-0.0032941	0.00343583	-0.00259295	0.00341541	0.000199851	0.00320831	-0.00262213	0.00343415
rs55678693	-0.0054608	0.00448852	-0.00516032	0.00446187	-0.00221753	0.00419157	-0.00645348	0.00448473
rs2288926	-0.000663176	0.00330456	-0.000956079	0.00328487	-0.00132499	0.00308644	-0.000638779	0.00330165
rs3111316	-0.00519958	0.00308969	-0.00536909	0.00307132	-0.00410334	0.00288511	-0.00550836	0.00308736
rs74183052	8.68526e-06	0.00320365	-5.41947e-05	0.00318456	0.00117454	0.00299083	0.000101792	0.0032017
rs62120440	-0.000195606	0.00305721	4.00735e-05	0.00303901	-0.000938519	0.00285418	0.000392797	0.0030556
rs11670056	-0.00793148	0.00579746	-0.00721955	0.00576325	-0.00289867	0.00541381	-0.00824318	0.00579367
rs56255430	-0.00209088	0.00549651	-0.000849172	0.0054637	0.000978643	0.00513547	-0.00163791	0.00548894
rs35709439	0.00155863	0.00389519	0.00118501	0.00387203	0.00172511	0.00363652	0.00202443	0.00389284
rs7247977	0.00144029	0.00311903	0.0012104	0.00310044	0.00132226	0.00291187	0.00106847	0.00311714
rs3814995	0.000665891	0.00329282	0.00091175	0.0032732	0.00171248	0.00307354	0.000954598	0.00329141
rs55743020	0.00148862	0.00313383	0.0022612	0.00311517	0.00244884	0.0029258	0.00250083	0.00313238
rs12978100	-0.00325765	0.00308103	-0.00335241	0.0030627	-0.00301391	0.00287669	-0.00236088	0.00307959
rs2163840	-0.00299843	0.00433442	-0.00340797	0.00430861	-0.00254493	0.00404675	-0.00385071	0.00433354
rs429358	-0.0081207	0.00420757	-0.00677388	0.00418271	-0.00447996	0.00392784	-0.00827541	0.00420657
rs281380	-0.00903011	0.00318389	-0.00792746	0.00316496	-0.00598379	0.00297143	-0.00872881	0.00318309
rs17206784	0.000487596	0.00306518	-0.000370832	0.00304695	-0.000913265	0.00286109	0.000191869	0.00306425
rs7259073	-0.0123447	0.00618832	-0.0119206	0.00615159	-0.0179485	0.00577807	-0.0104905	0.00618449
rs62187541	0.00122174	0.00615676	0.00216731	0.00612016	0.00175688	0.00574313	0.00270071	0.00615883
rs6084180	-0.00287558	0.00386514	-0.00281008	0.00384213	-0.00256409	0.00360968	-0.00261272	0.00386233
rs6055748	0.000216777	0.0033355	-0.000924324	0.00331571	-0.00020985	0.00311507	-0.000769721	0.00333256
rs11697103	-0.00904768	0.00353972	-0.00963542	0.00351862	-0.00768762	0.00330477	-0.0100183	0.00353777
rs2076668	-0.0135313	0.00313933	-0.0128473	0.00312067	-0.0102362	0.00293135	-0.0138042	0.00313664
rs6072329	-0.000836141	0.00312405	-0.000952203	0.00310546	-0.00102614	0.00291634	-0.000592907	0.00312262
rs736820	0.000971056	0.00316151	0.000613974	0.00314271	0.00159891	0.00295181	0.000807721	0.00315963
rs6127099	-0.000683027	0.00348197	-0.0012782	0.00346127	-0.00048329	0.0032506	-0.000694055	0.00347993
rs2585442	0.00527151	0.0035855	0.00442416	0.0035642	0.00281088	0.00334692	0.00564537	0.00358422
rs2762942	-0.00865048	0.00670095	-0.00902501	0.00666118	-0.00438341	0.00625772	-0.010177	0.00669567
rs737092	-0.00199455	0.00306271	-0.00176975	0.0030445	-0.0012933	0.00286069	-0.00149661	0.00305974
rs2235826	-0.00752601	0.00395617	-0.00659378	0.00393266	-0.00435925	0.00369327	-0.00679571	0.00395438
rs8114689	-0.0029562	0.00317816	-0.00365668	0.00315932	-0.00250941	0.00296695	-0.00426932	0.00317658
rs62207111	-0.00866213	0.0050095	-0.00913947	0.00497964	-0.00735103	0.00467992	-0.0093531	0.00500527
rs2236521	-0.00363246	0.00306528	-0.00374377	0.00304704	-0.00517446	0.00286252	-0.00274979	0.00306289
rs72629024	0.00315934	0.00443243	0.00240227	0.00440617	0.00195025	0.00413897	0.00221056	0.00443081
rs2261092	0.00757434	0.00557914	0.00757266	0.00554564	0.00898174	0.00521039	0.00751566	0.0055751
rs8126001	-0.00442746	0.00306072	-0.00331934	0.00304253	-0.00192579	0.00285735	-0.00382227	0.0030588
rs1570521	-0.0034752	0.00308845	-0.00344078	0.00307014	-0.00373307	0.00288456	-0.00301143	0.00308589
rs2823139	-0.00933872	0.00323747	-0.00917855	0.00321818	-0.00643465	0.00302307	-0.0101205	0.00323517
rs13047277	-0.0113492	0.00333762	-0.0112499	0.00331779	-0.00971253	0.00311669	-0.0116929	0.00333549
rs2834317	-0.00112452	0.00426289	-0.00229768	0.00423748	-0.00471298	0.00397757	-0.000798936	0.00426335
rs219781	0.00459581	0.00346174	0.00371128	0.0034412	0.00546859	0.00323315	0.00385711	0.00345862
rs11702255	0.00181793	0.00321517	0.000896184	0.00319608	0.000784667	0.00300122	0.00130009	0.00321474
rs7286581	-0.00372644	0.00384334	-0.00431367	0.00382047	0.000195056	0.00358864	-0.00531698	0.003841
rs2330624	-0.0024144	0.00596326	-0.00135609	0.00592792	-0.00123637	0.00557093	-0.00159635	0.00595566
rs45462093	-0.00670934	0.00361173	-0.0076855	0.00359032	-0.00626275	0.00337204	-0.00759347	0.00361046
rs41159	0.00424133	0.00309691	0.00462811	0.00307847	0.00482892	0.00289128	0.00486235	0.00309517
rs2267158	0.000308911	0.00328943	0.00156389	0.00326989	0.00111934	0.00307129	0.00191451	0.00328781
rs132639	0.00280213	0.00397139	0.00231556	0.00394782	0.00335854	0.00370828	0.0019045	0.00396904
rs2267372	0.000677735	0.00310906	0.000276252	0.00309048	0.000747768	0.00290423	0.000608187	0.00310574
rs3091342	0.00936328	0.00390854	0.00929253	0.00388531	0.00819131	0.00364875	0.0103451	0.00390731
rs729982	-0.00289159	0.0093798	-4.98891e-05	0.00932342	0.00735725	0.00874361	-0.00225529	0.00938997
rs112880707	0.0010425	0.0052805	0.00114461	0.00524876	0.00273677	0.0049304	0.000649744	0.00527739
rs117530017	0.00899207	0.0103626	0.0131083	0.0103005	0.012873	0.00965562	0.0120435	0.0103794
rs133298	0.000987741	0.00377768	0.000577842	0.0037552	0.00154043	0.00352682	0.00011038	0.00377658
rs1883991	-0.0115816	0.00325638	-0.0109639	0.00323705	-0.0100659	0.00303951	-0.010813	0.00325539
rs79865452	-0.0024034	0.0105248	-0.00153147	0.0104623	-0.00648162	0.00982505	0.00118204	0.0105224
